# Supplementary material for: Cavity quantum electrodynamics control of quantum Hall stripes
Source: Nat Phys. 2026 May 15;22(7):1094–9. doi: 10.1038/s41567-026-03287-3 (PMC13423813; doi:10.1038/s41567-026-03287-3)
Supplement: Supplementary file 2 — Source data for the plots shown in Fig. 1. [file 41567_2026_3287_MOESM2_ESM.xlsx]

## Sheet: Fig1A_cavity
B	rhoxx
-0.0399666	1.10355
-0.0398874	1.10065
-0.0397307	1.09712
-0.0396464	1.09376
-0.0395621	1.09183
-0.0394778	1.08777
-0.0393841	1.08674
-0.0392761	1.08575
-0.039126	1.08723
-0.0390154	1.08855
-0.0389047	1.085
-0.0388054	1.07889
-0.0385391	1.07885
-0.0384195	1.07885
-0.0382999	1.08022
-0.0382126	1.08468
-0.0381085	1.08646
-0.0379029	1.09111
-0.0377968	1.09326
-0.0376907	1.09119
-0.0375379	1.08921
-0.0374267	1.0878
-0.0373022	1.08369
-0.037162	1.08054
-0.0370219	1.07602
-0.0369555	1.07128
-0.036845	1.06771
-0.0366491	1.0593
-0.0365362	1.06104
-0.0363997	1.06678
-0.0362898	1.07746
-0.0360146	1.0926
-0.0359401	1.09474
-0.0358655	1.09373
-0.0357575	1.09229
-0.0356566	1.09284
-0.0354111	1.08319
-0.0353252	1.07283
-0.0352392	1.069
-0.0350915	1.06737
-0.034989	1.06856
-0.0348151	1.06968
-0.0347337	1.07079
-0.0346522	1.07059
-0.0345163	1.07053
-0.0344108	1.06942
-0.0341878	1.0672
-0.034099	1.06444
-0.0340102	1.06192
-0.0338853	1.05816
-0.0337959	1.05338
-0.0336409	1.05515
-0.0335184	1.05281
-0.033396	1.05285
-0.0332813	1.0478
-0.0331406	1.04694
-0.0329662	1.0478
-0.0328615	1.05135
-0.0327567	1.05128
-0.0326449	1.0488
-0.0325602	1.04959
-0.03233	1.05223
-0.0322479	1.05435
-0.0321658	1.05439
-0.0320392	1.05462
-0.0319252	1.05362
-0.0317054	1.04526
-0.0316138	1.04218
-0.0315223	1.03967
-0.0314178	1.03909
-0.0313208	1.03801
-0.0311079	1.03921
-0.0310155	1.03983
-0.030923	1.03888
-0.030789	1.03528
-0.030686	1.03295
-0.0304846	1.03059
-0.030414	1.03201
-0.0303434	1.03166
-0.0302138	1.03075
-0.0301155	1.02848
-0.029898	1.02222
-0.0297776	1.02587
-0.0296572	1.03206
-0.0296401	1.04135
-0.0295276	1.04557
-0.0293357	1.05316
-0.0292394	1.05397
-0.0291431	1.05411
-0.0290116	1.05062
-0.0288915	1.04908
-0.0287079	1.05006
-0.02861	1.04726
-0.0285121	1.04937
-0.0283786	1.04725
-0.0282703	1.04482
-0.0280617	1.04377
-0.0279767	1.03969
-0.0278917	1.04197
-0.0277811	1.05003
-0.0275168	1.05693
-0.0273997	1.05547
-0.0272825	1.05288
-0.0272129	1.05149
-0.0271432	1.04775
-0.0269913	1.03242
-0.0266913	1.02407
-0.0265641	1.02077
-0.026437	1.02542
-0.0264672	1.02636
-0.0263491	1.0292
-0.0261761	1.03189
-0.0260706	1.03428
-0.0258538	1.04394
-0.0257437	1.05201
-0.0256337	1.05854
-0.0254895	1.06048
-0.0254099	1.06269
-0.025221	1.06583
-0.0251203	1.06518
-0.0250196	1.06337
-0.0248943	1.05741
-0.0247947	1.04889
-0.0246111	1.04255
-0.0244994	1.04325
-0.0243877	1.04638
-0.0242769	1.04754
-0.0241799	1.05109
-0.0240039	1.04872
-0.0238968	1.04825
-0.0237898	1.04798
-0.0236995	1.04616
-0.023587	1.04537
-0.0233704	1.04115
-0.0232588	1.03903
-0.0231472	1.03785
-0.0230543	1.0359
-0.0229763	1.03599
-0.0228027	1.03919
-0.022678	1.04115
-0.0225213	1.04201
-0.022402	1.0437
-0.0221955	1.04851
-0.0220888	1.05198
-0.0219821	1.05526
-0.021829	1.0558
-0.0217377	1.055
-0.0215106	1.05486
-0.0214421	1.05332
-0.0213737	1.05047
-0.0212379	1.04646
-0.0211449	1.04554
-0.0209441	1.04519
-0.0208346	1.04787
-0.0207251	1.05242
-0.0205779	1.05906
-0.0204062	1.05825
-0.0202888	1.06016
-0.0201714	1.05816
-0.0200769	1.05921
-0.0199533	1.05858
-0.0197632	1.05696
-0.0196495	1.05989
-0.0195357	1.06033
-0.0194129	1.06231
-0.019307	1.06082
-0.0191077	1.05847
-0.0190001	1.05881
-0.0188925	1.05998
-0.0188193	1.0625
-0.0187059	1.06325
-0.0185474	1.0625
-0.0184171	1.05721
-0.0182868	1.05302
-0.0181774	1.04972
-0.0180894	1.04832
-0.017929	1.04831
-0.0178221	1.04471
-0.0177151	1.04046
-0.0175322	1.03865
-0.0174641	1.0375
-0.0172635	1.04327
-0.0171679	1.04916
-0.0169523	1.05367
-0.016852	1.05575
-0.016591	1.05462
-0.0165313	1.05405
-0.0164716	1.05491
-0.0163655	1.05414
-0.0162581	1.05446
-0.0160992	1.0524
-0.0159888	1.05038
-0.0158783	1.04848
-0.0157556	1.04806
-0.0156716	1.05326
-0.0154441	1.06489
-0.015337	1.06914
-0.0152299	1.07184
-0.0151543	1.07249
-0.0150352	1.07139
-0.0148451	1.07169
-0.0147181	1.06776
-0.0145911	1.06549
-0.0145883	1.0633
-0.0144625	1.06302
-0.0142322	1.06903
-0.0141068	1.07094
-0.0139815	1.07777
-0.014001	1.08064
-0.0138901	1.08564
-0.013761	1.09365
-0.0136537	1.09703
-0.0135345	1.09932
-0.0132429	1.09747
-0.0131256	1.09522
-0.0130083	1.09241
-0.0130097	1.09236
-0.0129065	1.09099
-0.0127171	1.0899
-0.0126035	1.08742
-0.012368	1.08916
-0.0122667	1.08968
-0.0121653	1.09054
-0.0120226	1.09037
-0.0119331	1.0909
-0.0117953	1.09291
-0.011681	1.09412
-0.0115666	1.09463
-0.0114824	1.09208
-0.0113736	1.08712
-0.0111737	1.08511
-0.011077	1.08384
-0.0109803	1.08696
-0.0108682	1.08549
-0.0107625	1.08802
-0.0106567	1.08835
-0.010551	1.08806
-0.010526	1.08943
-0.010425	1.0925
-0.0102571	1.09495
-0.0101607	1.09646
-0.0098965	1.0914
-0.00983567	1.08888
-0.00977483	1.08573
-0.0096149	1.08403
-0.00951994	1.08264
-0.0092975	1.08514
-0.00920513	1.08749
-0.00911276	1.09491
-0.0090335	1.10481
-0.00892551	1.11671
-0.0087114	1.13207
-0.00859727	1.13703
-0.00848313	1.1372
-0.0083906	1.13478
-0.00828856	1.13538
-0.0081193	1.13095
-0.00801296	1.12863
-0.00790663	1.12455
-0.0077846	1.12368
-0.00769363	1.1244
-0.007503	1.11763
-0.00742003	1.11601
-0.00733706	1.11763
-0.0071645	1.1198
-0.006896	1.12107
-0.00678845	1.12161
-0.0066809	1.12061
-0.0065702	1.11879
-0.00647949	1.11553
-0.0062801	1.10831
-0.00618486	1.10396
-0.00608961	1.0975
-0.0059821	1.09738
-0.00587276	1.09506
-0.005661	1.09803
-0.00553614	1.10165
-0.00541128	1.10188
-0.0053325	1.10223
-0.00524127	1.10311
-0.0050062	1.11472
-0.00492889	1.11355
-0.0047586	1.11101
-0.0046512	1.10824
-0.0045332	1.10445
-0.0042055	1.11234
-0.0041249	1.12009
-0.0040005	1.1267
-0.00388276	1.13116
-0.0037032	1.12971
-0.003468	1.12438
-0.003235	1.12822
-0.00313789	1.13344
-0.0028814	1.13642
-0.00280679	1.13644
-0.0025586	1.12934
-0.00246286	1.12217
-0.00236711	1.11295
-0.0022779	1.10791
-0.00217941	1.1059
-0.0019767	1.10824
-0.00188525	1.11387
-0.0017938	1.11489
-0.0017131	1.11777
-0.0014305	1.12648
-0.00133905	1.13358
-0.00124761	1.13729
-0.0010861	1.13889
-0.000962271	1.13618
-0.0007886	1.13495
-0.000687781	1.13613
-0.000586963	1.14095
-0.0003906	1.14615
-0.0001829	1.15251
-8.9923e-05	1.15185
3.05407e-06	1.15134
7.34e-05	1.14769
0.000150909	1.14355
0.0003548	1.14046
0.000440171	1.13971
0.0005325	1.1381
0.0008419	1.13103
0.000940214	1.12575
0.00103853	1.12163
0.0010685	1.11948
0.0011758	1.1197
0.0013573	1.12093
0.00146111	1.12432
0.0015804	1.12949
0.0018298	1.13959
0.00192922	1.14302
0.00202864	1.14736
0.002193	1.14943
0.00228318	1.15027
0.0023806	1.15539
0.002704	1.15316
0.00278973	1.14919
0.00287546	1.13916
0.0030131	1.12939
0.00311718	1.12291
0.0033509	1.119
0.00344691	1.12043
0.003627	1.11855
0.00370052	1.12025
0.0039494	1.12613
0.00402544	1.12577
0.00410148	1.12491
0.0042077	1.12276
0.0043174	1.12005
0.0044355	1.11894
0.0047114	1.11863
0.00480314	1.11815
0.00489489	1.11655
0.0049796	1.11387
0.00507418	1.11265
0.0052198	1.11455
0.00532905	1.11436
0.0055248	1.11487
0.0057315	1.11023
0.00583649	1.11032
0.00594148	1.11058
0.0060131	1.11192
0.00610389	1.11297
0.0062687	1.11528
0.0063346	1.11602
0.006495	1.11319
0.0067603	1.11648
0.00684613	1.11905
0.00693195	1.12549
0.0070891	1.12721
0.00718718	1.12553
0.0073777	1.11327
0.00749495	1.10751
0.00761219	1.10371
0.0077313	1.09941
0.00779713	1.10088
0.0080198	1.10548
0.00813949	1.10926
0.00825917	1.11159
0.0083389	1.11312
0.00840631	1.11525
0.0085903	1.12146
0.00870397	1.12413
0.00881763	1.12337
0.0089509	1.1234
0.00904183	1.122
0.00913275	1.11496
0.00922368	1.10621
0.0092221	1.10525
0.00932704	1.10086
0.0095203	1.10167
0.00960873	1.10152
0.0097494	1.1112
0.0100193	1.11637
0.0101218	1.11905
0.0102242	1.123
0.010364	1.12723
0.0104645	1.12917
0.0106491	1.12843
0.0107777	1.1244
0.0109063	1.12228
0.0110228	1.11855
0.0111108	1.11642
0.0112553	1.10653
0.0113577	1.10106
0.0114602	1.09936
0.0115494	1.09826
0.0116663	1.1009
0.0118968	1.1062
0.0120066	1.10996
0.0121163	1.10739
0.0122042	1.10245
0.012463	1.09388
0.012578	1.09163
0.0126929	1.08476
0.0127799	1.08145
0.0128704	1.07378
0.013096	1.07343
0.0132212	1.07488
0.0133465	1.07932
0.0134298	1.08597
0.0135183	1.08733
0.013699	1.08704
0.0137901	1.08848
0.0138812	1.09103
0.0140327	1.09332
0.0141347	1.09509
0.0143154	1.08946
0.0144308	1.08785
0.0145462	1.09052
0.0146551	1.09226
0.0147649	1.09446
0.0149541	1.09763
0.01505	1.10097
0.0151459	1.10388
0.0152305	1.10237
0.0153417	1.10053
0.0155173	1.09349
0.0156463	1.09383
0.0157752	1.09629
0.0158548	1.09875
0.0159454	1.09827
0.0161685	1.09763
0.0162745	1.09439
0.0163806	1.09371
0.0165012	1.09023
0.0165904	1.08627
0.0167722	1.07441
0.01686	1.06691
0.0169478	1.06355
0.0171248	1.06132
0.0172035	1.06084
0.0174034	1.05805
0.0174907	1.05933
0.0175779	1.06326
0.0177015	1.06503
0.0177806	1.06706
0.0180109	1.06796
0.0181082	1.06828
0.0182055	1.06662
0.0183037	1.06148
0.0183924	1.0568
0.0186101	1.05116
0.0187057	1.05276
0.0188013	1.05433
0.018934	1.05946
0.0192335	1.06315
0.0193382	1.05739
0.0194429	1.05034
0.0194948	1.04609
0.019613	1.04211
0.0198186	1.04456
0.0199319	1.04663
0.0200452	1.05293
0.0201759	1.05761
0.0202722	1.05973
0.0205116	1.06401
0.0205864	1.06466
0.0206613	1.06326
0.0208255	1.06286
0.0208931	1.06431
0.0210878	1.06874
0.0211956	1.06574
0.0213033	1.06149
0.0213446	1.05847
0.0214603	1.05536
0.021697	1.05578
0.0217984	1.0561
0.0218997	1.05464
0.0219851	1.05578
0.0220833	1.05818
0.0222784	1.06384
0.0223861	1.06614
0.0225414	1.06707
0.0226459	1.0673
0.0228218	1.06599
0.0229376	1.06387
0.0230535	1.06183
0.0231997	1.05343
0.0232861	1.05192
0.0234858	1.05287
0.0236109	1.054
0.0237361	1.05443
0.0237697	1.05558
0.0238803	1.05537
0.0241141	1.05133
0.0243307	1.04344
0.0244469	1.04217
0.0246399	1.04462
0.0247252	1.04828
0.024898	1.05367
0.0249836	1.05134
0.0250692	1.0485
0.0251677	1.04243
0.0252713	1.04304
0.0254461	1.04535
0.025533	1.05631
0.0257005	1.06578
0.0258055	1.06538
0.0259105	1.06058
0.026123	1.05219
0.0263255	1.05214
0.0264329	1.05057
0.0265402	1.0514
0.0266791	1.05406
0.0267744	1.05203
0.0269799	1.05467
0.0270954	1.05845
0.0272109	1.06042
0.0272558	1.06606
0.0273589	1.06337
0.0276069	1.06289
0.0276902	1.06277
0.0277735	1.06449
0.0278995	1.06253
0.0280125	1.05749
0.0282022	1.05598
0.0282842	1.05408
0.028455	1.05261
0.0285816	1.04939
0.028689	1.03942
0.028993	1.03576
0.0290902	1.03603
0.0291874	1.03636
0.0292488	1.03794
0.0293406	1.04103
0.0294858	1.0433
0.0295823	1.04587
0.0298357	1.04514
0.0299329	1.04063
0.03003	1.03773
0.0301464	1.03414
0.0302118	1.03264
0.030424	1.04111
0.0305134	1.04589
0.0306027	1.05018
0.0307667	1.05134
0.0308585	1.05283
0.0309987	1.04589
0.0310984	1.03963
0.0311981	1.03495
0.0313848	1.03319
0.0314661	1.03315
0.0316322	1.03517
0.0317519	1.03902
0.0318716	1.04631
0.0318699	1.04722
0.0319583	1.05535
0.0321454	1.05914
0.0322284	1.0607
0.0323945	1.05797
0.0326687	1.05473
0.03278	1.05351
0.0328912	1.05185
0.0330019	1.04939
0.0331041	1.05101
0.0332503	1.05374
0.0333804	1.05479
0.0335105	1.05441
0.0335349	1.05485
0.0336818	1.05631
0.0338632	1.05039
0.0339917	1.04805
0.0341201	1.04654
0.0342617	1.04754
0.0343603	1.05099
0.0344589	1.05478
0.0345576	1.05883
0.0345463	1.05813
0.0346342	1.05635
0.0348181	1.05691
0.0349283	1.05447
0.0351101	1.04913
0.0352127	1.0504
0.0353153	1.0541
0.0354096	1.05431
0.0355143	1.05273
0.0356189	1.04942
0.0357236	1.04726
0.0357565	1.04751
0.0358675	1.0472
0.0360612	1.04345
0.0361511	1.04623
0.036387	1.06351
0.0364849	1.07218
0.0365829	1.08046
0.036626	1.08579
0.03672	1.09247
0.0369419	1.08699
0.0370426	1.08186
0.0371433	1.07378
0.0373081	1.06922
0.0373916	1.07073
0.0375932	1.07145
0.0377055	1.07102
0.0378178	1.07205
0.0378816	1.07729
0.0381605	1.07977
0.038252	1.08205
0.0383436	1.08217
0.0384855	1.08197
0.0385847	1.07575
0.038794	1.07102
0.0389007	1.07118
0.0390074	1.07302
0.0390751	1.08396
0.0394228	1.09471
0.0395092	1.09699
0.0395956	1.09767
0.0397491	1.0995
0.039841	1.10007
0.0400399	1.09734
0.0401433	1.09512
0.0402467	1.09517
0.0403563	1.0923
0.040447	1.08749
0.0407099	1.06754
0.0407729	1.05717
0.0408358	1.0477
0.0409322	1.04301
0.0410634	1.047
0.04129	1.0541
0.0413767	1.06476
0.0414635	1.07217
0.0415381	1.07917
0.0416581	1.08655
0.0418602	1.09124
0.041971	1.09109
0.0420818	1.08996
0.0421242	1.0885
0.042242	1.08696
0.04256	1.08562
0.0426426	1.08585
0.0427716	1.08463
0.0428554	1.08537
0.0430853	1.08704
0.0431884	1.08571
0.0432914	1.08631
0.0433627	1.08884
0.0434871	1.09157
0.0437054	1.09473
0.0438014	1.09188
0.0438973	1.09021
0.0440081	1.08727
0.0441011	1.08381
0.0443443	1.08984
0.0444385	1.09768
0.0445327	1.10308
0.0446436	1.11037
0.0449108	1.11371
0.0450056	1.116
0.0451005	1.11743
0.0452493	1.11732
0.0453532	1.11939
0.0455721	1.11986
0.0456729	1.12194
0.0457736	1.12404
0.0458304	1.11959
0.0461419	1.11033
0.0462286	1.11103
0.0463154	1.10631
0.0464257	1.10765
0.046555	1.10728
0.0467657	1.11678
0.0468654	1.11866
0.0469651	1.12348
0.0470185	1.12759
0.0471231	1.12915
0.0473776	1.13133
0.0474606	1.13205
0.0475436	1.12894
0.0476721	1.12521
0.047774	1.12556
0.0479039	1.1197
0.0480259	1.11774
0.0481479	1.11966
0.0482337	1.1246
0.0483568	1.12783
0.0485994	1.13836
0.048686	1.13779
0.0487726	1.14381
0.0488679	1.14224
0.049003	1.13884
0.049159	1.14007
0.0492811	1.14538
0.0494031	1.14617
0.0494664	1.14349
0.0495747	1.14532
0.04975	1.14595
0.0498658	1.15234
0.0499815	1.15095
0.0501131	1.15684
0.0501948	1.15795
0.050419	1.16022
0.0505065	1.16411
0.050594	1.16565
0.0507342	1.17571
0.0508352	1.17678
0.0510185	1.18487
0.0511229	1.18464
0.0512273	1.18233
0.0512818	1.17665
0.0515937	1.17606
0.0516914	1.17074
0.0517892	1.1671
0.0519364	1.17156
0.0520486	1.17009
0.0522488	1.18838
0.0523511	1.18636
0.0524533	1.1895
0.0525744	1.18842
0.0528823	1.18768
0.0529643	1.17804
0.0530463	1.17929
0.0531701	1.18202
0.0532586	1.17638
0.0534277	1.18204
0.053548	1.17996
0.0536684	1.17993
0.0538064	1.19171
0.053895	1.19092
0.0540763	1.1962
0.0541714	1.19621
0.0542665	1.19401
0.054383	1.20534
0.0544931	1.21258
0.0547178	1.22138
0.0548267	1.23159
0.0549357	1.22694
0.0550078	1.22632
0.0551186	1.23622
0.0552731	1.22621
0.0553944	1.23031
0.0555157	1.22808
0.0555845	1.21443
0.0556855	1.2133
0.0557865	1.21742
0.0558874	1.21747
0.0559468	1.21589
0.0560437	1.23059
0.0562376	1.23431
0.0563433	1.22499
0.0565324	1.22941
0.0566359	1.224
0.0567394	1.21798
0.0568322	1.22823
0.0569371	1.23534
0.0571709	1.22937
0.0572588	1.24323
0.0573467	1.24132
0.0574575	1.22929
0.0575432	1.23449
0.0577339	1.23925
0.0578613	1.24084
0.0579886	1.25517
0.0580448	1.26064
0.0581583	1.2571
0.0583508	1.28149
0.0584602	1.28038
0.0585695	1.26649
0.0586652	1.27465
0.0587781	1.28204
0.0589654	1.2644
0.0590727	1.27544
0.05918	1.28221
0.059354	1.26182
0.0596175	1.28035
0.0597259	1.27061
0.0598343	1.2591
0.0599679	1.27466
0.0600449	1.27813
0.06019	1.25774
0.0602844	1.27241
0.0603789	1.28622
0.060514	1.27669
0.0605931	1.27259
0.0607979	1.30075
0.0609129	1.29054
0.0610279	1.27899
0.0610833	1.29664
0.0612074	1.3179
0.0613195	1.295
0.06162	1.31316
0.0616987	1.30453
0.0617774	1.28511
0.0618294	1.29318
0.0619303	1.31939
0.0620949	1.31609
0.0622105	1.30419
0.0623411	1.32391
0.0626341	1.3161
0.06274	1.30651
0.0628459	1.32537
0.0629381	1.33703
0.0630546	1.32745
0.0633158	1.31476
0.0633837	1.34503
0.0634516	1.34891
0.0635781	1.3241
0.0636907	1.31528
0.0638664	1.35111
0.0639679	1.33807
0.0640693	1.31597
0.0641709	1.32341
0.0642663	1.35065
0.0644699	1.3321
0.0645915	1.31562
0.0647131	1.33433
0.0648513	1.35865
0.0650195	1.33091
0.0651509	1.35275
0.0652824	1.37772
0.0654515	1.3633
0.0655283	1.33361
0.0657014	1.3615
0.0657934	1.3851
0.0658854	1.36229
0.0658994	1.33198
0.0660041	1.33856
0.0661942	1.37287
0.0663058	1.38495
0.0664974	1.34467
0.0666323	1.36097
0.0667671	1.40233
0.0667798	1.41775
0.0669024	1.39085
0.0670247	1.37745
0.067256	1.42396
0.0673691	1.39313
0.0674823	1.36459
0.0676562	1.37694
0.067771	1.41725
0.0679532	1.41232
0.0680373	1.38015
0.0681214	1.38442
0.0683014	1.43199
0.0683846	1.46024
0.0685922	1.40998
0.0686749	1.39525
0.0687575	1.42266
0.0688634	1.4608
0.069006	1.45105
0.0692334	1.3876
0.0693149	1.40036
0.0693964	1.44071
0.0695083	1.45009
0.0695959	1.41291
0.0697565	1.38244
0.0698619	1.43131
0.0699673	1.45588
0.0700562	1.44664
0.0701733	1.40134
0.0703711	1.41285
0.0704787	1.46085
0.0705862	1.4712
0.070711	1.43972
0.0707973	1.39159
0.0710416	1.4329
0.0711193	1.48048
0.0711971	1.47522
0.0713205	1.44537
0.0714406	1.40771
0.0716041	1.47138
0.0717094	1.50259
0.0718147	1.46977
0.0719587	1.39392
0.0722009	1.4784
0.0723027	1.47585
0.0724046	1.43887
0.0724408	1.41322
0.0725571	1.39483
0.0726803	1.41714
0.0728062	1.47374
0.0730381	1.46072
0.0731489	1.40571
0.0732596	1.39707
0.073347	1.44394
0.0734511	1.4888
0.073679	1.49181
0.0737783	1.43395
0.0738777	1.41651
0.073984	1.45628
0.074079	1.52077
0.0742262	1.51416
0.0743479	1.45121
0.0744697	1.4258
0.0745865	1.46011
0.0746944	1.5325
0.0748644	1.48866
0.0749656	1.43688
0.0751438	1.44614
0.0752526	1.51133
0.0754872	1.55167
0.0755667	1.50596
0.0756463	1.43609
0.0757527	1.42175
0.0758982	1.47456
0.0760436	1.53568
0.0761891	1.548
0.0761664	1.54407
0.0762656	1.4739
0.0764078	1.43146
0.0764925	1.46023
0.0767579	1.59301
0.0768491	1.57632
0.0769402	1.52898
0.0769912	1.45704
0.0771041	1.44819
0.0772979	1.59348
0.0774166	1.62812
0.0775353	1.58177
0.077549	1.52595
0.0776452	1.46343
0.0778125	1.47294
0.0779285	1.54682
0.0781574	1.64323
0.0782504	1.57471
0.0783435	1.51358
0.0784634	1.45656
0.0785629	1.47623
0.0787726	1.63037
0.0788586	1.63379
0.0789447	1.55994
0.0790686	1.46005
0.0793237	1.58554
0.0794498	1.60809
0.0795759	1.60333
0.0795785	1.57462
0.0796729	1.51318
0.0799026	1.46528
0.0799929	1.50194
0.0801989	1.67858
0.0802994	1.68595
0.0803999	1.60493
0.0804579	1.53654
0.0805573	1.47273
0.080788	1.58589
0.0808949	1.68116
0.0810018	1.71087
0.081086	1.64596
0.0811843	1.57733
0.0814145	1.5044
0.0815177	1.57815
0.0816209	1.68034
0.0817574	1.73221
0.0818339	1.71425
0.0819103	1.63151
0.0819868	1.51403
0.0820282	1.47341
0.0821312	1.52343
0.0823058	1.63236
0.0824026	1.72464
0.0826778	1.684
0.0827543	1.56742
0.0828309	1.48366
0.0829746	1.48571
0.0830593	1.57299
0.0832262	1.74416
0.0833425	1.7492
0.0834588	1.65595
0.0835242	1.53397
0.0836371	1.46572
0.0838425	1.60542
0.0839557	1.69141
0.0840688	1.78202
0.0842016	1.7728
0.0842948	1.66634
0.0844214	1.4859
0.0845398	1.52793
0.0846583	1.59871
0.0847145	1.72716
0.0848252	1.81078
0.0850654	1.68373
0.0851694	1.56229
0.0852733	1.50647
0.0854346	1.6219
0.0856855	1.83614
0.0857857	1.82266
0.0858859	1.70708
0.0860162	1.57567
0.0860815	1.51933
0.0863113	1.61097
0.0863991	1.74946
0.086487	1.86054
0.086508	1.87507
0.0866271	1.81862
0.0868021	1.67631
0.086904	1.54759
0.0870894	1.56663
0.0872047	1.69463
0.08732	1.82543
0.0874289	1.877
0.0875319	1.86306
0.0877562	1.59783
0.0878621	1.51446
0.087968	1.53447
0.0880535	1.64399
0.0881353	1.7427
0.0883286	1.9229
0.0884288	1.84929
0.0885291	1.69824
0.0886401	1.55504
0.0887307	1.5064
0.088948	1.64421
0.0890528	1.79716
0.0891577	1.91487
0.0892172	1.93364
0.0893358	1.83372
0.089476	1.57863
0.0897036	1.55704
0.0898207	1.68842
0.0899377	1.84637
0.0900718	1.96052
0.0901735	1.96342
0.0904016	1.74286
0.0905015	1.59327
0.0906015	1.53093
0.0907418	1.58089
0.0908464	1.71169
0.0909569	1.95995
0.0911066	2.01394
0.0912564	1.94129
0.0913542	1.77735
0.0914393	1.60565
0.0916408	1.54456
0.0917359	1.6197
0.0918309	1.78018
0.0919276	1.93713
0.0920137	2.01993
0.0921864	1.83266
0.0923173	1.70999
0.0924482	1.5625
0.0925698	1.5886
0.092843	1.91167
0.092928	2.03447
0.093013	2.05978
0.0931683	1.98636
0.0932761	1.8153
0.0934805	1.51639
0.0935884	1.53094
0.0936963	1.65043
0.0937562	1.76877
0.0938598	1.95204
0.0940663	2.09392
0.0941576	1.97668
0.0942489	1.77038
0.0943537	1.5827
0.0944618	1.50781
0.0946582	1.61126
0.0947697	1.79088
0.0948811	1.97611
0.0949812	2.09978
0.0950945	2.10611
0.0952974	1.84032
0.0953974	1.63367
0.0954975	1.50551
0.0955723	1.50007
0.0956901	1.61627
0.0957941	1.93085
0.0960041	2.1601
0.0962802	1.69592
0.0963958	1.54594
0.0965976	1.5108
0.0967099	1.56524
0.0969068	1.9192
0.0970013	2.09384
0.0970959	2.18829
0.0971904	2.15817
0.0973289	2.06417
0.0974817	1.63667
0.0975905	1.51212
0.0976992	1.5174
0.0978857	1.6423
0.0979538	1.76712
0.0980976	2.1398
0.098228	2.21795
0.0985522	1.91598
0.098411	1.90336
0.0987063	1.52562
0.0989405	2.05888
0.099239	2.27223
0.099448	2.17529
0.0997534	1.54064
0.100007	1.75938
0.100258	2.16502
0.100543	2.1298
0.100889	1.50167
0.101167	1.64316
0.101263	1.79551
0.101367	2.0308
0.101678	2.27491
0.101871	1.84376
0.102191	1.66472
0.102491	1.95807
0.102798	2.3907
0.102902	2.29475
0.103009	2.01247
0.103326	1.46459
0.10359	1.54905
0.103782	2.4245
0.104153	2.35622
0.104397	1.60955
0.10469	1.61147
0.104906	2.07431
0.105127	2.34683
0.105482	2.1753
0.105776	1.49002
0.106075	1.74087
0.1063	2.38247
0.10658	2.49164
0.106845	1.95506
0.107254	1.47065
0.107478	1.75757
0.107702	2.35031
0.108037	2.49555
0.10832	1.79217
0.108601	1.52915
0.108917	2.11912
0.109184	2.53052
0.109471	2.42138
0.109688	1.84637
0.109902	1.59827
0.110226	1.9316
0.110521	2.63196
0.110736	2.36047
0.111034	1.73951
0.111309	1.39142
0.111561	1.64689
0.111771	2.65026
0.111965	2.7125
0.112256	2.40264
0.11261	1.6545
0.112835	1.56829
0.113118	2.16387
0.113403	2.69421
0.113649	2.55022
0.113902	1.93229
0.114211	1.49327
0.114524	2.01442
0.114835	2.54476
0.115159	2.73446
0.115433	1.78414
0.115738	1.40403
0.11608	1.98288
0.116322	2.72083
0.116579	2.84434
0.116849	2.18214
0.117247	1.41264
0.11752	1.68713
0.117815	2.45809
0.118096	2.84903
0.118426	2.46855
0.118716	1.61933
0.118955	1.44969
0.119247	1.93858
0.119526	2.72638
0.119844	2.9713
0.120151	1.77233
0.120424	1.4408
0.120744	1.82206
0.120973	2.56025
0.121259	2.99762
0.121576	2.86154
0.121862	1.88563
0.122101	1.4671
0.122382	1.82235
0.122651	2.3821
0.123015	3.14444
0.123326	3.01918
0.123636	2.05464
0.123927	1.35724
0.124169	2.21642
0.12449	2.66862
0.124793	3.18886
0.125029	2.92852
0.125299	2.24171
0.125558	1.43287
0.125851	1.28496
0.125993	1.75489
0.126268	2.37355
0.126487	3.18628
0.12676	3.23292
0.127057	2.45404
0.127272	1.81696
0.127551	1.24668
0.127886	1.77428
0.128222	2.53785
0.128456	3.255
0.128682	3.21148
0.129038	2.54467
0.12929	1.52836
0.129609	1.34253
0.129962	2.16906
0.130221	3.23383
0.130562	3.32395
0.130839	2.9794
0.131083	2.10899
0.131334	1.36132
0.131419	1.26808
0.131599	1.37061
0.131843	2.06189
0.13216	3.10802
0.132281	3.29047
0.1324	3.38456
0.13269	3.226
0.133033	2.37188
0.13338	1.4062
0.133579	1.17278
0.133801	2.3792
0.134129	2.96912
0.134367	3.60884
0.134684	3.48563
0.135017	2.32718
0.135324	1.44749
0.13556	1.15246
0.13585	1.78308
0.136147	2.68234
0.136364	3.32954
0.13662	3.59729
0.136951	3.08844
0.137236	2.71118
0.137453	1.54982
0.137659	1.13862
0.138021	1.74109
0.138282	2.7179
0.138597	3.64708
0.138776	3.79264
0.1391	3.26874
0.13942	2.41314
0.139762	1.39557
0.140031	1.23368
0.140303	1.96469
0.140605	2.90878
0.140926	3.72764
0.141211	3.79771
0.14148	3.17888
0.141731	2.08965
0.141816	1.89605
0.141966	1.50788
0.142259	1.17077
0.142555	1.78154
0.142904	2.8601
0.143161	3.66684
0.143535	3.9174
0.143819	3.21726
0.144038	2.54187
0.14434	1.5638
0.144608	1.18784
0.144914	1.7615
0.14523	2.90581
0.14553	3.79056
0.1458	3.91799
0.146118	3.63025
0.146462	2.38465
0.146723	1.35423
0.147056	1.06409
0.147307	1.62011
0.147544	2.43401
0.147776	3.3343
0.147932	3.61744
0.148098	3.94032
0.148365	4.12681
0.148705	3.41594
0.14901	2.36858
0.149237	1.37832
0.14951	1.05664
0.149808	1.30386
0.150092	2.39917
0.150427	3.44605
0.150742	4.22184
0.151027	4.07987
0.151376	3.63626
0.151511	2.71041
0.151759	1.84177
0.152063	1.00164
0.152313	1.00601
0.152574	1.90754
0.152842	2.90272
0.153142	4.04814
0.153381	4.26021
0.153688	4.22958
0.15388	3.9159
0.154174	2.32122
0.154407	1.7495
0.154715	1.00528
0.155024	1.1207
0.155315	1.83839
0.155613	3.2173
0.155893	3.98437
0.156155	4.32499
0.156434	4.24503
0.156684	3.9451
0.156967	2.95642
0.157277	1.92151
0.157549	0.986334
0.157813	1.01089
0.157906	1.258
0.158082	1.60207
0.158341	2.47267
0.158661	3.79196
0.158898	4.2675
0.159191	4.5166
0.159523	4.13953
0.159813	3.3754
0.16011	2.08232
0.160423	1.26149
0.160735	1.03674
0.16106	1.5926
0.161299	2.72344
0.161511	3.85733
0.161761	4.46099
0.161998	4.57459
0.162324	4.38548
0.16266	3.96337
0.16296	2.44493
0.163246	1.48793
0.163523	0.823534
0.163647	0.921794
0.163775	1.21835
0.164061	1.70475
0.164289	2.88847
0.16457	3.85663
0.164792	4.59018
0.165049	4.71418
0.165331	4.6412
0.165556	4.3298
0.165827	3.62282
0.166138	2.50276
0.166448	1.2942
0.166742	0.769383
0.16703	0.829829
0.167218	2.34752
0.167544	3.07727
0.167874	4.00955
0.168205	4.69168
0.168464	4.7162
0.16879	4.48925
0.169074	3.06752
0.169396	2.65774
0.169667	0.934286
0.170022	0.728585
0.17027	1.4858
0.170508	1.85316
0.170599	2.22947
0.170714	2.62468
0.171005	3.88956
0.171292	4.65114
0.171638	4.89492
0.17192	4.72027
0.17223	4.34818
0.172577	3.37881
0.172885	2.22049
0.173171	1.13136
0.173454	0.65139
0.173762	1.64458
0.17406	2.22379
0.174415	4.05857
0.17473	4.53552
0.174968	4.93148
0.17534	4.97206
0.175673	4.5549
0.175887	4.04936
0.176235	2.77792
0.176504	1.71289
0.176844	0.639866
0.177129	0.738539
0.177472	2.2077
0.177722	2.96798
0.178071	4.14271
0.178383	4.79888
0.17865	5.17357
0.178941	5.06042
0.179272	4.64867
0.179586	4.01588
0.179923	2.2071
0.180179	1.54924
0.180514	0.796068
0.180812	0.628482
0.181106	1.88663
0.181391	2.64131
0.181659	3.53358
0.181891	4.46559
0.182188	4.9385
0.182405	5.27565
0.18274	5.10384
0.183058	4.66848
0.183379	3.49279
0.183684	2.99019
0.183983	1.34897
0.184266	0.870808
0.184566	0.629085
0.184876	0.909792
0.185151	2.45153
0.18536	3.51594
0.185677	4.28242
0.185944	5.06945
0.186262	5.39849
0.186478	5.39384
0.186688	5.23223
0.187006	4.68953
0.187323	3.90279
0.18758	2.42985
0.187848	1.90869
0.18811	1.20279
0.188381	0.636269
0.188631	0.648719
0.188827	0.897535
0.18911	1.86402
0.189343	2.77897
0.189578	3.80634
0.189866	4.63532
0.190241	5.3016
0.190458	5.45872
0.190768	5.39089
0.191081	4.56486
0.19136	4.10793
0.191579	3.46367
0.191889	2.56561
0.192221	1.65688
0.192495	0.649914
0.19281	0.512463
0.193049	0.973607
0.193366	2.0005
0.193609	3.07478
0.193862	3.91917
0.194172	4.8434
0.194402	5.32745
0.19467	5.56978
0.194921	5.4766
0.195281	5.15984
0.195593	4.49286
0.195854	4.02203
0.196164	2.80357
0.196513	1.74314
0.196818	0.77083
0.197092	0.442422
0.197404	1.14031
0.197727	1.65085
0.198057	2.92619
0.198314	4.21325
0.198703	5.09912
0.198943	5.54307
0.199173	5.70852
0.199463	5.55146
0.199768	5.21881
0.200071	4.67698
0.20039	4.07836
0.200672	2.72287
0.200979	1.89238
0.201167	1.24675
0.201478	0.580659
0.20181	0.467697
0.202066	0.674246
0.202277	1.36997
0.202406	1.74946
0.202516	2.60498
0.202798	3.76961
0.203045	4.49626
0.203321	5.03613
0.203416	5.27588
0.203515	5.48141
0.203877	5.76829
0.204114	5.51926
0.204452	5.2816
0.204786	4.83439
0.205048	4.3105
0.205333	3.11335
0.205645	2.08289
0.20597	1.30318
0.206261	0.725852
0.206561	0.467286
0.206892	0.889652
0.207241	1.82241
0.207484	2.98891
0.20781	4.14375
0.208163	5.22495
0.208437	5.80655
0.208774	5.89941
0.20906	5.80521
0.209345	5.54629
0.209683	4.92736
0.209989	4.21104
0.210281	3.30554
0.210602	2.53481
0.210907	1.53916
0.211158	0.919607
0.211462	0.437655
0.21181	0.456045
0.212096	1.19383
0.212399	2.0958
0.212718	3.55906
0.213009	4.38321
0.213355	5.5179
0.213651	5.88473
0.213977	6.00609
0.214253	5.95072
0.214562	5.59423
0.214874	5.06308
0.215188	3.93286
0.215422	3.4252
0.215778	2.67649
0.216107	1.74909
0.216333	0.910462
0.216683	0.363997
0.217009	0.478925
0.217183	0.769006
0.217509	1.67321
0.217792	2.77666
0.218094	4.04594
0.218398	5.19462
0.218696	5.48056
0.219026	6.05793
0.219378	6.12673
0.219603	6.01256
0.219922	5.73996
0.220157	5.4117
0.220427	4.99791
0.220665	4.1479
0.220961	3.38415
0.221214	2.47765
0.221516	1.78872
0.221895	0.98036
0.222192	0.536749
0.222442	0.284658
0.222722	0.437937
0.223027	1.07174
0.223303	2.1712
0.223655	3.62775
0.223874	4.49496
0.224181	5.3409
0.224538	5.89249
0.22487	6.20284
0.225171	6.19958
0.225492	5.97095
0.225744	5.54397
0.226081	5.05485
0.226347	4.43076
0.226696	3.63015
0.227027	2.71461
0.227252	2.02022
0.227574	1.19071
0.227911	0.700416
0.228188	0.289023
0.228473	0.290113
0.228686	0.599075
0.229021	1.14301
0.229227	2.39709
0.229515	3.40783
0.229737	4.06716
0.230024	5.05668
0.230233	5.74802
0.23059	6.12393
0.230828	6.286
0.231085	6.30818
0.231335	6.11172
0.231634	5.80964
0.231863	5.42167
0.232193	4.86324
0.232367	4.4767
0.232656	3.77839
0.232935	3.20767
0.233198	2.45541
0.233443	1.81043
0.233586	1.53999
0.233731	0.908403
0.234006	0.658076
0.23433	0.299411
0.234601	0.237006
0.234887	0.46222
0.235145	1.24034
0.235391	2.12711
0.235651	2.9674
0.235939	4.12081
0.236263	5.27209
0.236564	5.69615
0.236747	6.08678
0.237053	6.39667
0.237355	6.42055
0.237621	6.27628
0.237911	6.05138
0.238156	5.5974
0.238512	5.1747
0.2388	4.42911
0.239122	3.65287
0.239389	2.98443
0.239618	2.52567
0.239897	1.74286
0.240224	1.046
0.240593	0.498981
0.240851	0.274284
0.241147	0.230323
0.241403	0.850252
0.241651	1.36175
0.241971	2.11261
0.242269	2.79395
0.242499	3.82993
0.242747	4.77754
0.243075	5.72219
0.243409	6.33935
0.243688	6.54696
0.244027	6.53607
0.244276	6.43697
0.244534	6.20946
0.244848	5.84225
0.245138	5.45183
0.245448	4.85477
0.245769	3.81357
0.245999	3.36373
0.246331	2.81741
0.246507	2.28729
0.246729	1.69711
0.246988	1.23976
0.247228	0.72123
0.247535	0.244645
0.247884	0.191441
0.248208	0.317618
0.248378	0.745398
0.248701	1.42829
0.248951	2.13953
0.249074	2.5125
0.24925	3.17229
0.249571	4.04908
0.249821	4.97601
0.250091	5.57431
0.250395	6.14649
0.250525	6.23293
0.250645	6.39085
0.250943	6.5152
0.251214	6.44594
0.25152	6.2668
0.251903	5.90255
0.252138	5.50883
0.252393	5.12248
0.252672	4.49705
0.252906	4.02996
0.253209	3.31299
0.253488	2.34339
0.253747	1.87409
0.253949	1.581
0.254259	1.0474
0.254406	0.825258
0.254497	0.606004
0.25484	0.358024
0.255138	0.153617
0.255476	0.165634
0.255683	0.537426
0.256072	1.30952
0.256337	2.1213
0.256625	3.11427
0.256965	4.52832
0.257277	5.4251
0.257512	5.92091
0.257846	6.2888
0.258221	6.57416
0.258463	6.54515
0.258753	6.45396
0.258984	6.1391
0.259301	5.99164
0.259537	5.6339
0.259852	5.01171
0.260108	4.67051
0.260418	4.08832
0.26071	3.49286
0.26106	2.77492
0.26134	2.25461
0.261698	1.49996
0.261949	0.923909
0.262247	0.591382
0.262566	0.323882
0.262822	0.134293
0.263069	0.172648
0.263399	0.287142
0.263671	0.82347
0.263961	1.55225
0.264292	2.79355
0.264609	3.5575
0.2649	4.96359
0.265252	5.59807
0.265511	6.22092
0.265705	6.54035
0.266	6.62889
0.266326	6.64112
0.266615	6.47868
0.266812	6.29913
0.267143	5.9888
0.267319	5.62097
0.267654	5.40641
0.26797	4.767
0.268269	4.31736
0.268561	3.46434
0.268816	3.27799
0.269107	2.76218
0.269375	2.09878
0.269663	1.60724
0.270036	1.07923
0.270354	0.641411
0.270609	0.381876
0.270931	0.202619
0.27126	0.116183
0.271525	0.157765
0.27187	0.881452
0.272202	1.25669
0.27248	2.22969
0.272798	3.01432
0.273076	4.26184
0.273365	4.9572
0.273682	6.16113
0.273975	6.41208
0.274316	6.63101
0.274571	6.69846
0.274907	6.60366
0.27515	6.4719
0.275528	6.13738
0.275826	5.88783
0.276119	5.27102
0.276423	4.78893
0.276755	4.21922
0.27706	3.86016
0.277307	3.24581
0.277585	2.74069
0.277851	2.42268
0.278147	1.81508
0.278388	1.33181
0.278653	1.12249
0.279016	0.719485
0.279236	0.479371
0.279498	0.249924
0.279764	0.0864788
0.280008	0.0884942
0.280283	0.153218
0.280604	0.408283
0.280696	0.561081
0.280811	0.822409
0.281015	1.44709
0.281285	2.32976
0.281531	2.79009
0.281778	3.49425
0.282029	4.4859
0.282394	5.39017
0.28262	5.98093
0.282906	6.34966
0.283261	6.64967
0.283359	6.70376
0.283479	6.72738
0.283735	6.70318
0.284078	6.51051
0.284373	6.31663
0.284674	5.92368
0.284962	5.5674
0.285161	5.13629
0.285493	4.62282
0.285692	4.2728
0.286038	3.84386
0.286339	3.15165
0.286522	2.83871
0.286785	2.56509
0.28715	2.04778
0.287375	1.66041
0.287631	1.34029
0.287888	1.00472
0.288177	0.675202
0.288431	0.50318
0.288766	0.184179
0.289091	0.12999
0.289407	0.0836364
0.289605	0.118768
0.289874	0.239723
0.290206	1.05926
0.290536	1.43137
0.290801	2.49928
0.291085	3.45321
0.291391	4.14647
0.291608	4.83563
0.291898	5.54497
0.292142	6.02919
0.292461	6.4488
0.292745	6.64225
0.292979	6.75371
0.293173	6.6724
0.293454	6.45295
0.29374	6.2896
0.294047	6.00844
0.29428	5.82344
0.294546	5.43791
0.294779	5.12681
0.295077	4.59217
0.295384	4.2738
0.295685	3.73778
0.296004	3.3052
0.296333	2.87334
0.296636	2.34486
0.296931	2.0684
0.297111	1.58839
0.297439	1.27525
0.297714	0.860457
0.297921	0.557081
0.298239	0.47553
0.298437	0.341299
0.298768	0.165937
0.299038	0.0940256
0.299252	0.0500611
0.299536	0.0803675
0.299777	0.251483
0.300113	0.422878
0.300338	0.999106
0.30069	1.83335
0.300934	2.46969
0.3012	3.21067
0.301515	3.96422
0.301806	5.16345
0.302079	5.81137
0.30234	6.19164
0.3026	6.50165
0.302962	6.71545
0.30319	6.77665
0.303519	6.70827
0.30374	6.54941
0.304024	6.39437
0.304254	6.06087
0.304556	5.73884
0.304858	5.22013
0.305157	4.8524
0.305466	4.52609
0.305788	4.18526
0.306058	3.64933
0.306359	3.3476
0.306632	3.02069
0.306885	2.62148
0.306968	2.50524
0.30707	2.27147
0.307433	1.90754
0.307729	1.42672
0.308017	1.15212
0.308304	0.782715
0.308645	0.562747
0.308826	0.385489
0.309144	0.240583
0.309415	0.164103
0.309753	0.0651913
0.31008	0.0433176
0.310292	0.0644761
0.310541	0.284681
0.310921	0.407026
0.311191	1.11546
0.311525	1.84255
0.311828	2.62217
0.312139	3.60822
0.312401	4.55242
0.312724	5.21995
0.31301	6.16497
0.313333	6.41377
0.313493	6.63141
0.313852	6.74919
0.314134	6.77417
0.31444	6.54692
0.314729	6.37429
0.315088	6.11223
0.315351	5.82339
0.315669	5.35849
0.315926	5.04994
0.316165	4.68312
0.316511	4.31387
0.316808	4.03643
0.317097	3.52807
0.317364	3.29942
0.317594	2.98958
0.317802	2.68927
0.318058	2.35797
0.318398	1.97843
0.318746	1.51363
0.319063	1.29794
0.319356	0.918229
0.319659	0.793596
0.319941	0.558239
0.320251	0.410227
0.320611	0.24283
0.320899	0.123413
0.321146	0.0394329
0.321399	0
0.3217	0.0352258
0.322006	0.142506
0.322261	0.249626
0.322602	0.769219
0.322869	1.28455
0.32319	1.81656
0.323452	2.59036
0.32372	3.44637
0.324019	4.35894
0.324326	5.01672
0.324623	5.83022
0.32473	6.01944
0.32483	6.18662
0.325168	6.54182
0.325491	6.72783
0.325717	6.80285
0.325965	6.7691
0.3262	6.66386
0.326462	6.38491
0.326784	6.02474
0.327103	5.66075
0.327416	5.28183
0.327721	4.92601
0.32798	4.677
0.328325	4.23562
0.328621	3.95186
0.328908	3.41027
0.329241	3.256
0.329589	2.93194
0.329875	2.62216
0.33011	2.22243
0.330497	1.81765
0.330615	1.65699
0.330915	1.44819
0.331167	1.15646
0.331443	0.923514
0.33181	0.694726
0.332102	0.504543
0.332399	0.333375
0.332709	0.213051
0.333058	0.125478
0.333358	0.0951296
0.333628	0.0586123
0.333984	0.0601651
0.334279	0.0920781
0.334579	0.167849
0.334826	0.3946
0.335211	0.708455
0.335491	1.39191
0.335787	2.11028
0.336064	3.01426
0.336383	3.72906
0.336697	4.76805
0.33701	5.36881
0.337327	6.03704
0.337608	6.51805
0.337936	6.74195
0.33817	6.88331
0.338409	6.90337
0.33874	6.8109
0.338899	6.65687
0.33921	6.42948
0.339407	6.17931
0.339739	5.77777
0.340085	5.33793
0.340365	5.02775
0.340654	4.5608
0.340958	4.06779
0.341296	3.86625
0.341577	3.57377
0.341898	3.29912
0.342147	2.97441
0.342509	2.77985
0.342796	2.30729
0.343122	2.11255
0.34338	1.87013
0.343633	1.42955
0.343926	1.2873
0.344202	1.04561
0.344501	0.889261
0.344857	0.686379
0.345139	0.546474
0.345439	0.387661
0.345677	0.309373
0.34598	0.220512
0.346179	0.171147
0.346442	0.129966
0.346786	0.0977091
0.347048	0.0789541
0.347384	0.0491662
0.347654	0.10248
0.347978	0.149036
0.34828	0.263539
0.348514	0.585428
0.348744	0.969115
0.34906	1.38118
0.349301	2.10963
0.349612	2.68392
0.349898	3.81633
0.350253	4.47777
[truncated: 5,792 more rows]

## Sheet: Fig1A_reference
B	rhoxx
-0.0399377	1.01515
-0.0398258	1.00769
-0.0397139	0.999264
-0.0396044	0.996489
-0.039296	1.0026
-0.0392044	1.00437
-0.0391128	1.00426
-0.0390166	1.00609
-0.0388981	1.00454
-0.0386461	0.99849
-0.0385741	0.993998
-0.0385022	0.989944
-0.0383828	0.98422
-0.0382917	0.985196
-0.0381071	0.987458
-0.0379906	0.98385
-0.037874	0.980657
-0.0378173	0.97732
-0.0377121	0.977498
-0.0375282	0.979708
-0.0374124	0.97992
-0.0372966	0.979857
-0.0371501	0.980947
-0.0370553	0.981809
-0.0368744	0.984955
-0.0367971	0.986807
-0.0367198	0.987626
-0.0366044	0.987499
-0.0364716	0.985456
-0.0362806	0.979932
-0.0361781	0.976727
-0.0360757	0.974565
-0.0360123	0.971627
-0.0358898	0.970981
-0.0356466	0.974751
-0.0355389	0.976486
-0.0354313	0.974182
-0.0353245	0.973464
-0.0352325	0.970593
-0.035088	0.96904
-0.0349754	0.971948
-0.0348628	0.973339
-0.0347004	0.974196
-0.0344257	0.97095
-0.0343354	0.970424
-0.0342451	0.970222
-0.034131	0.970535
-0.0340349	0.97292
-0.0338387	0.964309
-0.0337346	0.961356
-0.0335791	0.953846
-0.0334761	0.949683
-0.0332315	0.943465
-0.033137	0.945876
-0.0330425	0.948492
-0.0329486	0.952013
-0.0328394	0.957941
-0.0326463	0.963486
-0.0325213	0.966797
-0.0323964	0.960885
-0.0323392	0.958206
-0.0322418	0.953348
-0.0319987	0.944311
-0.0318828	0.940114
-0.031767	0.937799
-0.0316468	0.935159
-0.031543	0.932842
-0.0313094	0.939893
-0.0312369	0.943688
-0.0310171	0.950256
-0.0308024	0.958103
-0.0306769	0.960406
-0.0305514	0.959559
-0.0304449	0.957866
-0.0303425	0.954933
-0.0301521	0.944627
-0.0300536	0.940464
-0.0299551	0.932159
-0.0298615	0.924733
-0.0297474	0.916636
-0.0295362	0.915652
-0.0294454	0.920056
-0.0293546	0.921187
-0.0292575	0.920637
-0.0291595	0.921185
-0.0289238	0.925548
-0.0288314	0.92615
-0.0286774	0.926463
-0.0285782	0.927268
-0.0284263	0.924958
-0.0281362	0.92213
-0.0280131	0.922622
-0.02789	0.922467
-0.0278471	0.918186
-0.0277298	0.917456
-0.0275215	0.919192
-0.0274209	0.922009
-0.0273204	0.925091
-0.0272228	0.927816
-0.0271027	0.928555
-0.0269057	0.926728
-0.0268059	0.928719
-0.0267061	0.93154
-0.0266104	0.934038
-0.0265028	0.934701
-0.0262657	0.934083
-0.0261582	0.931677
-0.0260507	0.927942
-0.0259942	0.925031
-0.025906	0.922386
-0.0257062	0.923473
-0.0255871	0.924097
-0.0254681	0.924293
-0.0253585	0.923533
-0.0252708	0.922782
-0.0250771	0.921778
-0.0249491	0.923586
-0.024821	0.925762
-0.0247555	0.925637
-0.0246589	0.928295
-0.0244704	0.921534
-0.0243555	0.917642
-0.0241672	0.917826
-0.0240837	0.914646
-0.023863	0.910376
-0.0237576	0.907766
-0.0236523	0.907831
-0.0235565	0.909085
-0.0232305	0.913673
-0.0231474	0.916331
-0.0230643	0.921946
-0.0229466	0.928139
-0.0228397	0.932059
-0.0225789	0.925434
-0.0224986	0.919916
-0.0223464	0.908829
-0.0222543	0.905284
-0.0219461	0.903478
-0.0218711	0.906485
-0.0217961	0.909227
-0.0216769	0.913703
-0.0215775	0.919125
-0.0214573	0.918386
-0.021324	0.91655
-0.0211907	0.916544
-0.0210518	0.917509
-0.0209613	0.918864
-0.0208216	0.924828
-0.0207089	0.927149
-0.0205963	0.924788
-0.0205253	0.920012
-0.0204094	0.914223
-0.0201488	0.905245
-0.0200661	0.904946
-0.0199834	0.907728
-0.0198394	0.909166
-0.0197522	0.909467
-0.0195667	0.91108
-0.0194736	0.906911
-0.0193804	0.904418
-0.0192613	0.901833
-0.0191586	0.902427
-0.0189717	0.907345
-0.0188498	0.908065
-0.018728	0.909028
-0.0185943	0.908965
-0.018501	0.911871
-0.0183603	0.922213
-0.0182375	0.927459
-0.0181147	0.926692
-0.0180173	0.925248
-0.0179271	0.923296
-0.017698	0.916897
-0.0176107	0.915745
-0.0175234	0.917463
-0.0174228	0.919893
-0.0173168	0.921994
-0.0170913	0.917138
-0.0170008	0.915857
-0.0169103	0.915163
-0.0168317	0.914669
-0.0165032	0.910739
-0.0163995	0.916051
-0.0162958	0.920113
-0.0161431	0.923663
-0.0160665	0.928479
-0.0159899	0.92938
-0.0159133	0.928565
-0.0158766	0.927322
-0.0157799	0.923359
-0.0156213	0.919925
-0.0155023	0.916326
-0.015296	0.908297
-0.0151918	0.910336
-0.0150876	0.914274
-0.014992	0.917664
-0.0148788	0.928822
-0.0146635	0.940052
-0.0145707	0.940876
-0.0144779	0.938133
-0.0143987	0.938573
-0.0142837	0.934307
-0.0140451	0.925581
-0.0139484	0.921426
-0.0138517	0.921702
-0.0136709	0.922921
-0.0135847	0.92444
-0.0134064	0.933286
-0.0133316	0.936096
-0.0132567	0.937372
-0.0131114	0.936467
-0.0130174	0.934387
-0.0128397	0.936042
-0.0127279	0.940433
-0.0126161	0.942312
-0.0125121	0.945432
-0.0124293	0.946671
-0.0122134	0.945992
-0.0120912	0.94411
-0.0119691	0.941866
-0.0119102	0.940072
-0.011807	0.939843
-0.0115871	0.938545
-0.0114874	0.9386
-0.0113878	0.93577
-0.0112893	0.935061
-0.0111877	0.933914
-0.0110062	0.936579
-0.0108996	0.940701
-0.010729	0.949057
-0.0106113	0.946864
-0.0104437	0.94053
-0.0103049	0.94016
-0.0101661	0.939109
-0.010199	0.938408
-0.0100766	0.937843
-0.0099201	0.937773
-0.00982196	0.937675
-0.0095851	0.9438
-0.00946529	0.947261
-0.00934548	0.9479
-0.0092531	0.949302
-0.00911177	0.945752
-0.0089588	0.944398
-0.00883487	0.945222
-0.00871094	0.947712
-0.0086769	0.949091
-0.00858104	0.953693
-0.0083052	0.957682
-0.00820756	0.958112
-0.00810992	0.958409
-0.0080161	0.958218
-0.00793043	0.959044
-0.0077265	0.955906
-0.00760469	0.955434
-0.00748288	0.959956
-0.0074322	0.961598
-0.00730436	0.960643
-0.0071206	0.95525
-0.00703384	0.95346
-0.00694707	0.952811
-0.006861	0.954342
-0.0067308	0.954611
-0.0064625	0.958215
-0.00637311	0.961594
-0.00628372	0.966465
-0.0061613	0.973072
-0.00606734	0.980209
-0.0059005	0.986109
-0.00578068	0.988466
-0.00566085	0.98526
-0.0055682	0.983094
-0.00545105	0.980672
-0.0052767	0.97695
-0.0051546	0.976049
-0.00503251	0.977236
-0.0049536	0.978876
-0.00488108	0.984057
-0.0046963	0.995292
-0.00457726	0.998698
-0.0043667	1.003
-0.00427088	1.00611
-0.0040921	1.01183
-0.00394262	1.01191
-0.00379315	1.0123
-0.0036851	1.01015
-0.0034131	0.987255
-0.0033178	0.975691
-0.0031739	0.969155
-0.00306752	0.968931
-0.0028586	0.969891
-0.00274288	0.971757
-0.00262716	0.97331
-0.0025777	0.976433
-0.00246721	0.980529
-0.0022377	0.984399
-0.00213361	0.983582
-0.00202952	0.983842
-0.0019347	0.983561
-0.00182913	0.982793
-0.0015695	0.988089
-0.00148407	0.990251
-0.00139865	0.989421
-0.0012459	0.993049
-0.0010648	1.00102
-0.000933013	1.00218
-0.000801226	1.00283
-0.000736	1.00332
-0.00061385	1.00464
-0.0005288	1.00929
-0.0001772	1.00591
-9.35473e-05	1.00968
9.26e-05	1.01689
0.00020025	1.02008
0.0004506	1.02271
0.000548565	1.02438
0.000646531	1.02734
0.000727	1.02956
0.000838263	1.0325
0.0010211	1.03396
0.00112596	1.03081
0.00123081	1.02994
0.0013804	1.02492
0.00145651	1.02409
0.0017074	1.02816
0.0019305	1.04414
0.00203377	1.05423
0.0022516	1.05329
0.00234706	1.05064
0.00253877	1.04679
0.00256	1.04547
0.00265741	1.04135
0.0028223	1.04092
0.0029311	1.04367
0.0030399	1.04018
0.0031487	1.03866
0.0031499	1.03675
0.00323969	1.03749
0.0033514	1.04255
0.00345217	1.04532
0.0036551	1.04751
0.00375147	1.0475
0.00384785	1.04643
0.0039581	1.04143
0.0041452	1.03897
0.0044881	1.04581
0.00460764	1.05008
0.004734	1.05613
0.0050055	1.05362
0.00512502	1.04827
0.0052769	1.04722
0.00537682	1.04772
0.00547674	1.04967
0.0055992	1.05412
0.00569171	1.05217
0.0058858	1.04915
0.0060447	1.05237
0.00615765	1.05385
0.0062706	1.05567
0.0063427	1.05661
0.00643536	1.0559
0.0066243	1.0569
0.00671002	1.05565
0.0069017	1.04868
0.00700625	1.04396
0.00711081	1.04429
0.00723	1.0444
0.00734714	1.04589
0.0075188	1.05185
0.0078491	1.04938
0.0079526	1.04976
0.0081518	1.04604
0.0084104	1.02963
0.0086923	1.02261
0.00878755	1.02134
0.009037	1.03385
0.00908884	1.0377
0.00914067	1.04244
0.0092484	1.04115
0.0095608	1.02919
0.00966797	1.02811
0.00977514	1.02751
0.0098551	1.02667
0.00996633	1.02826
0.0102	1.0347
0.0102959	1.0351
0.010403	1.03294
0.0104929	1.02963
0.0105828	1.02815
0.0107151	1.02417
0.010795	1.02143
0.0110166	1.01681
0.0111003	1.01511
0.011184	1.01328
0.0113357	1.00699
0.0116025	1.00874
0.0117186	1.00812
0.0118348	1.00766
0.0119585	1.00439
0.0122387	1.00188
0.0123399	1.00159
0.012441	1.00214
0.0125573	1.00209
0.012635	1.00302
0.0128523	1.01439
0.0129566	1.01584
0.0130609	1.01984
0.0131315	1.02443
0.0132576	1.03
0.0134585	1.01395
0.0137588	0.994094
0.014002	0.987108
0.014295	0.984888
0.0145327	0.989404
0.0146522	0.991444
0.0148206	0.992922
0.0149202	0.991314
0.015064	0.992149
0.0151658	0.992107
0.0152675	0.995357
0.0154164	0.996041
0.0156508	0.992312
0.0157669	0.990685
0.015883	0.991541
0.0159972	0.996023
0.0162801	0.990608
0.0165015	0.981601
0.0166093	0.979275
0.0167171	0.976074
0.016758	0.970132
0.0168892	0.967873
0.0169898	0.966092
0.0173414	0.973808
0.0174433	0.975717
0.0175451	0.976275
0.017647	0.976168
0.0176893	0.976518
0.0177692	0.977022
0.0179704	0.978978
0.018294	0.977128
0.0185997	0.977468
0.01868	0.974094
0.0187602	0.969945
0.0188238	0.966472
0.0189454	0.963863
0.0190675	0.961819
0.0191734	0.958627
0.0192945	0.959175
0.0195531	0.962817
0.0196528	0.963177
0.0197526	0.962059
0.0198139	0.959234
0.019903	0.956217
0.0200183	0.955124
0.0203923	0.959594
0.0204851	0.962243
0.0205779	0.964703
0.0206915	0.961989
0.0210518	0.9557
0.0211239	0.95049
0.0211959	0.946052
0.021268	0.943463
0.0213493	0.938843
0.0214422	0.93941
0.0216206	0.948517
0.0217389	0.955305
0.0218572	0.955769
0.021934	0.956446
0.0220363	0.957491
0.0222464	0.954933
0.0223386	0.954156
0.0224309	0.951328
0.0225231	0.949034
0.0225067	0.949943
0.0226272	0.949191
0.0228367	0.953235
0.0231528	0.944836
0.0232443	0.948129
0.0234967	0.947619
0.0235749	0.944592
0.0236531	0.940827
0.0237833	0.939855
0.023871	0.942695
0.0240878	0.937428
0.0243345	0.935517
0.0246091	0.934518
0.0247294	0.93099
0.0248732	0.933009
0.0249789	0.934495
0.0250846	0.937243
0.0251667	0.937839
0.0252934	0.93619
0.0253866	0.933436
0.0256652	0.934332
0.0257505	0.932361
0.0258358	0.934413
0.0260086	0.940006
0.0260946	0.941161
0.0263674	0.951367
0.0265841	0.941352
0.0269052	0.9269
0.027001	0.922909
0.0270969	0.918364
0.0271833	0.914485
0.0272865	0.906914
0.0275804	0.896832
0.0278836	0.905233
0.0279717	0.911555
0.0281776	0.923387
0.0284459	0.943364
0.0285418	0.946604
0.0287193	0.961424
0.0289843	0.95986
0.0290878	0.958525
0.0292483	0.956772
0.0293326	0.95437
0.0295456	0.933103
0.029922	0.932789
0.0301555	0.939223
0.0304712	0.938637
0.0307779	0.93719
0.0309046	0.936508
0.0310313	0.93139
0.031158	0.931671
0.0310873	0.925678
0.031176	0.928823
0.0313977	0.930223
0.0314932	0.929656
0.0315888	0.928077
0.0317009	0.926446
0.0318016	0.92455
0.0320461	0.915315
0.0322888	0.909594
0.0324172	0.909248
0.0326258	0.907408
0.0327236	0.905999
0.0328215	0.909646
0.0329717	0.916121
0.033059	0.918446
0.0332282	0.923524
0.0335702	0.918479
0.0336517	0.917101
0.0338612	0.910157
0.0339619	0.907733
0.0340626	0.908273
0.034157	0.913563
0.0342748	0.91579
0.0345186	0.911055
0.0347841	0.912452
0.0348597	0.915697
0.0350853	0.912336
0.0351965	0.912335
0.0353076	0.910656
0.0354188	0.910009
0.035357	0.909261
0.0354636	0.910661
0.0357136	0.924013
0.0358142	0.926226
0.0359878	0.921432
0.0363012	0.93432
0.0364151	0.927721
0.036529	0.925194
0.036643	0.923176
0.0366389	0.927008
0.036742	0.921751
0.0369066	0.924392
0.0370129	0.929393
0.0371193	0.931811
0.0372322	0.933529
0.0373127	0.934855
0.0375195	0.938907
0.0376171	0.939115
0.0377146	0.936529
0.0377875	0.935765
0.0378899	0.933933
0.038126	0.931493
0.0384049	0.928353
0.0385194	0.930343
0.0386317	0.93715
0.0389017	0.946946
0.0389924	0.950708
0.0391707	0.95261
0.0392476	0.947363
0.0393246	0.943779
0.0394347	0.934043
0.0395386	0.928508
0.0397285	0.920656
0.0400439	0.922921
0.0403615	0.916599
0.0404505	0.91647
0.0405396	0.91563
0.0407071	0.914342
0.0408007	0.913396
0.0410002	0.919876
0.041319	0.927049
0.0414058	0.933473
0.0416116	0.946369
0.0416993	0.94737
0.0417871	0.947452
0.0419245	0.9476
0.0420236	0.948252
0.042221	0.946818
0.04232	0.946487
0.042419	0.94625
0.0425131	0.945576
0.0426148	0.94698
0.0427158	0.944348
0.0430081	0.941042
0.0431178	0.933944
0.0432769	0.934303
0.0435282	0.942121
0.0436434	0.94936
0.0438304	0.968351
0.0439125	0.976843
0.0439946	0.980806
0.0441406	0.984455
0.0442511	0.983387
0.0444776	0.982986
0.044583	0.976013
0.0446885	0.970186
0.0447939	0.963189
0.0447617	0.961392
0.0450138	0.956462
0.045389	0.959712
0.045487	0.961118
0.0456208	0.966113
0.0457387	0.974609
0.0458567	0.976915
0.0459746	0.983061
0.0459935	0.986283
0.0461075	0.988185
0.0462575	0.986253
0.0463794	0.979959
0.0465012	0.980564
0.0466231	0.97993
0.046584	0.976439
0.0469505	0.976864
0.0470398	0.975842
0.0471292	0.976027
0.0472185	0.972657
0.0472121	0.965389
0.0475178	0.967004
0.0476165	0.970074
0.0477152	0.968783
0.0478466	0.969297
0.0481421	0.961149
0.0482427	0.955395
0.0483432	0.957138
0.0484438	0.958698
0.0484491	0.961057
0.0485535	0.965701
0.0487674	0.965113
0.0488437	0.962202
0.0489199	0.962484
0.0490825	0.960594
0.0491823	0.960613
0.0493153	0.956419
0.0494316	0.956838
0.0495479	0.95698
0.0496639	0.958743
0.0497719	0.957236
0.0499379	0.964518
0.0502585	0.979609
0.0505503	0.98482
0.0506611	0.992878
0.0507719	0.994496
0.0508786	0.997553
0.0509662	0.994602
0.0511525	0.996313
0.0514783	0.991851
0.051567	0.992228
0.051795	0.989666
0.0521079	0.992986
0.0521982	0.995516
0.0523677	1.00607
0.0525029	1.01
0.052638	1.01019
0.052683	1.01149
0.0528001	1.0123
0.0530036	1.0211
0.0532984	1.03876
0.0536339	1.03894
0.0539384	1.03926
0.0540195	1.0361
0.0542203	1.03238
0.0543082	1.03435
0.0543962	1.02747
0.0544185	1.0273
0.0545313	1.02853
0.0547637	1.03724
0.0550528	1.03995
0.0551837	1.0381
0.0553146	1.03672
0.0553877	1.03334
0.0554769	1.02908
0.055685	1.03569
0.0559845	1.04419
0.0560856	1.04933
0.0562647	1.05314
0.0565614	1.0628
0.0566672	1.06568
0.0567676	1.07066
0.0568934	1.06762
0.0571193	1.06575
0.0572207	1.05761
0.0573221	1.0506
0.0574235	1.05258
0.0573235	1.05163
0.05746	1.0486
0.0577009	1.05098
0.0578113	1.05135
0.0579237	1.05114
0.0580406	1.05696
0.0581574	1.06074
0.0582743	1.06949
0.0581595	1.06355
0.0585284	1.07499
0.0588396	1.09372
0.0589331	1.09699
0.0591565	1.10596
0.0594391	1.10565
0.0595231	1.10224
0.0596634	1.10174
0.0597607	1.09825
0.0599287	1.09206
0.0600412	1.09817
0.0601538	1.11189
0.0602663	1.11675
0.0602086	1.11404
0.060321	1.11612
0.0605158	1.11234
0.060617	1.11223
0.0607182	1.11872
0.0609086	1.12353
0.0609834	1.10974
0.0611647	1.11716
0.0612685	1.11852
0.0613722	1.11638
0.061476	1.11661
0.0614505	1.1216
0.0615621	1.12331
0.0617483	1.12411
0.0620768	1.12236
0.0621944	1.12253
0.0623073	1.1206
0.0625721	1.14042
0.0628453	1.1438
0.0629809	1.14557
0.0631418	1.15327
0.0632478	1.14579
0.0634232	1.15586
0.0636555	1.15003
0.0637648	1.15194
0.0638742	1.15551
0.0639835	1.16751
0.0638959	1.1584
0.0642049	1.16046
0.0643236	1.18172
0.0644424	1.18989
0.0645611	1.1874
0.0645173	1.18233
0.0646102	1.1852
0.0648135	1.18699
0.0649188	1.18475
0.0650241	1.18043
0.0651294	1.18915
0.0651364	1.19657
0.0652547	1.19784
0.06549	1.18428
0.0655785	1.21136
0.0656671	1.20831
0.0657661	1.1993
0.0660537	1.17884
0.066352	1.17836
0.0664767	1.18913
0.0666857	1.18975
0.0667805	1.20475
0.0668753	1.22885
0.0670108	1.23406
0.0670917	1.22112
0.0672589	1.22891
0.0675614	1.21005
0.0676798	1.21342
0.0679113	1.22732
0.0680349	1.20663
0.0681584	1.19953
0.0681669	1.22143
0.0685453	1.20037
0.068639	1.20268
0.0687327	1.22662
0.0688135	1.25459
0.0689188	1.24432
0.0691418	1.28042
0.0694247	1.27801
0.0695238	1.24597
0.069755	1.26658
0.06987	1.26192
0.069985	1.22931
0.0700269	1.22673
0.0703957	1.25189
0.0704802	1.24969
0.0705646	1.22555
0.0706491	1.21639
0.0706483	1.22243
0.070749	1.25762
0.0709374	1.26451
0.0710423	1.23401
0.0711471	1.24853
0.0712986	1.2638
0.0713822	1.29581
0.0715584	1.2532
0.0716759	1.26463
0.0717935	1.28385
0.071853	1.29283
0.0719767	1.28424
0.0722393	1.2473
0.0723153	1.27803
0.0723913	1.28218
0.0724957	1.25445
0.0726143	1.2407
0.0727867	1.26652
0.0728968	1.32142
0.073007	1.31741
0.0730803	1.28659
0.0731843	1.24896
0.073378	1.28344
0.0735005	1.33258
0.073623	1.31114
0.0737321	1.30015
0.0739609	1.35832
0.0740635	1.34237
0.0741661	1.32678
0.0743232	1.31083
0.0744318	1.32632
0.0746098	1.37751
0.074726	1.33382
0.0748421	1.29406
0.0749113	1.29932
0.0752066	1.34138
0.0753216	1.33902
0.0754365	1.32008
0.0755515	1.30031
0.0755254	1.32083
0.0758502	1.37745
0.0759491	1.32298
0.0760481	1.30754
0.0761602	1.3457
0.0764158	1.3629
0.0765402	1.34473
0.0766645	1.32943
0.0766731	1.34198
0.0767773	1.39115
0.0769589	1.41306
0.0770796	1.42711
0.0771537	1.36423
0.0774934	1.3864
0.0775898	1.41999
0.0776862	1.39645
0.0777826	1.37143
0.0777001	1.32603
0.077979	1.32427
0.0780751	1.38708
0.0782309	1.3877
0.0784907	1.35271
0.0786101	1.39575
0.0787718	1.47511
0.078886	1.46088
0.0791257	1.34955
0.0792202	1.3349
0.0793147	1.35283
0.0794092	1.40878
0.0794133	1.43172
0.079503	1.45572
0.0797254	1.33165
0.079835	1.32006
0.0799447	1.34557
0.0800306	1.40808
0.0801425	1.47961
0.0803684	1.35622
0.0805031	1.34519
0.0806379	1.37283
0.0806411	1.44419
0.0809991	1.3505
0.081247	1.44651
0.0813683	1.4725
0.0815465	1.5158
0.0816413	1.44153
0.0817361	1.3885
0.0818465	1.37025
0.0821219	1.46681
0.0824319	1.40495
0.0826835	1.43578
0.0827924	1.49823
0.082917	1.57489
0.0829943	1.55061
0.083176	1.37272
0.0832948	1.4019
0.0834136	1.47467
0.0834917	1.57809
0.0838331	1.43749
0.0841038	1.44858
0.0841802	1.5206
0.0843855	1.58447
0.0844983	1.50429
0.0846111	1.4449
0.0847262	1.407
0.085078	1.58198
0.0851641	1.61557
0.0852501	1.55999
0.0853651	1.47932
0.0856326	1.50191
0.0859415	1.63247
0.0860548	1.59355
0.0861934	1.51743
0.0864473	1.64917
0.0867798	1.50128
0.0868662	1.46412
0.0871056	1.45633
0.0873934	1.61771
0.0875187	1.6615
0.0877157	1.56952
0.0878252	1.41381
0.0879347	1.39904
0.0880301	1.42082
0.0881212	1.54732
0.0882798	1.60006
0.0886209	1.42964
0.0889262	1.71569
0.0892408	1.67241
0.0893362	1.53977
0.089576	1.40338
0.0896892	1.47982
0.0898024	1.59414
0.0898711	1.74328
0.0901152	1.56824
0.0902227	1.56802
0.0903302	1.52546
0.0904377	1.54945
0.090442	1.55983
0.0905301	1.64475
0.0907569	1.77883
0.0908642	1.77222
0.0909715	1.61682
0.0910681	1.45715
0.0913842	1.44205
0.0914667	1.51937
0.0915492	1.65861
0.0916318	1.74931
0.0916341	1.78007
0.0917399	1.78014
0.0919894	1.54871
0.0920911	1.42571
0.0921928	1.39749
0.0922945	1.44239
0.0922529	1.50076
0.0925264	1.79961
0.092628	1.73411
0.0927295	1.6615
0.0928892	1.52804
0.092983	1.44964
0.0931951	1.76718
0.0934832	1.73916
0.0935779	1.66935
0.0937673	1.46215
0.0941113	1.48985
0.0941917	1.63035
0.0942993	1.84878
0.0944018	1.8045
0.0945847	1.59109
0.0947049	1.56793
0.0948251	1.52452
0.0948763	1.61094
0.0951907	1.84578
0.0953179	1.92188
0.095445	1.91983
0.0955137	1.77021
0.0957867	1.46218
0.0960122	1.64055
0.0961391	1.76507
0.096266	1.92676
0.0963452	1.98403
0.096437	1.91079
0.0966435	1.66256
0.0967419	1.50887
0.0968403	1.4273
0.0969387	1.42962
0.0969569	1.49148
0.0970405	1.65953
0.097244	1.92961
0.0975512	1.80276
0.0976473	1.60762
0.0978192	1.50839
0.098112	1.6753
0.0982013	1.92245
0.0982905	1.91459
0.0983711	1.87852
0.0984876	1.79861
0.0987735	1.49782
0.0988616	1.40536
0.0989498	1.46017
0.0989296	1.47663
0.099068	1.71802
0.0991609	1.86553
0.0992659	2.01518
0.0994879	1.81725
0.0997395	1.44044
0.100054	1.71786
0.100284	2.03582
0.100401	2.1044
0.100518	2.10077
0.100597	2.05371
0.100706	1.81457
0.100918	1.51064
0.101243	1.64443
0.10134	1.777
0.101569	2.14149
0.10165	2.10436
0.10173	1.89334
0.101819	1.56338
0.102039	1.41753
0.102368	1.6522
0.102472	1.85775
0.102575	1.98229
0.102678	2.01367
0.102683	2.04443
0.102758	1.97023
0.102965	1.71332
0.103052	1.56051
0.103139	1.46957
0.103225	1.38636
0.103215	1.39831
0.103334	1.51956
0.103537	1.62343
0.103631	1.85435
0.103829	2.23132
0.103925	2.15373
0.104022	2.0647
0.104141	1.77717
0.104417	1.43971
0.104528	1.44304
0.104639	1.5531
0.104751	1.76683
0.104734	1.8301
0.104826	2.04396
0.104998	2.23499
0.105113	2.17111
0.105227	1.94807
0.105342	1.71375
0.105377	1.50411
0.10545	1.44803
0.105623	1.41793
0.10574	1.49771
0.105858	1.63961
0.105975	1.88146
0.106043	2.01581
0.106102	2.21346
0.106218	2.14869
0.10646	1.69782
0.106735	1.40838
0.106844	1.39938
0.107057	1.88254
0.107349	2.22303
0.107444	2.11754
0.107654	1.69994
0.107768	1.58402
0.107882	1.48005
0.108006	1.38598
0.108269	1.57735
0.108371	2.09128
0.108473	2.21118
0.108607	2.32585
0.108707	2.39488
0.108896	2.15652
0.109	1.71227
0.109104	1.48667
0.109239	1.36295
0.109312	1.35098
0.109567	1.92514
0.109811	2.32123
0.109921	2.41065
0.110135	2.33836
0.110218	1.9955
0.1103	1.76884
0.110391	1.65184
0.110503	1.41642
0.11072	1.66998
0.111018	2.15159
0.111095	2.29474
0.111226	2.45351
0.111498	1.91944
0.111614	1.71472
0.111731	1.51766
0.111852	1.44344
0.111951	1.49245
0.112163	1.95048
0.112441	2.48517
0.11274	2.33203
0.11286	2.15838
0.11298	1.95869
0.113101	1.65433
0.113072	1.57576
0.113204	1.37711
0.113405	1.58989
0.113648	2.31766
0.11399	2.48025
0.114285	2.10931
0.11437	1.7867
0.114526	1.395
0.114837	1.63795
0.115107	2.37709
0.115459	2.61897
0.115546	2.55803
0.115632	2.39803
0.115741	2.01879
0.116092	1.3407
0.11618	1.31736
0.116267	1.44061
0.116373	1.78975
0.116636	2.48812
0.116752	2.68569
0.116869	2.56991
0.116906	2.52313
0.117031	2.31115
0.117278	1.769
0.117385	1.62945
0.117491	1.43497
0.117587	1.37167
0.117683	1.29178
0.117849	1.8634
0.118154	2.59433
0.118278	2.75866
0.118437	2.43267
0.118745	1.89891
0.119018	1.35264
0.119308	1.58172
0.1194	1.95188
0.119491	2.23567
0.119596	2.73258
0.119882	2.84345
0.120006	2.8015
0.120129	2.65694
0.120199	2.54343
0.120301	2.10655
0.120485	1.67315
0.120607	1.35061
0.12073	1.25943
0.120852	1.29296
0.120789	1.36734
0.120912	1.50809
0.121141	2.10971
0.121256	2.59803
0.121371	2.79757
0.121457	2.87672
0.121544	2.91362
0.121681	2.66212
0.121795	2.20609
0.12191	2.02639
0.122064	1.71448
0.122151	1.41114
0.122389	1.2647
0.122455	1.35264
0.122521	1.68999
0.122587	1.98757
0.12266	2.3145
0.122767	2.60259
0.122954	2.96071
0.123263	2.90518
0.123373	2.73071
0.123578	1.73885
0.123839	1.343
0.124051	1.59652
0.124177	1.90954
0.124383	2.58672
0.12448	2.71434
0.124576	2.88686
0.124687	2.95657
0.124781	3.06384
0.125003	2.46146
0.125276	1.98419
0.125389	1.62022
0.125633	1.196
0.125731	1.27429
0.125829	1.75702
0.125921	2.29238
0.126274	2.63623
0.12637	2.88181
0.126465	2.97638
0.126561	2.95454
0.126533	2.98148
0.126637	2.87181
0.126849	2.46665
0.126951	2.21035
0.127053	1.71728
0.127169	1.32797
0.127282	1.20841
0.127482	1.22724
0.127577	1.51346
0.127672	1.74379
0.127749	2.08427
0.127869	2.4558
0.128038	3.07352
0.128129	3.1404
0.128219	3.19554
0.128306	3.07734
0.128664	2.07234
0.128761	1.90208
0.128858	1.73318
0.128971	1.41225
0.129246	1.21566
0.129367	1.71322
0.129488	1.96971
0.129559	2.17628
0.129656	2.66171
0.12992	3.04876
0.130011	3.1059
0.130101	3.04778
0.130191	2.95526
0.130218	2.89323
0.130312	2.78705
0.130466	2.52821
0.130574	2.26772
0.130682	1.84332
0.13079	1.55133
0.13082	1.31133
0.13091	1.14031
0.131171	1.58727
0.131437	2.18832
0.131542	2.5527
0.131751	3.31482
0.132038	3.30174
0.13216	3.15901
0.13237	2.14653
0.13265	1.32806
0.132899	1.44678
0.133181	1.90531
0.133434	2.55597
0.133513	2.79216
0.133683	3.25758
0.133796	3.40645
0.133935	3.37793
0.134064	3.27325
0.134193	2.90846
0.134257	2.69764
0.134343	2.27889
0.134481	1.88197
0.134595	1.61969
0.134774	1.11113
0.134881	1.08814
0.134988	1.1711
0.135143	1.39482
0.135232	1.60146
0.135353	2.55037
0.135704	3.42486
0.135818	3.40484
0.135984	3.30559
0.136114	3.14901
0.136245	3.01674
0.136319	2.74951
0.1364	2.49203
0.136626	1.22004
0.136902	1.08228
0.136993	1.24001
0.137206	2.13082
0.137493	2.78127
0.137598	3.1253
0.137843	3.60421
0.137956	3.6036
0.138069	3.5501
0.138162	3.31006
0.138473	2.68868
0.138562	2.13188
0.13865	1.9488
0.138739	1.7665
0.138822	1.40051
0.139048	1.07112
0.139164	1.40861
0.139281	1.59752
0.13936	2.01761
0.139685	2.69026
0.139771	3.24701
0.139902	3.6748
0.140196	3.64334
0.140298	3.53133
0.140509	2.87145
0.140613	2.46617
0.140716	2.13375
0.140772	1.88938
0.14087	1.50202
0.141108	1.15534
0.141402	1.36151
0.141512	1.70303
0.141736	2.65768
0.141849	3.03093
0.141963	3.32627
0.142025	3.58202
0.142151	3.72828
0.142379	3.72315
0.142467	3.63473
0.142555	3.45453
0.142637	3.05702
0.143012	1.63307
0.143285	0.991411
0.143516	1.26795
0.143638	1.47983
0.143761	2.04216
0.144067	3.5665
0.144352	3.76042
0.144667	3.70339
0.145149	2.74064
0.145228	2.29846
0.145307	1.88136
0.145397	1.61026
0.145501	1.1777
0.145604	1.06964
0.145707	0.958527
0.145708	0.96406
0.145805	1.05927
0.145955	1.66751
0.146062	1.86894
0.146169	2.22699
0.146276	2.44579
0.146347	2.8709
0.146659	3.60158
0.146739	3.89699
0.146819	3.94528
0.146918	3.9096
0.147196	3.2586
0.147301	3.08275
0.147407	2.77986
0.147512	2.56391
0.147537	2.26514
0.147627	1.83114
0.147806	1.05994
0.147919	0.998264
0.148032	0.955432
0.148075	1.12011
0.148318	1.65649
0.148604	3.01764
0.148927	3.58948
0.14903	3.75477
0.149227	3.9898
0.149306	4.05409
0.149482	3.84671
0.149593	3.44593
0.149703	3.04101
0.149813	2.68389
0.149754	2.61357
0.149871	2.44058
0.15009	1.93748
0.150197	1.52697
0.150304	1.27133
0.15037	1.03639
0.150496	0.93414
0.150715	0.906905
0.150824	1.29141
0.150933	1.456
0.151042	1.77314
0.151046	1.91
0.151144	2.49547
0.151332	3.44919
0.151605	4.034
0.151938	4.05745
0.152063	3.94751
0.152188	3.62562
0.152272	3.16957
0.152516	2.19132
0.152635	1.75567
0.152753	1.54704
0.152837	1.26791
0.152951	0.995575
0.153194	0.960815
0.153301	1.06805
0.153409	1.29604
0.153516	1.511
0.153441	1.55058
0.153558	1.95126
0.15378	2.52613
0.15389	3.22158
0.154	3.51737
0.15411	3.87471
0.154078	3.94573
0.154192	4.07709
0.154348	4.15298
0.154674	3.56145
0.15477	3.34285
0.154984	2.94351
0.155064	2.67959
0.155144	2.51158
0.155225	2.19032
0.155307	2.00691
0.155394	1.46787
0.155608	0.942544
0.155717	1.06274
0.155826	1.1657
0.155934	1.2953
0.15587	1.41013
0.155974	1.59903
0.156241	2.21988
0.156318	2.51664
0.156394	2.99848
0.156479	3.35054
0.156585	3.69605
0.156794	4.0489
0.156885	4.26811
0.156976	4.25806
0.157067	4.22862
0.157102	4.16488
0.157281	3.8816
0.157378	3.6961
0.157558	2.98837
0.157667	2.67522
0.157777	2.21542
0.157823	1.99618
0.157943	1.65102
0.158079	1.33975
0.158425	0.785893
0.158516	0.905139
0.158608	1.26009
0.158707	1.78362
0.158817	2.04067
0.158988	2.69148
0.159242	3.53428
0.159338	3.77127
0.159433	4.00015
0.159593	4.13397
0.159674	4.3427
0.159872	4.48238
0.159974	4.404
0.160076	4.2606
0.160163	3.94696
0.160466	3.26278
0.160558	2.88281
0.160651	2.68749
0.160743	2.34318
0.160773	2.17533
0.160875	1.61684
0.16111	0.951167
0.161202	0.747162
0.161293	0.734078
0.161422	0.794948
0.161516	0.897957
0.161714	2.38738
0.162037	2.85402
0.162118	3.27693
0.162326	4.23242
0.16256	4.55218
0.162688	4.49087
0.162838	4.37613
0.162942	4.26973
0.163115	3.62174
0.163399	3.14979
0.163518	2.73915
0.163725	1.96391
0.163824	1.35845
0.163924	1.11208
0.164053	0.729797
0.164362	0.847615
0.16446	1.08798
0.164559	1.77144
0.164597	2.12257
0.164734	2.50764
0.164923	2.75194
0.165045	3.32906
0.165168	3.53556
0.16529	3.87193
0.165271	4.01578
0.165599	4.6235
0.165703	4.66918
0.165808	4.63699
0.16589	4.55211
0.166009	4.39328
0.166204	3.78156
0.166318	3.36365
0.166432	2.81443
0.166517	2.44336
0.166618	2.13519
0.166768	1.78732
0.166901	1.28299
0.167035	1.12192
0.167154	0.872042
0.167457	0.902553
0.167539	1.04684
0.167622	1.33155
0.167722	1.81438
0.168083	2.91582
0.168165	3.48735
0.168246	3.66029
0.168396	4.04862
0.168665	4.74061
0.16892	4.74654
0.169009	4.6481
0.169249	4.01547
0.169353	3.88609
0.169457	3.74581
0.16954	3.48002
0.169644	3.11079
0.169774	2.63872
0.169897	2.01121
0.170019	1.60612
0.170142	1.34228
0.170119	1.25132
0.170237	0.954485
0.17048	0.68957
0.170574	0.734485
0.170668	0.88152
0.170798	1.00366
0.170883	1.33256
0.171079	2.31337
0.171187	2.62021
0.171296	3.0955
0.171404	3.4042
0.171389	3.64944
0.171514	4.01899
0.171708	4.39713
0.171798	4.63952
0.171888	4.74905
0.171977	4.86648
0.171964	4.8952
0.17208	4.8311
0.172273	4.4699
0.172603	4.19471
0.172681	3.98935
0.172898	2.57718
0.173259	1.87578
0.173358	1.48417
0.173555	0.849974
0.173635	0.655928
0.173714	0.673236
0.173843	0.757761
0.173933	0.861249
0.174171	1.31334
0.174249	1.72684
0.174326	2.30324
0.174414	3.25908
0.174755	4.11111
0.175003	4.75122
0.175384	5.0117
0.175488	5.0206
0.175592	4.83925
0.175645	4.68024
0.175762	4.5517
0.175952	4.1912
0.176076	3.98108
0.1762	3.3144
0.176305	2.80338
0.176396	2.4992
0.176538	2.27704
0.176644	1.85302
0.176751	1.38957
0.176857	1.04698
0.17689	0.721931
0.177186	0.571105
0.177301	0.604302
0.177416	0.779513
0.177489	0.912117
0.177607	1.23012
0.177818	1.99655
0.177895	2.69049
0.177972	2.90005
0.178109	3.28755
0.17821	3.71949
0.178412	4.53137
0.178745	5.12496
0.179044	5.18654
0.179151	5.11507
0.179258	5.05653
0.179364	4.93835
0.179318	4.86637
0.179424	4.65058
0.179635	3.91443
0.179752	3.7012
0.179868	3.36455
0.179984	3.11018
0.17994	3.04689
0.180034	2.63529
0.180256	1.79694
0.180364	1.42916
0.180471	1.26042
0.180578	1.00259
0.180578	0.914975
0.180674	0.690215
0.180874	0.815384
0.181159	1.22926
0.181489	2.21731
0.181579	3.07745
0.181669	3.61487
0.181789	4.05987
0.181863	4.34653
0.182085	4.53069
0.182201	4.78443
0.182317	4.99973
0.182434	5.11136
0.182436	5.19345
0.182542	5.26425
0.182698	5.09641
0.183021	4.94534
0.183108	4.73009
0.183348	4.07981
0.183429	3.73086
0.183509	3.57062
0.183671	3.23084
0.183733	2.8276
0.184007	1.84701
0.184092	1.47473
0.184176	0.996453
0.18426	0.805333
0.184207	0.722829
0.184307	0.598427
0.1845	0.564197
0.184601	0.543833
0.184702	0.575768
0.184803	0.688427
0.184846	0.77086
0.184962	1.06016
0.185154	1.60672
0.185252	2.14567
0.185351	2.65927
0.18545	3.01462
0.185478	3.51078
0.185807	4.63242
0.185886	4.76404
0.185964	4.96254
0.18607	5.06366
0.186185	5.28763
0.186396	5.41742
0.186491	5.40197
0.186586	5.34746
0.186689	5.17814
0.187023	4.7062
0.18713	4.5272
0.187238	3.98526
0.187346	3.42206
0.187314	3.10961
0.187464	2.83462
0.187568	2.28613
0.187801	1.29563
0.188063	0.81602
0.188225	0.485523
0.1886	0.535505
0.188698	0.682136
0.188797	0.800406
0.188896	1.04423
0.188896	1.39337
0.189203	2.35854
0.189306	3.24231
0.189409	3.67588
0.189541	4.31988
0.189633	4.52292
0.18978	4.75847
0.189915	5.04371
0.19005	5.2686
0.190185	5.44217
0.190067	5.52652
0.190333	5.57877
0.19043	5.5646
0.190647	5.21582
0.190938	4.5384
0.191049	4.36559
0.191222	4.13547
0.191327	3.80461
0.191431	3.51033
0.191536	3.08875
0.191558	2.66197
0.191872	1.71268
0.191973	1.55523
0.192073	1.29573
0.192174	1.10681
0.192142	0.969595
0.192254	0.71347
0.192379	0.509651
0.192678	0.569059
0.192774	0.70777
0.19287	1.0353
0.192999	1.34477
0.193104	1.75213
0.193322	2.50758
0.193409	3.12369
0.193497	3.33838
0.193614	3.70277
0.193693	3.97504
0.193938	4.86679
0.194039	5.03855
0.19414	5.20027
0.194241	5.41206
0.194206	5.4575
0.19431	5.58593
0.194518	5.65121
0.19483	5.47959
0.195026	5.18618
0.195133	4.82857
0.195295	4.0178
0.195552	3.56026
0.195633	3.17838
0.195853	2.92316
0.195962	2.41027
0.196174	1.91765
0.196271	1.40688
0.196367	1.15449
0.196464	1.00916
0.196463	0.842918
0.196577	0.691999
0.196805	0.431539
0.197078	1.1845
0.197405	2.00143
0.197646	2.77862
0.197753	3.24152
0.197892	3.71463
0.197974	4.38453
0.1982	4.88201
0.198311	5.06516
0.198422	5.33824
0.198506	5.48927
0.198595	5.63193
0.198814	5.78686
0.199115	5.72825
0.199245	5.63872
0.199463	5.39409
0.199558	4.75698
0.199652	4.41254
0.199702	4.1816
0.199816	3.93239
0.199992	3.51386
0.200113	3.14049
0.200235	2.58885
0.200267	2.38602
0.200387	2.20974
0.200551	1.89349
0.200657	1.53899
0.200893	0.833389
0.200969	0.680091
0.201046	0.511478
0.201133	0.380006
0.201371	0.44697
0.201626	0.912172
0.201853	2.39496
0.202174	2.84781
0.20229	3.15162
0.202467	3.93716
0.202563	4.50995
0.20266	4.99977
0.20274	5.47709
0.203082	5.75354
0.203402	5.88433
0.20366	5.86528
0.203786	5.70321
0.203911	5.63188
0.204037	5.49148
0.204027	5.28384
0.204269	4.74677
0.204516	3.84108
0.204631	3.57427
0.204746	3.4103
0.204823	3.13041
0.204932	2.88253
0.205134	2.16376
0.205229	1.67192
0.205325	1.28091
0.205395	1.05114
0.205521	0.781384
0.20566	0.491295
0.205922	0.317489
0.206031	0.372543
0.206141	0.60751
0.206249	0.940274
0.206333	1.11822
0.20653	1.684
0.206643	1.97142
0.206757	2.4387
0.206847	2.72242
0.206958	3.1624
0.207133	3.88324
0.207237	4.50478
0.207341	4.81558
0.207472	5.26549
0.207575	5.4206
0.207653	5.67589
0.207954	5.93727
0.208258	5.97197
0.208367	5.94193
0.208587	5.66266
0.208692	5.59817
0.208798	5.5251
0.208899	5.37243
0.208992	5.15523
0.209186	4.48943
0.209284	4.16379
0.209381	3.96271
0.209533	3.70826
0.209632	3.34978
0.209873	2.47266
0.209951	2.21098
0.210029	2.06053
0.210107	1.80219
0.210123	1.57786
0.210439	0.677261
0.210537	0.528038
0.210636	0.447764
0.210742	0.332465
0.210936	0.303343
0.211036	0.437898
0.211249	0.806613
0.211345	1.12923
0.211441	1.30809
0.211554	1.63691
0.211636	2.07051
0.211825	3.52992
0.212149	4.21633
0.212264	4.67964
0.212447	5.2572
0.212645	5.73648
0.212763	5.8286
0.212881	5.91234
0.212997	6.0418
0.213279	6.07383
0.213373	5.99207
0.213466	5.88469
0.21356	5.78118
0.213549	5.67042
0.213777	5.37355
0.214093	5.15235
0.214189	4.81224
0.214286	4.46129
0.214382	4.10203
0.214395	3.87298
0.214498	3.68627
0.214703	3.18791
0.214814	2.82869
0.214924	2.50279
0.214941	2.35389
0.215073	2.0105
0.215195	1.24505
0.215299	0.992117
0.215481	0.50931
0.215811	0.292967
0.215916	0.248007
0.216076	0.316531
0.216165	0.380756
0.21632	0.894815
0.216596	1.3664
0.216725	1.75784
0.216973	2.60786
0.217076	3.23445
0.217179	3.48151
0.217226	3.92584
0.217558	5.28615
0.217822	5.84396
0.217931	6.00205
0.218069	6.09209
0.218164	6.16206
0.21838	6.19056
0.218669	6.00919
0.218752	5.94426
0.218996	5.55589
0.219278	5.3695
0.219367	5.14653
0.219497	4.81828
0.219592	4.54362
0.219844	4.14108
0.219926	3.72318
0.220009	3.30447
0.220091	2.90269
0.220083	2.25384
0.220504	1.80617
0.220577	1.5962
0.220707	0.949464
0.220803	0.78455
0.221001	0.419222
0.221332	0.261093
0.221431	0.261125
0.221648	0.303763
0.221734	0.390208
0.22182	0.722848
0.221907	1.01727
0.221968	1.53341
0.222286	2.22498
0.222376	2.51378
0.222466	3.29788
0.222528	3.77353
0.222621	4.05032
0.222775	4.54772
0.222877	4.71983
0.223042	5.13136
0.223142	5.41295
0.223243	5.56486
0.223376	5.85098
0.223697	6.27426
0.223793	6.30217
0.223888	6.33214
0.224036	6.33309
0.224306	6.20119
0.224402	6.06337
0.224498	5.82431
0.224532	5.66055
0.22467	5.55672
0.22491	5.28772
0.225023	5.13939
0.225136	4.92851
0.225207	4.8068
0.225321	4.43502
0.225532	4.0634
0.225612	3.55075
0.225691	3.31002
0.225771	3.16665
0.225826	2.79048
0.226116	2.05855
0.226217	1.50703
0.226318	1.2593
0.226447	1.09844
0.22653	0.860458
0.226801	0.261336
0.227035	0.167364
0.227123	0.198349
0.227379	0.522237
0.227678	1.09101
0.227922	2.25466
0.228033	2.44719
0.228144	2.781
0.228245	2.96478
0.228349	3.39726
0.228557	4.19475
0.228674	4.67616
0.228791	5.06506
0.22891	5.54689
0.228997	5.67888
0.229164	6.1112
0.229493	6.25857
0.229812	6.31076
0.229912	6.28596
0.230013	6.26427
0.230122	6.21598
0.230209	6.1671
0.230399	5.69694
0.230692	5.53073
0.230818	5.34517
0.230996	4.79528
0.231323	3.96591
0.231425	3.75312
0.231594	3.08702
0.231833	2.42008
0.231958	2.20356
0.232083	1.80635
0.23216	1.40813
0.232494	0.602856
0.232762	0.367337
0.232841	0.297311
0.233075	0.171555
0.233412	0.297366
0.233522	0.389276
0.233633	0.654484
0.233756	1.02118
0.234082	1.73691
0.234197	2.41163
0.234312	2.83845
0.234426	3.11906
0.234424	3.52316
0.234698	4.63768
0.234803	4.82279
0.234908	5.10502
0.235006	5.43575
0.235314	5.86497
0.235421	6.17281
0.235528	6.26664
0.235616	6.3719
0.235721	6.41007
0.235941	6.44855
0.236042	6.44273
0.236142	6.41055
0.236243	6.36029
0.236246	6.34293
0.236326	6.27232
0.236515	5.89259
0.23689	5.74032
0.236984	5.56617
0.23717	5.29758
0.237264	4.99029
0.237358	4.71872
0.237452	4.52432
0.237496	4.38592
0.237561	4.01124
0.237733	3.20027
0.238095	2.79908
0.238189	2.4927
0.238403	1.80638
0.238507	1.53684
0.238611	1.14738
0.238667	0.775085
0.238987	0.602838
0.2391	0.459874
0.239213	0.397093
0.239326	0.302631
0.239325	0.270855
0.239409	0.167422
0.239623	0.156263
0.239724	0.292447
0.239825	0.429259
0.239889	0.708731
0.240193	1.33165
0.240305	1.59453
0.240417	2.00412
[truncated: 11,836 more rows]

## Sheet: Fig1E_even
nu	ratio
6.5	5.95753
8.5	23.7296
10.5	48.7633
12.5	30.9622
14.5	22.0774
16.5	8.20004
18.5	3.7977

## Sheet: Fig1E_odd
nu	ratio
7.5	4.87723
9.5	5.28717
11.5	3.6973
13.5	2.86451
15.5	2.39125
17.5	2.09187
