# Supplementary material for: Cavity quantum electrodynamics control of quantum Hall stripes
Source: Nat Phys. 2026 May 15;22(7):1094–9. doi: 10.1038/s41567-026-03287-3 (PMC13423813; doi:10.1038/s41567-026-03287-3)
Supplement: Supplementary file 3 — Source data for the plots shown in Fig. 2. [file 41567_2026_3287_MOESM3_ESM.xlsx]

## Sheet: Fig2A_cavity
B	rhoxx	rhoyy	rhoxy	rhoyx
-0.039866	1.07075	0.30454	-59.5752	-30.6843
-0.0397259	1.03319	0.338747	-59.4157	-30.521
-0.0396595	1.09051	0.345165	-59.3434	-30.3918
-0.039549	1.00222	0.313519	-59.1432	-30.3439
-0.0393531	1.02127	0.245539	-58.844	-30.1689
-0.0392402	1.02357	0.282673	-58.7172	-30.0739
-0.0391037	1.05396	0.316215	-58.5554	-30.0174
-0.0389938	1.06343	0.281887	-58.3952	-30.0577
-0.0387186	1.04476	0.293216	-57.9866	-29.717
-0.0386441	1.07594	0.314126	-57.8968	-29.7947
-0.0385695	1.08488	0.312042	-57.8063	-29.7144
-0.0384615	1.08368	0.317398	-57.6562	-29.6488
-0.0383606	1.09163	0.309415	-57.5238	-29.577
-0.0381151	1.08752	0.3145	-57.1054	-29.2444
-0.0380292	1.08558	0.292711	-56.9881	-29.2681
-0.0379432	1.08397	0.316833	-56.7895	-29.0951
-0.0377955	1.08397	0.356872	-56.5397	-28.9174
-0.037693	1.08407	0.382665	-56.3886	-28.7756
-0.0375191	1.08288	0.377103	-56.114	-28.4984
-0.0374377	1.08296	0.360884	-55.9486	-28.2527
-0.0373562	1.08262	0.371694	-55.8261	-27.9194
-0.0372203	1.08191	0.370318	-55.6272	-27.8301
-0.0371148	1.08137	0.384173	-55.4345	-27.8004
-0.0368918	1.08019	0.322162	-55.0967	-26.4974
-0.036803	1.08019	0.338819	-54.9822	-26.133
-0.0367142	1.08066	0.338379	-54.8843	-25.8582
-0.0365893	1.08074	0.293537	-54.7433	-27.4872
-0.0364999	1.08025	0.270118	-54.6248	-28.0359
-0.0363449	1.07906	0.275755	-54.2739	-27.8487
-0.0362224	1.07729	0.314063	-54.0825	-27.718
-0.0361	1.0767	0.323837	-53.9311	-27.548
-0.0359853	1.07458	0.312617	-53.8122	-27.4987
-0.0358446	1.07355	0.313127	-53.6349	-27.3868
-0.0356702	1.0742	0.300827	-53.3442	-27.2959
-0.0355655	1.07399	0.302807	-53.221	-27.4476
-0.0354607	1.07204	0.286689	-53.0951	-27.3169
-0.0353489	1.071	0.259137	-52.9414	-27.1191
-0.0352642	1.07189	0.255852	-52.7749	-27.0292
-0.035034	1.07672	0.296531	-52.4215	-26.8886
-0.0349519	1.07815	0.311612	-52.2965	-26.792
-0.0348698	1.07982	0.328049	-52.1821	-26.8081
-0.0347432	1.08192	0.286078	-51.9629	-26.5959
-0.0346292	1.08302	0.314864	-51.7776	-26.546
-0.0344094	1.08059	0.274056	-51.4555	-26.5454
-0.0343178	1.07776	0.2585	-51.3675	-26.413
-0.0342263	1.07389	0.268803	-51.2497	-26.2292
-0.0341218	1.0729	0.282683	-51.0166	-26.0985
-0.0340248	1.07145	0.288528	-50.8714	-26.0335
-0.0338119	1.06892	0.314176	-50.5274	-25.9792
-0.0337195	1.06676	0.322612	-50.361	-25.9437
-0.033627	1.06773	0.32485	-50.2405	-25.9237
-0.033493	1.06804	0.326448	-50.0441	-25.7508
-0.03339	1.06818	0.311621	-49.9157	-25.6292
-0.0331886	1.06668	0.342505	-49.6253	-25.5067
-0.033118	1.0666	0.359532	-49.5312	-25.5549
-0.0330474	1.06631	0.355992	-49.4323	-25.5743
-0.0329178	1.0662	0.30211	-49.2461	-25.3121
-0.0328195	1.06568	0.296215	-49.1033	-25.089
-0.032602	1.0659	0.317776	-48.8109	-25.2231
-0.0324816	1.06712	0.316041	-48.6245	-25.2251
-0.0323612	1.07068	0.271459	-48.3937	-24.9413
-0.0323441	1.07146	0.270817	-48.3629	-24.9
-0.0322316	1.07504	0.271477	-48.2018	-24.7075
-0.0320397	1.07958	0.274853	-47.9412	-24.8155
-0.0319434	1.0799	0.282741	-47.7988	-24.765
-0.0318471	1.07927	0.284586	-47.6468	-24.6291
-0.0317156	1.07865	0.276631	-47.467	-24.4884
-0.0315955	1.07805	0.282352	-47.3274	-24.44
-0.0314119	1.0772	0.297901	-47.0806	-24.1037
-0.031314	1.07685	0.308786	-46.9276	-24.0979
-0.0312161	1.07789	0.267439	-46.7674	-24.0324
-0.0310826	1.07781	0.270709	-46.532	-24.0183
-0.0309743	1.07693	0.247636	-46.3954	-23.8498
-0.0307657	1.07658	0.231731	-46.0352	-23.7712
-0.0306807	1.07556	0.237426	-45.8907	-23.5554
-0.0305957	1.07739	0.238332	-45.7533	-23.4531
-0.0304851	1.07982	0.246146	-45.5947	-23.4192
-0.0302208	1.0806	0.272454	-45.238	-23.2706
-0.0301037	1.07911	0.277786	-45.0752	-23.2937
-0.0299865	1.07838	0.269909	-44.8832	-23.3076
-0.0299169	1.07791	0.257961	-44.7556	-23.2615
-0.0298472	1.07727	0.246566	-44.6287	-23.1763
-0.0296953	1.07575	0.311754	-44.4123	-23.0434
-0.0293953	1.07385	0.30183	-44.065	-22.6194
-0.0292681	1.07302	0.301863	-43.8814	-22.4868
-0.029141	1.07454	0.335541	-43.6909	-22.5565
-0.0291712	1.07465	0.324967	-43.7375	-22.5263
-0.0290531	1.07593	0.339505	-43.5556	-22.5018
-0.0288801	1.07497	0.318891	-43.3157	-22.2696
-0.0287746	1.07495	0.320912	-43.1755	-22.0757
-0.0285578	1.07767	0.248543	-42.7512	-21.993
-0.0284477	1.07819	0.24929	-42.5218	-21.8935
-0.0283377	1.07923	0.235938	-42.3676	-21.7769
-0.0281935	1.07974	0.237403	-42.193	-21.6999
-0.0281139	1.08171	0.255463	-42.0951	-21.7249
-0.027925	1.08327	0.297576	-41.8507	-21.6549
-0.0278243	1.08271	0.316354	-41.7236	-21.6083
-0.0277236	1.08228	0.317796	-41.5882	-21.4639
-0.0275983	1.08098	0.28832	-41.4283	-21.375
-0.0274987	1.08039	0.285042	-41.3025	-21.3587
-0.0273151	1.07729	0.290329	-40.9661	-21.0484
-0.0272034	1.07593	0.296435	-40.7614	-20.9369
-0.0270917	1.07376	0.297103	-40.5902	-20.6855
-0.0269809	1.07091	0.287969	-40.4481	-20.6709
-0.0268839	1.0715	0.306336	-40.3189	-20.5219
-0.0267079	1.07514	0.35186	-40.0131	-20.5456
-0.0266008	1.07603	0.336262	-39.845	-20.575
-0.0264938	1.07621	0.300622	-39.7167	-20.708
-0.0264035	1.07535	0.275433	-39.5997	-20.6903
-0.026291	1.07484	0.284225	-39.4466	-20.3209
-0.0260744	1.07255	0.339672	-39.0786	-20.2752
-0.0259628	1.07386	0.322482	-38.8766	-20.5167
-0.0258512	1.07476	0.255758	-38.6994	-20.2735
-0.0257583	1.07581	0.268209	-38.5452	-20.0158
-0.0256803	1.07688	0.305487	-38.4159	-19.8048
-0.0255067	1.07987	0.307387	-38.1509	-19.6845
-0.025382	1.08194	0.276073	-37.9952	-19.6991
-0.0252253	1.08396	0.302863	-37.7453	-19.4091
-0.025106	1.08645	0.33091	-37.573	-19.3748
-0.0248995	1.08696	0.271545	-37.2685	-19.2233
-0.0247928	1.08779	0.27077	-37.1516	-19.2308
-0.0246861	1.0889	0.298962	-37.0051	-19.0316
-0.024533	1.08983	0.276789	-36.771	-19.2027
-0.0244417	1.09013	0.284708	-36.6399	-19.089
-0.0242146	1.09186	0.313	-36.3701	-18.7318
-0.0241461	1.09242	0.309157	-36.2828	-18.779
-0.0240777	1.09171	0.304146	-36.192	-18.8554
-0.0239419	1.09227	0.301002	-35.9887	-18.6277
-0.0238489	1.09234	0.299576	-35.8182	-18.4942
-0.0236481	1.09305	0.32036	-35.4367	-18.3884
-0.0235386	1.09058	0.311755	-35.2832	-18.4127
-0.0234291	1.08823	0.269849	-35.1655	-18.4615
-0.0232819	1.08861	0.264941	-35.0075	-18.0237
-0.0231102	1.08812	0.256946	-34.73	-17.8538
-0.0229928	1.08689	0.301316	-34.4992	-17.6823
-0.0228754	1.08596	0.301281	-34.2855	-17.6614
-0.0227809	1.08617	0.290103	-34.1214	-17.6404
-0.0226573	1.08652	0.308444	-33.9058	-17.4504
-0.0224672	1.08737	0.308708	-33.611	-17.4354
-0.0223535	1.08809	0.307633	-33.4513	-17.2986
-0.0222397	1.0894	0.341604	-33.3177	-17.4148
-0.0221169	1.09043	0.342557	-33.1658	-17.232
-0.022011	1.09109	0.355416	-33.0297	-17.0638
-0.0218117	1.08791	0.286331	-32.7025	-16.8689
-0.0217041	1.08644	0.295225	-32.5298	-16.7411
-0.0215965	1.08646	0.276735	-32.4141	-16.7597
-0.0215233	1.08694	0	-32.3339	-16.7196
-0.0214099	1.0884	0	-32.206	-16.7973
-0.0212514	1.09305	0	-31.9816	-16.6572
-0.0211211	1.09444	0	-31.7539	-16.6218
-0.0209908	1.09428	0	-31.561	-16.5582
-0.0208814	1.09481	0	-31.3965	-16.4542
-0.0207934	1.09478	0.241616	-31.2631	-16.0854
-0.020633	1.09381	0.271689	-31.0031	-15.9413
-0.0205261	1.09587	0.302851	-30.8157	-16.0616
-0.0204191	1.09503	0.296312	-30.6477	-16.0804
-0.0202362	1.09192	0.276073	-30.385	-15.7993
-0.0201681	1.09076	0.271071	-30.1233	-15.7001
-0.0199675	1.08781	0.265978	-29.8959	-15.5532
-0.0198719	1.09004	0.249334	-29.7455	-15.3285
-0.0196563	1.09522	0.28413	-29.4745	-15.1716
-0.019556	1.09888	0.286559	-29.295	-15.2364
-0.019295	1.1012	0.251781	-28.9154	-14.8613
-0.0192353	1.10146	0.265235	-28.8336	-14.8424
-0.0191756	1.10158	0.276791	-28.7485	-14.9215
-0.0190695	1.10075	0.29025	-28.6013	-14.9043
-0.0189621	1.09955	0.269945	-28.4559	-14.8083
-0.0188032	1.09761	0.247887	-28.2288	-14.6773
-0.0186928	1.09659	0.265974	-28.0635	-14.5626
-0.0185823	1.09757	0.270327	-27.8924	-14.626
-0.0184596	1.09972	0.259945	-27.7144	-14.4732
-0.0183756	1.10154	0.230249	-27.6116	-14.4465
-0.0181481	1.10428	0.274279	-27.2896	-14.3315
-0.018041	1.10658	0.255875	-27.1375	-14.1802
-0.0179339	1.10863	0.233355	-26.9894	-13.9089
-0.0178583	1.11043	0.260582	-26.8793	-13.8638
-0.0177392	1.11297	0.294682	-26.7091	-13.7771
-0.0175491	1.117	0.304466	-26.4109	-13.9648
-0.0174221	1.11961	0.294474	-26.2106	-13.7914
-0.0172951	1.12032	0.339568	-26.1057	-13.5903
-0.0172923	1.12002	0.34081	-26.0975	-13.5884
-0.0171665	1.11889	0.321152	-25.9014	-13.5739
-0.0169362	1.1162	0.338962	-25.538	-13.2476
-0.0168108	1.11666	0.330769	-25.4172	-13.1956
-0.0166855	1.11696	0.314827	-25.2975	-13.0262
-0.016705	1.11796	0.318324	-25.3178	-13.0548
-0.0165941	1.11776	0.327465	-25.1865	-12.9615
-0.016465	1.11787	0.353349	-25.0056	-12.9441
-0.0163577	1.11823	0.338398	-24.8049	-12.787
-0.0162385	1.12006	0.336227	-24.6327	-12.8188
-0.0159469	1.12105	0.268302	-24.1086	-12.7205
-0.0158296	1.12164	0.284549	-23.9615	-12.6204
-0.0157123	1.12115	0.314851	-23.7694	-12.4798
-0.0157137	1.12113	0.314411	-23.7718	-12.4824
-0.0156105	1.12093	0.350366	-23.6174	-12.4179
-0.0154211	1.11917	0.311441	-23.3629	-12.2894
-0.0153075	1.11749	0.272628	-23.2272	-12.0904
-0.015072	1.11758	0	-22.8435	-11.9364
-0.0149707	1.11762	0	-22.7051	-11.9051
-0.0148693	1.1177	0	-22.5889	-11.7085
-0.0147266	1.11821	0	-22.3667	-11.6248
-0.0146371	1.11815	0	-22.2066	-11.7049
-0.0144993	1.11738	0	-21.9995	-11.5649
-0.014385	1.11793	0	-21.8136	-11.5071
-0.0142706	1.11819	0	-21.6099	-11.2391
-0.0141864	1.11888	0	-21.4401	-11.2533
-0.0140776	1.12041	0	-21.2747	-11.115
-0.0138777	1.12212	0	-20.9766	-10.9198
-0.013781	1.12254	0	-20.8332	-10.7902
-0.0136843	1.12403	0	-20.685	-10.7571
-0.0135722	1.12428	0	-20.5278	-10.7154
-0.0134665	1.12434	0	-20.4041	-10.6435
-0.0133607	1.12389	0	-20.265	-10.5874
-0.013255	1.12365	0	-20.1078	-10.3545
-0.01323	1.12399	0	-20.0718	-10.2959
-0.013129	1.12531	0.268741	-19.9319	-10.3648
-0.0129611	1.12647	0.251038	-19.6601	-10.2487
-0.0128647	1.12688	0.214606	-19.4873	-10.2421
-0.0126005	1.12959	0.269619	-19.1005	-10.0679
-0.0125397	1.1286	0.309401	-19.0194	-10.0412
-0.0124788	1.12827	0.324464	-18.8867	-10.0188
-0.0123189	1.12824	0.287653	-18.6506	-9.83442
-0.0122239	1.12812	0.322034	-18.4976	-9.72814
-0.0120015	1.12769	0.296206	-18.1557	-9.56014
-0.0119091	1.12896	0.264695	-18.0202	-9.44648
-0.0118168	1.13279	0	-17.8697	-9.41991
-0.0117375	1.13471	0	-17.7723	-9.57839
-0.0116295	1.13837	0	-17.6138	-9.45762
-0.0114154	1.14129	0.262497	-17.2767	-9.17214
-0.0113013	1.1406	0.276433	-17.0927	-9.18298
-0.0111871	1.13932	0.248906	-16.9087	-8.99419
-0.0110946	1.13754	0	-16.7914	-8.82278
-0.0109926	1.13587	0	-16.6691	-8.89977
-0.0108233	1.13392	0.291873	-16.3954	-8.79113
-0.010717	1.13379	0.309438	-16.2248	-8.75461
-0.0106106	1.13399	0.332902	-16.0648	-8.59461
-0.0104886	1.13483	0.340468	-15.8738	-8.34671
-0.0103976	1.13632	0.319362	-15.7291	-8.19193
-0.010207	1.13891	0.365585	-15.4004	-8.18008
-0.010124	1.14019	0.361931	-15.2839	-8.18672
-0.0100411	1.14145	0.352837	-15.1659	-8.14973
-0.0098685	1.14339	0.342408	-14.9269	-8.1367
-0.0096	1.14483	0.352905	-14.5482	-7.67161
-0.00949245	1.14377	0.334208	-14.3875	-7.67989
-0.0093849	1.14295	0.30068	-14.2468	-7.71504
-0.0092742	1.14324	0.315422	-14.074	-7.46497
-0.00918349	1.14458	0.338699	-13.932	-7.20687
-0.0089841	1.14606	0.327213	-13.5816	-7.45094
-0.00888886	1.14571	0.329712	-13.4277	-7.391
-0.00879361	1.1442	0.310372	-13.2255	-7.18979
-0.0086861	1.14332	0.317769	-13.0755	-6.98949
-0.00857676	1.14278	0.347147	-12.9302	-6.97252
-0.008365	1.1415	0.306756	-12.6055	-6.71562
-0.00824014	1.14329	0.292199	-12.4304	-6.50585
-0.00811528	1.14576	0.313796	-12.2515	-6.43728
-0.0080365	1.14753	0.314802	-12.1734	-6.39124
-0.00794527	1.14895	0.309392	-12.0573	-6.60022
-0.0077102	1.14907	0.280484	-11.7705	-6.33859
-0.00763289	1.14878	0.269885	-11.6735	-6.27071
-0.0074626	1.14797	0.256307	-11.4154	-6.31565
-0.0073552	1.1475	0.188425	-11.2022	-6.0921
-0.0072372	1.14846	0.209842	-11.0713	-5.94271
-0.0069095	1.1464	0.259643	-10.4813	-5.83965
-0.0068289	1.14466	0.299118	-10.3419	-5.8081
-0.0067045	1.14404	0.320639	-10.1211	-5.63943
-0.00658676	1.14279	0.319173	-9.92585	-5.53687
-0.0064072	1.14077	0.282767	-9.66672	-5.47618
-0.006172	1.14159	0.276951	-9.32517	-5.12525
-0.005939	1.14337	0	-9.01027	-4.95136
-0.00584189	1.14545	0	-8.87639	-4.90715
-0.0055854	1.15156	0	-8.47376	-4.71674
-0.00551079	1.15327	0.251015	-8.34906	-4.56293
-0.0052626	1.15589	0.343129	-7.91289	-4.16448
-0.00516686	1.15711	0.351866	-7.7356	-4.21916
-0.00507111	1.15859	0.34172	-7.59595	-4.13658
-0.0049819	1.15827	0.322709	-7.45819	-4.03585
-0.00488341	1.15822	0.312473	-7.30937	-3.99967
-0.0046807	1.15725	0.34391	-6.95404	-3.56994
-0.00458925	1.15656	0.346143	-6.78312	-3.67802
-0.0044978	1.15561	0.311986	-6.66214	-3.66109
-0.0044171	1.15509	0.276601	-6.54454	-3.59004
-0.0041345	1.15897	0.322242	-6.16636	-3.45413
-0.00404305	1.16056	0.333628	-6.03626	-3.27914
-0.00395161	1.16166	0.321116	-5.88204	-3.17158
-0.0037901	1.16263	0.270554	-5.6364	-3.17251
-0.00366627	1.16328	0.319936	-5.46548	-3.06614
-0.0034926	1.16417	0.324116	-5.23957	-2.9169
-0.00339178	1.16477	0	-5.07392	-2.89042
-0.00329096	1.16558	0	-4.89826	-2.78816
-0.0030946	1.16408	0.31982	-4.62705	-2.62807
-0.0028869	1.1627	0.334884	-4.37008	-2.54538
-0.00279392	1.16356	0.314983	-4.20495	-2.42471
-0.00270095	1.16514	0.349786	-4.09516	-2.38129
-0.0026306	1.16586	0.341613	-4.00784	-2.26127
-0.00255309	1.16658	0.327885	-3.88775	-2.1812
-0.0023492	1.16398	0.30678	-3.49569	-1.98695
-0.00226383	1.16226	0.321601	-3.24562	-2.01163
-0.0021715	1.15815	0.292264	-3.13469	-1.89673
-0.0018621	1.15661	0	-2.60169	-1.65725
-0.00176379	1.15791	0	-2.46307	-1.527
-0.00166547	1.16052	0.282908	-2.33831	-1.54241
-0.0016355	1.161	0.289365	-2.28119	-1.54711
-0.0015282	1.16204	0.305638	-2.11251	-1.52571
-0.0013467	1.16448	0.303148	-1.86938	-1.1572
-0.00124289	1.16627	0.302968	-1.7718	-1.04876
-0.0011236	1.16974	0.318898	-1.62979	-0.993059
-0.0008742	1.1721	0.351286	-1.25216	-0.8296
-0.00077478	1.17445	0.317349	-1.10904	-0.674154
-0.00067536	1.17728	0.357628	-0.933889	-0.531707
-0.000511	1.1798	0.338453	-0.647875	-0.389459
-0.00042082	1.18226	0.327985	-0.49519	-0.157352
-0.0003234	1.1862	0.319346	-0.36905	-0.00762506
0	1.19543	0.318684	0.0497133	0.346696
8.573e-05	1.19085	0.302583	0.195634	0.497036
0.00017146	1.18526	0.306041	0.344107	0.615908
0.0003091	1.17545	0.290566	0.555196	0.80674
0.00041318	1.16994	0.305659	0.695537	1.10131
0.0006469	1.16077	0.239092	1.09425	1.40061
0.00074291	1.16113	0.249374	1.26304	1.50734
0.000923	1.16156	0.286894	1.57091	1.82657
0.00099652	1.16297	0.260679	1.68257	1.87025
0.0012454	1.16378	0.293517	2.03205	2.27702
0.00132144	1.16359	0.305744	2.13458	2.3654
0.00139748	1.16327	0.303601	2.22834	2.47729
0.0015037	1.1615	0	2.34341	2.73327
0.0016134	1.15958	0	2.46389	2.94028
0.0017315	1.15737	0.256196	2.62917	3.05895
0.0020074	1.1544	0.31659	3.07113	3.40667
0.00209914	1.15396	0.309863	3.20632	3.53664
0.00219089	1.15469	0.297481	3.34908	3.82117
0.0022756	1.15557	0.284173	3.47208	3.98989
0.00237018	1.1558	0.280245	3.59243	4.1199
0.0025158	1.15539	0.262883	3.79203	4.33635
0.00262505	1.15439	0.229673	3.9534	4.48935
0.0028208	1.15136	0.299751	4.25326	4.61017
0.0030275	1.14881	0.292075	4.55832	4.77096
0.00313249	1.14896	0.258173	4.73916	4.89782
0.00323748	1.14988	0.2883	4.93614	5.18424
0.0033091	1.15087	0.295706	5.06884	5.34878
0.00339989	1.15092	0.326874	5.22784	5.47662
0.0035647	1.15076	0.291392	5.46352	5.77885
0.0036306	1.14956	0.274183	5.57969	5.77723
0.003791	1.14745	0.305996	5.82688	6.16408
0.0040563	1.14551	0.290806	6.25089	6.47333
0.00414213	1.14603	0.267231	6.39124	6.68269
0.00422795	1.1468	0	6.50826	6.88252
0.0043851	1.14724	0	6.70339	7.12487
0.00448318	1.14661	0	6.82557	7.34737
0.0046737	1.14626	0.293538	7.1146	7.7823
0.00479095	1.14711	0.329811	7.31639	7.94457
0.00490819	1.14937	0.353835	7.51232	7.86958
0.0050273	1.15056	0.314054	7.70321	7.94311
0.00509313	1.15158	0.308024	7.8086	8.04914
0.0053158	1.15203	0.30168	8.13404	8.58038
0.00543549	1.15077	0.339076	8.31717	8.75049
0.00555517	1.14983	0.338797	8.50573	8.88151
0.0056349	1.14937	0.328683	8.62498	9.17875
0.00570231	1.14749	0.329132	8.74973	9.31421
0.0058863	1.14559	0.37527	9.04514	9.45767
0.00599997	1.14491	0.345186	9.2313	9.49959
0.00611363	1.14323	0.311296	9.43023	9.6246
0.0062469	1.1426	0.346238	9.63888	10.0191
0.00633783	1.14362	0.363703	9.82322	10.2878
0.00642875	1.14495	0.349149	9.9703	10.3636
0.00651968	1.14588	0.317732	10.1012	10.406
0.0065181	1.1456	0.318597	10.099	10.4049
0.00662304	1.1466	0.253851	10.2296	10.5721
0.0068163	1.1488	0.289517	10.5281	10.8655
0.00690473	1.14854	0.311404	10.7051	10.9756
0.0070454	1.14714	0.295803	10.9163	11.1775
0.0073153	1.14536	0.322758	11.3006	11.6773
0.0074178	1.1447	0.296611	11.4502	11.8014
0.0075202	1.14344	0.275028	11.6031	11.9508
0.00766	1.14238	0.255487	11.8178	12.3067
0.0077605	1.14135	0.251198	12.0029	12.3311
0.0079451	1.1421	0	12.3609	12.6936
0.0080737	1.14321	0	12.575	12.7836
0.0082023	1.14516	0	12.7674	12.9292
0.0083188	1.1456	0	12.9038	13.1577
0.0084068	1.14435	0	12.9997	13.2283
0.0085513	1.13937	0	13.1317	13.4218
0.0086537	1.13652	0.232146	13.2628	13.5539
0.0087562	1.13537	0.294031	13.4384	13.8125
0.0088454	1.1359	0.31902	13.6014	13.9688
0.0089623	1.13583	0.311634	13.8255	14.1696
0.0091928	1.13728	0.293037	14.2123	14.6533
0.0093026	1.1378	0.284803	14.4087	14.7966
0.0094123	1.13706	0.258335	14.5938	14.7733
0.0095002	1.13572	0	14.7083	14.825
0.009759	1.13442	0	15.0703	15.4116
0.009874	1.13497	0.243387	15.2488	15.5487
0.0099889	1.13438	0	15.3891	15.6057
0.0100759	1.13477	0	15.4703	15.6532
0.0101664	1.13514	0.233576	15.5568	15.9631
0.010392	1.13374	0.30725	15.9032	16.3826
0.0105172	1.13272	0.285271	16.1084	16.4322
0.0106425	1.13386	0.243423	16.2767	16.5559
0.0107258	1.13385	0	16.3938	16.7556
0.0108143	1.13381	0	16.5346	16.9561
0.010995	1.13141	0	16.8657	17.2413
0.0110861	1.12966	0	17.0274	17.3782
0.0111772	1.12712	0	17.1443	17.5037
0.0113287	1.12638	0.309965	17.3354	17.6821
0.0114307	1.12534	0.317722	17.4748	17.9201
0.0116114	1.12534	0.271593	17.7301	17.9357
0.0117268	1.12588	0.314966	17.9154	18.15
0.0118422	1.12542	0.304607	18.1116	18.6002
0.0119511	1.12525	0	18.2692	18.8084
0.0120609	1.12371	0	18.4355	18.7631
0.0122501	1.12221	0	18.7239	19.0374
0.012346	1.12173	0	18.8829	19.2803
0.0124419	1.12162	0	19.0221	19.3597
0.0125265	1.12154	0	19.1341	19.4335
0.0126377	1.12253	0	19.318	19.6018
0.0128133	1.12598	0	19.5661	20.0531
0.0129423	1.127	0	19.7626	20.2891
0.0130712	1.12501	0	19.956	20.4597
0.0131508	1.12352	0	20.0685	20.5617
0.0132414	1.12209	0	20.1991	20.7215
0.0134645	1.12153	0	20.5339	20.8036
0.0135705	1.1199	0.237554	20.7051	21.0318
0.0136766	1.1193	0.261031	20.8711	21.2387
0.0137972	1.11828	0.296614	21.0617	21.419
0.0138864	1.11654	0.306281	21.183	21.6003
0.0140682	1.11191	0.318455	21.4244	21.7153
0.014156	1.10953	0.288367	21.5323	22.0296
0.0142438	1.10806	0.308979	21.645	22.1163
0.0144208	1.10575	0.281215	21.9994	22.172
0.0144995	1.10383	0.265766	22.1376	22.3167
0.0146994	1.10041	0.300632	22.3804	22.5672
0.0147867	1.10051	0.323973	22.543	22.7638
0.0148739	1.1024	0.342523	22.6217	23.0913
0.0149975	1.10291	0.334622	22.8611	23.2474
0.0150766	1.10412	0.311043	22.9692	23.1971
0.0153069	1.10723	0.337193	23.2787	23.6137
0.0154042	1.10795	0.333517	23.4421	23.7703
0.0155015	1.10808	0.310033	23.5973	23.9607
0.0155997	1.10733	0.306397	23.7502	23.9985
0.0156884	1.10708	0.321145	23.8817	24.1305
0.0159061	1.10648	0.343528	24.1905	24.4265
0.0160017	1.10572	0.301136	24.3052	24.4821
0.0160973	1.10433	0.263151	24.4303	24.6904
0.01623	1.10234	0.280474	24.6245	24.9632
0.0165295	1.09715	0.317892	25.0207	25.3977
0.0166342	1.09777	0.306751	25.1626	25.5789
0.0167389	1.09894	0.298068	25.3243	25.8416
0.0167908	1.09961	0.311262	25.3907	25.9142
0.016909	1.10168	0.365022	25.5628	25.8994
0.0171146	1.10589	0.339288	25.9501	26.3594
0.0172279	1.10608	0.325311	26.1731	26.5561
0.0173412	1.10463	0.318486	26.3283	26.6983
0.0174719	1.10022	0.307972	26.4983	26.8675
0.0175682	1.09779	0.324596	26.6205	26.9644
0.0178076	1.09579	0.377353	27.0164	27.2859
0.0178824	1.09635	0.376823	27.1084	27.3851
0.0179573	1.09664	0.342606	27.2004	27.5117
0.0181215	1.09826	0.304936	27.4331	27.8867
0.0181891	1.09873	0.310564	27.5295	28.0081
0.0183838	1.09992	0.318914	27.8179	28.1628
0.0184916	1.09837	0.327745	27.9674	28.3494
0.0185993	1.09694	0.294035	28.1321	28.5429
0.0186406	1.09674	0.281851	28.201	28.6829
0.0187563	1.09652	0.267758	28.3765	28.7908
0.018993	1.09524	0.243833	28.7375	28.9797
0.0190944	1.09345	0.200819	28.9134	29.1515
0.0191957	1.09263	0.207761	29.0384	29.3181
0.0192811	1.0919	0.238309	29.1485	29.3549
0.0193793	1.0923	0.251985	29.2744	29.5159
0.0195744	1.09478	0.225543	29.5397	29.7143
0.0196821	1.09452	0.258594	29.7172	29.9488
0.0198374	1.09489	0	29.9563	30.2649
0.0199419	1.09551	0	30.1001	30.491
0.0201178	1.09578	0	30.4581	30.5984
0.0202336	1.09569	0.279445	30.6401	31.0208
0.0203495	1.09616	0.306693	30.8635	31.1057
0.0204957	1.09498	0.325559	31.0462	31.1692
0.0205821	1.09454	0.356266	31.1586	31.2912
0.0207818	1.09594	0.365357	31.4637	31.7309
0.0209069	1.09528	0.364533	31.6635	31.9287
0.0210321	1.09385	0.350177	31.8142	32.2505
0.0210657	1.09337	0.35012	31.8577	32.3392
0.0211763	1.09065	0.373299	32.0195	32.3738
0.0214101	1.089	0.404035	32.3851	32.5472
0.0216267	1.08882	0.366535	32.7073	32.922
0.0217429	1.09075	0.358609	32.8606	33.124
0.0219359	1.08965	0.359765	33.1051	33.4921
0.0220212	1.08837	0.350383	33.2133	33.8226
0.022194	1.08671	0.303288	33.4572	33.8011
0.0222796	1.08605	0.263834	33.5772	33.9351
0.0223652	1.0859	0	33.7095	34.1505
0.0224637	1.08538	0	33.8502	34.2266
0.0225673	1.08536	0	34.0241	34.3636
0.0227421	1.08628	0	34.2799	34.6709
0.022829	1.08693	0	34.3787	34.6919
0.0229965	1.08488	0	34.5815	35.0086
0.0231015	1.08477	0	34.7717	35.1576
0.0232065	1.08441	0	34.9678	35.3421
0.023419	1.08498	0	35.2623	35.6493
0.0236215	1.08555	0	35.5073	35.9712
0.0237289	1.08547	0	35.6979	36.2971
0.0238362	1.08566	0.305742	35.8522	36.4637
0.0239751	1.08764	0.302865	36.0625	36.5026
0.0240704	1.08836	0.295509	36.1981	36.4792
0.0242759	1.09031	0.319915	36.5172	36.8235
0.0243914	1.09002	0.31499	36.6895	36.9296
0.0245069	1.08765	0.327809	36.8485	37.255
0.0245518	1.0867	0.330224	36.9108	37.3368
0.0246549	1.08427	0.308513	37.0603	37.4764
0.0249029	1.08289	0.297378	37.4655	37.828
0.0249862	1.08243	0.315051	37.6143	37.9911
0.0250695	1.08176	0.363292	37.7298	37.9622
0.0251955	1.08108	0.320789	37.9044	38.1159
0.0253085	1.07956	0.345524	38.0575	38.3893
0.0254982	1.07767	0.334164	38.3434	38.7651
0.0255802	1.07773	0.311101	38.4813	38.967
0.025751	1.07766	0.290409	38.7342	39.1356
0.0258776	1.07865	0.337606	38.91	39.3299
0.025985	1.07751	0.288621	39.0508	39.4656
0.026289	1.07831	0.264272	39.5826	39.9057
0.0263862	1.0783	0.283565	39.7087	40.1995
0.0264834	1.07827	0.294329	39.8666	40.3246
0.0265448	1.07816	0.305427	40.013	40.368
0.0266366	1.07807	0.288606	40.1365	40.4186
0.0267818	1.07799	0.311542	40.3368	40.6124
0.0268783	1.0778	0.327701	40.4599	40.7753
0.0271317	1.07566	0.272008	40.8537	41.2662
0.0272289	1.07322	0.285212	40.9637	41.4445
0.027326	1.07365	0.338351	41.0744	41.5788
0.0274424	1.07372	0.355981	41.2073	41.7033
0.0275078	1.07318	0.324059	41.2942	41.6962
0.02772	1.07068	0.277887	41.6294	42.0556
0.0278094	1.06999	0.279274	41.7972	42.2024
0.0278987	1.06995	0.299318	41.9336	42.2841
0.0280627	1.06851	0.308175	42.2008	42.4557
0.0281545	1.06781	0.319014	42.3495	42.51
0.0282947	1.06839	0.348788	42.5711	42.9509
0.0283944	1.06925	0.352396	42.7035	43.1116
0.0284941	1.06935	0.330932	42.8355	43.1457
0.0286808	1.06969	0.310983	43.0869	43.4672
0.0287621	1.06934	0.320715	43.1989	43.6429
0.0289282	1.06787	0.300946	43.3755	43.6612
0.0290479	1.06751	0.29191	43.5488	43.8041
0.0291676	1.06911	0.252751	43.7413	44.1224
0.0291659	1.06932	0.253457	43.7379	44.1175
0.0292543	1.07294	0.253819	43.8861	44.2627
0.0294414	1.07642	0.261735	44.1912	44.4545
0.0295244	1.07682	0.226044	44.3116	44.5062
0.0296905	1.07658	0.2736	44.5778	44.8017
0.0299647	1.07471	0.275453	44.9386	45.2715
0.030076	1.07326	0.235952	45.1269	45.4872
0.0301872	1.0732	0.240185	45.3175	45.6531
0.0302979	1.07334	0	45.4836	45.8067
0.0304001	1.07301	0	45.6353	45.9926
0.0305463	1.07165	0	45.8189	46.1368
0.0306764	1.07193	0	45.994	46.3462
0.0308065	1.07311	0	46.2203	46.5707
0.0308309	1.07329	0	46.2584	46.6325
0.0309778	1.0722	0.321193	46.4687	46.8481
0.0311592	1.06779	0.307118	46.7484	47.0341
0.0312877	1.06589	0.329452	46.9527	47.3529
0.0314161	1.06435	0.282396	47.1254	47.4538
0.0315577	1.0626	0.236748	47.2996	47.6107
0.0316563	1.06306	0.254437	47.464	47.7809
0.0317549	1.06286	0.285428	47.635	47.8526
0.0318536	1.0633	0.293928	47.7736	48.0218
0.0318423	1.06304	0.293323	47.7593	47.9246
0.0319302	1.06426	0.289011	47.8705	48.1954
0.0321141	1.06542	0.2881	48.1506	48.6249
0.0322243	1.06612	0.289617	48.3226	48.6926
0.0324061	1.06661	0.294362	48.5595	48.8206
0.0325087	1.06568	0.295686	48.6764	48.9165
0.0326113	1.06332	0.255004	48.849	48.9969
0.0327056	1.06276	0.250308	48.9639	49.2824
0.0328103	1.06344	0.257666	49.1168	49.4576
0.0329149	1.06388	0.271037	49.2776	49.6168
0.0330196	1.06507	0.271297	49.4559	49.7017
0.0330525	1.06537	0.286007	49.509	49.7935
0.0331635	1.06647	0.315657	49.6811	50.1385
0.0333572	1.06737	0.27513	49.9613	50.4535
0.0334471	1.06711	0.280949	50.0933	50.5577
0.033683	1.07042	0.272389	50.4819	50.7251
0.0337809	1.074	0.313964	50.6376	50.9701
0.0338789	1.07793	0.314332	50.7748	51.1741
0.033922	1.0797	0.302825	50.8221	51.2294
0.034016	1.08156	0.271946	50.9229	51.1863
0.0342379	1.08092	0.25721	51.2575	51.7266
0.0343386	1.0804	0.252705	51.4213	51.8985
0.0344393	1.07924	0.260583	51.5867	51.8351
0.0346041	1.0783	0.280718	51.8739	52.1844
0.0346876	1.0774	0.267271	51.9791	52.4496
0.0348892	1.07588	0.296708	52.2435	52.554
0.0350015	1.07427	0.29174	52.4084	52.8391
0.0351138	1.07306	0.270638	52.5855	52.9772
0.0351776	1.07452	0.258633	52.6832	53.0455
0.0354565	1.07497	0.260613	53.061	53.5818
0.035548	1.07704	0.294489	53.2127	53.7012
0.0356396	1.07745	0.280344	53.3758	53.8203
0.0357815	1.07793	0.257999	53.5992	54.071
0.0358807	1.07725	0.260315	53.7168	54.1374
0.03609	1.07748	0	53.9758	54.3126
0.0361967	1.079	0.243903	54.1455	54.4556
0.0363034	1.08068	0.292569	54.3216	54.6694
0.0363711	1.08244	0.307285	54.443	54.8724
0.0367188	1.07854	0.285944	54.9682	55.2962
0.0368052	1.07774	0.314639	55.0913	55.4064
0.0368916	1.07642	0.312389	55.2187	55.5945
0.0370451	1.07466	0.268676	55.4173	55.759
0.037137	1.0757	0.24859	55.5477	55.8896
0.0373359	1.08074	0.308043	55.822	56.2096
0.0374393	1.08332	0.321741	56.0108	56.2181
0.0375427	1.08549	0.287303	56.1991	56.2257
0.0376523	1.08735	0.255084	56.3645	56.5626
0.037743	1.08749	0.303014	56.496	56.8502
0.0380059	1.08725	0.288889	56.8962	57.1467
0.0380689	1.08469	0.271473	56.9889	57.2682
0.0381318	1.08354	0.255093	57.0711	57.4056
0.0382282	1.08143	0.268889	57.2144	57.5589
0.0383594	1.08019	0.345471	57.3991	57.7175
0.038586	1.07643	0.263114	57.7528	57.9594
0.0386727	1.0762	0.275827	57.8653	58.1917
0.0387595	1.07696	0.281716	57.9752	58.4936
0.0388341	1.0782	0.292722	58.0976	58.5738
0.0389541	1.08018	0.297333	58.2722	58.6165
0.0391562	1.08198	0.25866	58.5903	59.0042
0.039267	1.08285	0.26621	58.7551	59.0614
0.0393778	1.08299	0	58.9262	59.3589
0.0394202	1.08243	0	58.9808	59.5134
0.039538	1.08089	0	59.1382	59.5258
0.039856	1.08144	0	59.5848	59.9735
0.0399386	1.08241	0	59.6965	60.0839
0.0400676	1.08579	0	59.8452	60.1826
0.0401514	1.08842	0	59.9456	60.2841
0.0403813	1.09413	0	60.32	60.5502
0.0404844	1.09415	0	60.5179	60.7112
0.0405874	1.09285	0	60.7131	60.8829
0.0406587	1.09256	0	60.8267	60.9041
0.0407831	1.09213	0	61.0077	61.2372
0.0410014	1.09099	0	61.3036	61.6658
0.0410974	1.08942	0	61.4207	61.6361
0.0411933	1.08798	0	61.5357	61.7229
0.0413041	1.08623	0	61.6887	61.9996
0.0413971	1.08519	0	61.8178	62.2812
0.0416403	1.08704	0	62.1712	62.7272
0.0417345	1.08781	0.267411	62.2941	62.8057
0.0418287	1.08815	0.293289	62.4319	62.8639
0.0419396	1.08696	0.292852	62.6239	63.0906
0.0422068	1.08679	0.26546	63.0312	63.5066
0.0423016	1.08743	0.242065	63.1644	63.5275
0.0423965	1.08777	0	63.3008	63.665
0.0425453	1.08625	0	63.5339	63.8418
0.0426492	1.08719	0	63.6931	64.029
0.0428681	1.09183	0.284376	64.0438	64.4289
0.0429689	1.09249	0.263636	64.1979	64.5306
0.0430696	1.0946	0.25534	64.3604	64.6762
0.0431264	1.09523	0.265877	64.4512	64.7558
0.0434379	1.10005	0.277294	64.9557	65.2199
0.0435246	1.10092	0.251293	65.0606	65.3202
0.0436114	1.10099	0.27686	65.176	65.5749
0.0437217	1.10201	0.264295	65.3283	65.9891
0.043851	1.10201	0.282041	65.513	66.0825
0.0440617	1.10374	0.29974	65.8131	66.2663
0.0441614	1.10609	0.277383	65.9483	66.3298
0.0442611	1.10859	0.276944	66.0795	66.4732
0.0443145	1.10947	0.287793	66.1761	66.5616
0.0444191	1.11091	0.320818	66.3101	66.703
0.0446736	1.11373	0.30398	66.6455	67.0196
0.0447566	1.11397	0.305602	66.754	67.0941
0.0448396	1.11505	0.298725	66.8691	67.2127
0.0449681	1.11694	0.320605	67.0749	67.5357
0.04507	1.11777	0.325525	67.2431	67.6862
0.0451999	1.11845	0.335653	67.4525	67.8407
0.0453219	1.12046	0.286674	67.626	68.0947
0.0454439	1.12191	0.267889	67.8122	68.237
0.0455297	1.12342	0.234429	67.9593	68.3491
0.0456528	1.12451	0	68.1702	68.6019
0.0458954	1.12738	0.251813	68.531	68.8224
0.045982	1.12652	0.240413	68.6464	69.0609
0.0460686	1.12791	0.246212	68.762	69.2662
0.0461639	1.12656	0.260122	68.9312	69.3933
0.046299	1.1262	0.272295	69.148	69.5128
0.046455	1.1253	0.28777	69.4102	69.637
0.0465771	1.12583	0.256322	69.5605	69.8546
0.0466991	1.12439	0.312713	69.7281	70.0202
0.0467624	1.12299	0.361051	69.8222	70.1819
0.0468707	1.12209	0.333347	69.9706	70.502
0.047046	1.11816	0.311989	70.2275	70.4321
0.0471618	1.11745	0.323936	70.3707	70.6336
0.0472775	1.11736	0.311303	70.5375	70.8955
0.0474091	1.12134	0.324324	70.8027	71.2635
0.0474908	1.12311	0.336985	70.9001	71.1956
0.047715	1.12699	0.307372	71.2648	71.6762
0.0478025	1.13005	0.316001	71.3817	71.8603
0.04789	1.13196	0.305183	71.498	72.0118
0.0480302	1.13593	0.256722	71.7042	72.1027
0.0481312	1.13813	0.246843	71.8505	72.1883
0.0483145	1.1415	0.295862	72.1611	72.4316
0.0484189	1.14118	0.308981	72.31	72.6126
0.0485233	1.13981	0.302676	72.4635	72.7911
0.0485778	1.13711	0.300347	72.53	72.9408
0.0488897	1.13295	0.388602	72.9734	73.4538
0.0489874	1.13101	0.364466	73.1112	73.5606
0.0490852	1.12851	0.320722	73.2429	73.7532
0.0492324	1.1267	0.315664	73.4948	73.9221
0.0493446	1.12779	0.312046	73.6767	74.0443
0.0495448	1.13274	0.297813	73.9875	74.1748
0.0496471	1.13538	0.297378	74.1391	74.4307
0.0497493	1.13844	0.293659	74.3454	74.7261
0.0498704	1.14097	0.288943	74.5181	74.841
0.0501783	1.14489	0.296178	74.8863	75.358
0.0502603	1.14471	0.313937	75.0161	75.5342
0.0503423	1.14599	0.357593	75.1452	75.8194
0.0504661	1.14833	0.331831	75.362	75.7692
0.0505546	1.14851	0.315557	75.4945	75.8564
0.0507237	1.1521	0.322817	75.7263	76.0209
0.050844	1.15355	0.277187	75.976	76.2426
0.0509644	1.15515	0.263228	76.1891	76.4365
0.0511024	1.15796	0.301896	76.4094	76.7888
0.051191	1.15879	0.282739	76.5222	76.8455
0.0513723	1.15965	0.33179	76.7453	76.8978
0.0514674	1.16001	0.326192	76.8637	77.0042
0.0515625	1.15833	0.320522	76.9757	77.2388
0.051679	1.15916	0.294775	77.1434	77.3753
0.0517891	1.16113	0	77.3428	77.6295
0.0520138	1.16139	0	77.7387	78.1908
0.0521227	1.16596	0	77.8972	78.19
0.0522317	1.16778	0	78.0675	78.2766
0.0523038	1.16824	0	78.2148	78.508
0.0524146	1.16836	0	78.3652	78.6559
0.0525691	1.17181	0	78.5817	79.0066
0.0526904	1.17189	0.31261	78.8087	79.1388
0.0528117	1.17334	0.337766	78.9809	79.2418
0.0528805	1.17482	0.319335	79.0505	79.2991
0.0529815	1.17656	0.308507	79.1535	79.437
0.0530825	1.17834	0.296852	79.2775	79.5387
0.0531834	1.18001	0.317839	79.4568	79.6596
0.0532428	1.18107	0.299553	79.5472	79.7674
0.0533397	1.1848	0.272684	79.6954	79.991
0.0535336	1.18627	0.251913	80.0678	80.1495
0.0536393	1.18766	0.233697	80.2385	80.2564
0.0538284	1.18742	0.236559	80.5638	80.7678
0.0539319	1.18746	0.24186	80.7001	80.897
0.0540354	1.18691	0.200161	80.8344	81.0614
0.0541282	1.18621	0.20595	80.943	81.1779
0.0542331	1.18599	0.220988	81.0465	81.2847
0.0544669	1.18089	0.248887	81.382	81.5449
0.0545548	1.17973	0.266312	81.5041	81.7211
0.0546427	1.17808	0.261216	81.6244	81.8683
0.0547535	1.1773	0.251508	81.8427	81.8967
0.0548392	1.17878	0.279046	81.9682	82.0531
0.0550299	1.18142	0.237174	82.2612	82.4753
0.0551573	1.18247	0.249634	82.4289	82.6969
0.0552846	1.18899	0.297439	82.6008	82.9335
0.0553408	1.19217	0.283193	82.6884	82.993
0.0554543	1.19599	0.223997	82.9015	83.0766
0.0556468	1.20425	0.253423	83.1846	83.285
0.0557562	1.20713	0.300381	83.3394	83.6478
0.0558655	1.20318	0.319686	83.4734	83.8274
0.0559612	1.20233	0.282342	83.5902	83.8403
0.0560741	1.20418	0.271773	83.7798	83.9549
0.0562614	1.20573	0.292025	84.0936	84.3673
0.0563687	1.20858	0.310983	84.2492	84.5293
0.056476	1.21132	0.279092	84.4069	84.6566
0.05665	1.20954	0.204765	84.7322	84.6991
0.0569135	1.21775	0.305834	85.0888	85.4246
0.0570219	1.2191	0.307553	85.2104	85.3519
0.0571303	1.21742	0.267917	85.3458	85.5204
0.0572639	1.21536	0.306676	85.5782	85.6742
0.0573409	1.21514	0.326604	85.7068	85.828
0.057486	1.21166	0.341055	85.948	86.1458
0.0575804	1.21273	0.336353	86.059	86.125
0.0576749	1.21299	0.295571	86.167	86.4746
0.05781	1.21854	0.259982	86.3604	86.7536
0.0578891	1.22218	0	86.4835	86.7761
0.0580939	1.22165	0.263194	86.7666	86.912
0.0582089	1.222	0.272185	87.006	87.2443
0.0583239	1.22231	0.29949	87.1843	87.4215
0.0583793	1.22159	0.333829	87.2663	87.4522
0.0585034	1.2219	0.312322	87.4584	87.5983
0.0586155	1.22225	0.298074	87.6229	87.8261
0.058916	1.2317	0.300931	88.056	88.1445
0.0589947	1.23443	0.303136	88.1636	88.3855
0.0590734	1.23675	0.28151	88.2686	88.4351
0.0591254	1.24017	0.255744	88.3351	88.4377
0.0592263	1.24551	0.235331	88.4571	88.6722
0.0593909	1.24012	0.280548	88.6562	88.9556
0.0595065	1.24319	0.26103	88.8025	88.9394
0.0596371	1.24952	0.277169	89.0081	89.1514
0.0599301	1.25463	0.278038	89.4711	89.5683
0.060036	1.2556	0.254467	89.6459	89.8109
0.0601419	1.25878	0.251	89.8098	89.922
0.0602341	1.25861	0.279962	89.9417	90.0602
0.0603506	1.25896	0.270681	90.1034	90.2653
0.0606118	1.26184	0.284861	90.5312	90.6065
0.0606797	1.26583	0.278653	90.6709	90.8434
0.0607476	1.26188	0.273403	90.7953	91.0213
0.0608741	1.25777	0.268453	91.0032	91.1234
0.0609867	1.26545	0.260745	91.172	91.228
0.0611624	1.26252	0.238976	91.3962	91.3841
0.0612639	1.25888	0.261279	91.5262	91.5973
0.0613653	1.25891	0.29195	91.6743	91.7037
0.0614669	1.26325	0.271201	91.8208	91.8342
0.0615623	1.26929	0.256687	91.9507	91.9709
0.0617659	1.27191	0.294937	92.2194	92.2949
0.0618875	1.27353	0.296312	92.4109	92.6692
0.0620091	1.27666	0.300181	92.5765	92.8492
0.0621473	1.27988	0.283213	92.7693	93.0431
0.0623155	1.27311	0.307209	93.0058	93.2517
0.0624469	1.27422	0.317316	93.2311	93.3859
0.0625784	1.27825	0.284307	93.4704	93.402
0.0627475	1.27801	0.316275	93.7848	93.8667
0.0628243	1.27456	0.315266	93.9011	93.9211
0.0629974	1.28506	0	94.1395	94.0674
0.0630894	1.29295	0	94.2869	94.236
0.0631814	1.28782	0	94.4293	94.4705
0.0631954	1.28252	0	94.4531	94.4722
0.0633001	1.27749	0	94.6124	94.5831
0.0634902	1.29544	0	94.8829	94.9293
0.0636018	1.3011	0.257444	95.0659	95.0593
0.0637934	1.29321	0.306593	95.3327	95.3761
0.0639283	1.28992	0.307307	95.5358	95.6706
0.0640631	1.30728	0.310134	95.7132	95.7763
0.0640758	1.30818	0.312882	95.7297	95.7863
0.0641984	1.30208	0.336906	95.8986	95.9747
0.0643207	1.30422	0.340235	96.0638	96.1285
0.064552	1.3119	0.307239	96.3947	96.5654
0.0646651	1.31334	0.316227	96.5258	96.6555
0.0647783	1.31415	0.318217	96.6728	96.9081
0.0649522	1.31422	0.30807	96.8991	97.0913
0.065067	1.31499	0.303644	97.0837	97.1844
0.0652492	1.32296	0.259859	97.3933	97.5519
0.0653333	1.31931	0.26464	97.5056	97.6631
0.0654174	1.31792	0.278707	97.6098	97.6834
0.0655974	1.31872	0.279047	97.8558	97.8861
0.0656806	1.32157	0.28503	97.9838	98.237
0.0658882	1.31759	0.26182	98.3188	98.499
0.0659709	1.31198	0.238437	98.4304	98.7375
0.0660535	1.31242	0.220476	98.5427	98.8512
0.0661594	1.32226	0.211137	98.6784	98.9991
0.066302	1.32597	0.235204	98.8657	99.0953
0.0665294	1.32776	0.248854	99.1614	99.532
0.0666109	1.33634	0.227674	99.2838	99.5138
0.0666924	1.34556	0.216614	99.4163	99.618
0.0668043	1.34537	0.241207	99.6054	99.9134
0.0668919	1.34549	0.245615	99.7504	100.235
0.0670525	1.35476	0.256034	99.9917	100.346
0.0671579	1.35456	0.286083	100.144	100.381
0.0672633	1.34368	0.3215	100.294	100.509
0.0673522	1.34377	0.311139	100.431	100.648
0.0674693	1.35751	0.28311	100.617	100.7
0.0676671	1.34873	0.264657	100.958	100.877
0.0677747	1.34539	0.272884	101.137	101.194
0.0678822	1.33952	0.305408	101.331	101.497
0.068007	1.34389	0	101.531	101.5
0.0680933	1.34025	0	101.659	101.543
0.0683376	1.35813	0.268916	102.013	102.053
0.0684153	1.35806	0.282836	102.116	102.247
0.0684931	1.35035	0.282936	102.225	102.341
0.0686165	1.35652	0.297724	102.389	102.523
0.0687366	1.35727	0.307709	102.596	102.423
0.0689001	1.36648	0.309554	102.833	102.959
0.0690054	1.37643	0.32599	102.986	103.113
0.0691107	1.36793	0.308417	103.132	103.274
0.0692547	1.36399	0.306833	103.329	103.679
0.0694969	1.38787	0.287466	103.649	103.833
0.0695987	1.37821	0.254674	103.795	103.931
0.0697006	1.37206	0	103.956	104.074
0.0697368	1.3682	0	104.014	104.142
0.0698531	1.36918	0	104.203	104.41
0.0699763	1.38195	0.264721	104.386	104.523
0.0701022	1.3766	0.256767	104.61	104.561
0.0703341	1.36728	0.262419	105	104.957
0.0704449	1.36977	0.276591	105.137	105.151
0.0705556	1.38727	0.261267	105.269	105.322
0.070643	1.39683	0.256115	105.38	105.539
0.0707471	1.39046	0.283097	105.53	105.73
0.070975	1.3687	0.273699	105.857	105.898
0.0710743	1.38114	0.290558	106.01	106.203
0.0711737	1.3963	0.291457	106.154	106.486
0.07128	1.39865	0.292704	106.355	106.564
0.071375	1.39105	0.308586	106.499	106.541
0.0715222	1.37214	0.287075	106.726	106.78
0.0716439	1.3664	0	106.93	106.924
0.0717657	1.37481	0	107.089	107.203
0.0718825	1.39037	0	107.248	107.474
0.0719904	1.4053	0.253624	107.421	107.538
0.0721604	1.40268	0.260044	107.686	107.816
0.0722616	1.39528	0.31053	107.811	107.954
0.0724398	1.3946	0.287329	108.053	108.195
0.0725486	1.41962	0	108.185	108.347
0.0727832	1.41651	0.309282	108.515	108.646
0.0728627	1.40439	0.325567	108.645	108.691
0.0729423	1.39432	0.322435	108.788	108.803
0.0730487	1.40526	0.320779	108.929	108.838
0.0731942	1.4361	0.315197	109.146	109.19
0.0733396	1.44119	0.281028	109.407	109.595
0.0734851	1.42618	0.245906	109.631	109.554
0.0734624	1.42968	0.252683	109.599	109.54
0.0735616	1.39544	0.23357	109.784	109.703
0.0737038	1.40106	0.210658	109.99	109.998
0.0737885	1.42896	0	110.119	110.131
0.0740539	1.46206	0	110.479	110.488
0.0741451	1.43397	0	110.604	110.66
0.0742362	1.40673	0	110.723	110.842
0.0742872	1.40063	0	110.792	110.886
0.0744001	1.42997	0	110.94	111.016
0.0745939	1.49696	0	111.228	111.402
0.0747126	1.48546	0	111.409	111.399
0.0748313	1.45968	0.305025	111.66	111.647
0.074845	1.45211	0.306681	111.684	111.664
0.0749412	1.43491	0.30005	111.857	111.895
0.0751085	1.43901	0.28437	112.095	112.26
0.0752245	1.45861	0.285531	112.24	112.472
0.0754534	1.49871	0.336497	112.565	112.446
0.0755464	1.46957	0.31648	112.729	112.663
0.0756395	1.42844	0.302911	112.882	112.85
0.0757594	1.41503	0.316284	113.07	113.179
0.0758589	1.43971	0.319494	113.218	113.285
0.0760686	1.51768	0.264522	113.486	113.476
0.0761546	1.51037	0.242033	113.584	113.548
0.0762407	1.4802	0.239779	113.717	113.678
0.0763646	1.42027	0.262718	113.929	113.971
0.0766197	1.48577	0.28763	114.332	114.466
0.0767458	1.5199	0.322301	114.527	114.548
0.0768719	1.52256	0.36476	114.732	114.805
0.0768745	1.51553	0.365493	114.736	114.805
0.0769689	1.47255	0.318075	114.882	114.844
0.0771986	1.42837	0.257444	115.185	115.33
0.0772889	1.45427	0.290482	115.314	115.413
0.0774949	1.53787	0	115.683	115.447
0.0775954	1.53421	0	115.845	115.698
0.0776959	1.50557	0.227425	116.02	115.995
0.0777539	1.46909	0.230672	116.119	116.13
0.0778533	1.43047	0.276639	116.267	116.342
0.078084	1.50963	0	116.597	116.355
0.0781909	1.55916	0	116.754	116.534
0.0782978	1.55157	0	116.904	116.827
0.078382	1.52383	0	117.029	116.991
0.0784803	1.47621	0	117.166	117.182
0.0787105	1.45511	0	117.526	117.525
0.0788137	1.4963	0.263291	117.694	117.723
0.0789169	1.52762	0.30256	117.858	117.707
0.0790534	1.54465	0.282554	118.084	117.786
0.0791299	1.55096	0.268059	118.207	118.017
0.0792063	1.52211	0.297209	118.339	118.074
0.0792828	1.48616	0.331687	118.444	118.217
0.0793242	1.49343	0.33754	118.501	118.309
0.0794272	1.49828	0.332956	118.635	118.469
0.0796018	1.52124	0.304108	118.86	118.746
0.0796986	1.5439	0.359188	118.997	118.882
0.0799738	1.54431	0.316477	119.394	119.569
0.0800503	1.51789	0.296536	119.506	119.768
0.0801269	1.49029	0.2739	119.61	119.827
0.0802706	1.45546	0.296085	119.796	119.862
0.0803553	1.46126	0.284574	119.922	119.899
0.0805222	1.52799	0.221939	120.154	120.044
0.0806385	1.56205	0.238966	120.322	120.321
0.0807548	1.53661	0.23549	120.479	120.768
0.0808202	1.51687	0.295146	120.567	120.832
0.0809331	1.47597	0.334307	120.727	120.856
0.0811385	1.50784	0.280939	121.028	121.049
0.0812517	1.5491	0.280194	121.19	121.157
0.0813648	1.57515	0.289378	121.357	121.337
0.0814976	1.58582	0.258044	121.559	121.691
0.0815908	1.58746	0.240033	121.748	121.89
0.0817174	1.54426	0.248896	121.923	121.963
0.0818358	1.50877	0.272294	122.087	122.118
0.0819543	1.53168	0.259733	122.279	122.143
0.0820105	1.55177	0.269841	122.368	122.227
0.0821212	1.58447	0.269039	122.563	122.389
0.0823614	1.6059	0.26486	122.909	122.965
0.0824654	1.56216	0.27899	123.027	123.334
0.0825693	1.52197	0.289996	123.199	123.313
0.0827306	1.50629	0.276073	123.527	123.373
0.0829815	1.60166	0.294923	123.961	123.718
0.0830817	1.61351	0	124.085	123.961
0.0831819	1.59904	0	124.179	124.196
0.0833122	1.54433	0	124.346	124.291
0.0833775	1.52561	0	124.445	124.315
0.0836073	1.56089	0.253889	124.823	124.516
0.0836951	1.58201	0.271847	124.944	124.558
0.083783	1.61021	0.274969	125.058	124.658
0.083804	1.61282	0.281923	125.086	124.753
0.0839231	1.60748	0.295107	125.261	125.035
0.0840981	1.59357	0.254868	125.495	125.506
0.0842	1.58745	0.252787	125.619	125.845
0.0843854	1.57018	0.280957	125.915	125.848
0.0845007	1.58063	0.277415	126.102	125.881
0.084616	1.58536	0.235916	126.284	126.234
0.0847249	1.59062	0.273339	126.48	126.446
0.0848279	1.62406	0.365331	126.671	126.714
0.0850522	1.61824	0.289032	126.986	126.986
0.0851581	1.59411	0.293236	127.111	126.977
0.085264	1.59199	0.25928	127.255	126.979
0.0853495	1.58552	0.281803	127.369	127.11
0.0854313	1.57032	0.335399	127.5	127.148
0.0856246	1.6517	0.240084	127.833	127.564
0.0857248	1.66539	0	127.979	127.858
0.0858251	1.65608	0.277566	128.093	128.133
0.0859361	1.59256	0.227111	128.248	128.211
0.0860267	1.5722	0.22627	128.402	128.236
0.086244	1.55504	0.278481	128.741	128.366
0.0863488	1.56609	0.290032	128.875	128.783
0.0864537	1.61858	0.313667	129.012	128.904
0.0865132	1.62527	0.336264	129.088	128.943
0.0866318	1.62522	0.326284	129.251	129.082
0.086772	1.63782	0.323719	129.441	129.375
0.0869996	1.59576	0.32686	129.745	129.449
0.0871167	1.61463	0.306855	129.927	129.803
0.0872337	1.61875	0.289689	130.109	129.961
0.0873678	1.62037	0.276519	130.306	130.44
0.0874695	1.64967	0.2895	130.435	130.437
0.0876976	1.67511	0.280293	130.803	130.869
0.0877975	1.6605	0.282361	130.986	130.863
0.0878975	1.61277	0.294504	131.117	130.896
0.0880378	1.564	0.247441	131.32	131.094
0.0881424	1.57858	0.257464	131.491	131.364
0.0882529	1.62155	0.292291	131.64	131.665
0.0884026	1.68995	0.289514	131.851	131.955
0.0885524	1.72734	0.254171	132.031	131.96
0.0886502	1.70834	0.259931	132.196	132.015
0.0887353	1.6729	0.277866	132.356	132.15
0.0889368	1.60198	0.301332	132.661	132.474
0.0890319	1.60726	0.2989	132.788	132.627
0.0891269	1.66763	0.295165	132.926	132.892
0.0892236	1.71254	0.271785	133.078	133.123
0.0893097	1.75982	0.293883	133.21	133.284
0.0894824	1.75619	0.299332	133.431	133.394
0.0896133	1.71361	0.304956	133.591	133.527
0.0897442	1.63321	0.285517	133.773	133.603
0.0898658	1.62357	0.307115	133.945	133.815
0.090139	1.65703	0.295364	134.417	134.35
0.090224	1.72115	0.314195	134.595	134.561
0.090309	1.73493	0.342165	134.723	134.854
0.0904643	1.71442	0.314177	134.952	134.933
0.0905721	1.68505	0.296247	135.084	134.758
0.0907765	1.67483	0.305722	135.386	135.316
0.0908844	1.65829	0.338631	135.572	135.553
0.0909923	1.64267	0.331622	135.723	135.678
0.0910522	1.64996	0.313826	135.835	135.798
0.0911558	1.70096	0.311749	136.001	135.929
0.0913623	1.79118	0.263065	136.31	136.471
0.0914536	1.73611	0.260612	136.457	136.448
0.0915449	1.69927	0.235737	136.607	136.464
0.0916497	1.65294	0.231259	136.761	136.461
0.0917578	1.63344	0.270055	136.938	136.567
0.0919542	1.60516	0.280611	137.234	136.883
0.0920657	1.6497	0.261937	137.406	137.25
0.0921771	1.70997	0.272305	137.558	137.496
0.0922772	1.76079	0.275608	137.705	137.901
0.0923905	1.78389	0.293913	137.874	137.989
0.0925934	1.75045	0.298831	138.161	137.984
0.0926934	1.68652	0.302677	138.306	138.154
0.0927935	1.6389	0.286441	138.442	138.068
0.0928683	1.62335	0.247492	138.562	138.182
0.0929861	1.64896	0.220001	138.759	138.392
0.0930901	1.75618	0.25371	138.928	138.532
0.0933001	1.82072	0.228563	139.224	139.163
0.0935762	1.72632	0.246287	139.605	139.374
0.0936918	1.7124	0.28698	139.74	139.591
0.0938936	1.71354	0.337959	140.045	139.944
0.0940059	1.68804	0.327901	140.274	140.056
0.0942028	1.71159	0.304375	140.643	140.66
0.0942973	1.75133	0.285986	140.783	140.698
0.0943919	1.78308	0.297802	140.903	140.838
0.0944864	1.81049	0.327634	141.012	140.744
0.0946249	1.81454	0.282833	141.132	140.953
0.0947777	1.75378	0.326011	141.328	141.024
0.0948865	1.69879	0.324673	141.505	141.267
0.0949952	1.67124	0.305357	141.679	141.339
0.0951817	1.65814	0.276275	142.025	141.64
0.0952498	1.67678	0.269769	142.121	141.784
0.0953936	1.79642	0.274146	142.346	142.12
0.095524	1.89897	0.243889	142.563	142.504
0.0958482	1.82844	0.277228	143.035	142.845
0.095707	1.85689	0.286696	142.821	142.692
0.0960023	1.66963	0.285405	143.247	142.712
0.0962365	1.66657	0.31498	143.577	143.409
0.096535	1.84482	0.280492	144.001	143.753
0.096744	1.90896	0.285577	144.399	144.103
0.0970494	1.69854	0.268882	144.903	144.32
0.097303	1.68756	0.329689	145.276	144.857
0.097554	1.81928	0.319715	145.605	145.48
0.097839	1.88498	0.309959	145.981	145.844
0.098185	1.73412	0.318268	146.525	146.112
0.098463	1.77693	0.277957	146.97	146.645
0.098559	1.81566	0	147.103	146.948
0.098663	1.86672	0	147.226	147.359
0.098974	1.86432	0	147.63	147.472
0.099167	1.79396	0	147.922	147.545
0.099487	1.74281	0.285364	148.413	148.048
0.099787	1.80346	0.334482	148.932	148.784
0.100094	1.932	0.273915	149.396	149.3
0.100198	1.92617	0.269673	149.525	149.303
0.100305	1.8068	0.240301	149.666	149.47
0.100622	1.7165	0.238098	150.169	149.873
0.100886	1.79136	0.311729	150.612	150.493
0.101078	1.9322	0.27911	150.9	150.614
0.101449	1.97208	0.289674	151.401	151.194
0.101693	1.84272	0.273324	151.801	151.356
0.101986	1.81587	0.254463	152.19	151.987
0.102202	1.90295	0.269289	152.551	152.452
0.102423	1.91813	0.309861	152.857	152.74
0.102778	1.81967	0.266908	153.316	153.082
0.103072	1.90456	0.29023	153.733	153.316
0.103371	1.96229	0.28873	154.236	153.961
0.103596	1.86247	0.254504	154.564	154.373
0.103876	1.79433	0.278443	154.985	154.73
0.104141	1.87909	0.268888	155.381	154.856
0.10455	1.94878	0.272842	156.088	155.619
0.104774	1.85767	0.277105	156.449	156.285
0.104998	1.81606	0.270308	156.698	156.608
0.105333	1.92899	0.309011	157.171	156.711
0.105616	1.99505	0.294598	157.536	157.009
0.105897	1.94906	0.325713	157.991	157.53
0.106213	1.83929	0.282026	158.43	158.272
0.10648	1.90454	0.286862	158.805	158.449
0.106767	2.04755	0.254154	159.224	158.669
0.106984	1.99771	0.265846	159.55	159.075
0.107198	1.99636	0.243404	159.913	159.805
0.107522	1.92738	0	160.442	160.532
0.107817	1.87345	0	160.898	160.449
0.108032	1.85279	0	161.148	160.743
0.10833	2.01897	0	161.612	161.199
0.108605	2.07802	0	162.031	161.706
0.108857	1.91344	0	162.357	162.203
0.109067	1.81322	0.218118	162.66	162.594
0.109261	1.80749	0.27641	162.908	162.632
0.109552	1.98288	0.289042	163.371	162.92
0.109906	2.20773	0.335423	163.97	163.393
0.110131	2.03878	0.284695	164.35	164.034
0.110414	1.93488	0.328666	164.741	164.644
0.110699	1.84492	0.267528	165.147	164.661
0.110945	1.98586	0.296007	165.495	164.903
0.111198	2.11469	0.284698	165.911	165.243
0.111507	2.09892	0.301325	166.495	165.899
0.11182	1.95859	0.306569	166.941	166.809
0.112131	2.02639	0.278609	167.3	166.967
0.112455	2.0428	0.359979	167.757	167.203
0.112729	1.91755	0.29011	168.173	167.805
0.113034	2.02272	0.350769	168.749	168.394
0.113376	2.07534	0.376045	169.259	168.907
0.113618	2.08051	0.287614	169.517	168.97
0.113875	1.96801	0.29816	169.868	169.163
0.114145	1.87338	0.304581	170.243	169.655
0.114543	2.16418	0.299207	170.902	170.766
0.114816	2.20504	0.342231	171.305	171.171
0.115111	2.05	0.293291	171.682	171.273
0.115392	1.87858	0.318825	171.998	171.301
0.115722	1.9558	0.262158	172.554	172.192
0.116012	2.18163	0.202359	173.071	172.82
0.116251	2.39041	0	173.474	173.175
0.116543	2.16918	0	173.812	173.495
0.116822	1.91589	0	174.182	173.749
0.11714	1.82925	0.221233	174.668	173.929
0.117447	2.13792	0.262957	175.199	174.888
0.11772	2.42373	0.285749	175.649	175.434
0.11804	2.20123	0.312475	176.048	175.828
0.118269	1.98776	0.32313	176.406	175.959
0.118555	2.00104	0.334953	176.772	176.238
0.118872	2.05043	0.334878	177.254	176.573
0.119158	2.23253	0.285678	177.801	177.648
0.119397	2.30552	0.303335	178.199	177.991
0.119678	2.27601	0.289771	178.578	178.405
0.119947	2.05907	0.303098	178.904	178.481
0.120311	1.93825	0.255294	179.337	178.682
0.120622	2.11365	0.243581	179.738	179.467
0.120932	2.24293	0.298216	180.177	180.094
0.121223	2.35319	0.296784	180.639	180.796
0.121465	2.40434	0.312373	181.096	180.807
0.121786	2.06699	0.260739	181.558	181.016
0.122089	2.02065	0.232748	181.983	181.447
0.122325	2.1575	0.250443	182.329	182.083
0.122595	2.17954	0	182.991	182.591
0.122854	2.276	0.28148	183.437	183.087
0.123147	2.30809	0.315862	183.873	183.421
0.123289	2.32359	0.291159	184.006	183.477
0.123564	2.11187	0.351705	184.247	183.595
0.123783	1.99292	0.262244	184.548	183.708
0.124056	2.09262	0	185.055	184.056
0.124353	2.13874	0	185.633	185.046
0.124568	2.25388	0.253897	185.967	185.473
0.124847	2.3515	0.265144	186.419	185.991
0.125182	2.22833	0.313356	186.76	186.202
0.125518	1.99709	0.27822	187.242	186.611
0.125752	2.05446	0.29652	187.654	186.886
0.125978	2.24282	0	188.009	187.238
0.126334	2.36661	0	188.614	187.874
0.126586	2.33919	0	188.934	188.127
0.126905	2.36277	0.2465	189.281	188.481
0.127258	2.14264	0.253019	189.704	188.95
0.127517	2.11933	0.24735	190.086	189.08
0.127858	2.32215	0	190.793	189.977
0.128135	2.44773	0	191.292	190.679
0.128379	2.17665	0	191.631	190.808
0.12863	2.06871	0	191.945	190.971
0.128715	2.10025	0.22986	192.051	190.988
0.128895	2.20578	0	192.259	191.064
0.129139	2.19412	0	192.542	191.158
0.129456	2.44204	0	193.047	191.673
0.129577	2.48105	0	193.236	191.838
0.129696	2.51768	0	193.432	192.158
0.129986	2.57009	0	193.828	192.604
0.130329	2.00845	0	194.492	193.272
0.130676	2.00424	0.332359	195.082	193.795
0.130875	2.18104	0.331213	195.313	194.003
0.131097	2.4728	0.328262	195.633	194.005
0.131425	2.59833	0.333815	196.098	194.523
0.131663	2.56125	0.317823	196.431	194.863
0.13198	2.30546	0.300297	196.886	195.189
0.132313	1.9204	0.347482	197.467	195.702
0.13262	1.96033	0.298928	197.957	196.145
0.132856	2.13108	0.274625	198.328	196.413
0.133146	2.5764	0	198.679	196.764
0.133443	2.63353	0.288873	199.197	197.103
0.13366	2.54293	0.265873	199.512	197.647
0.133916	2.36964	0	199.91	198.172
0.134247	2.09307	0.225506	200.427	198.663
0.134532	2.03608	0.316587	200.853	198.985
0.134749	2.00837	0.305356	201.164	199.232
0.134955	2.25078	0.333538	201.472	199.078
0.135317	2.70634	0.267076	201.89	199.547
0.135578	2.69885	0	202.152	199.817
0.135893	2.34617	0.319112	202.638	200.453
0.136072	2.22694	0.349919	202.931	200.771
0.136396	2.17862	0.361305	203.516	201.315
0.136716	2.16417	0.309881	204.025	201.833
0.137058	2.21743	0.322123	204.568	202.113
0.137327	2.38997	0.31759	204.942	202.42
0.137599	2.67976	0.289903	205.249	202.64
0.137901	2.68246	0.308127	205.703	203.399
0.138222	2.41146	0.276757	206.142	203.696
0.138507	2.47294	0.296767	206.622	204.095
0.138776	2.34243	0.273463	207.172	204.479
0.139027	2.25993	0.303702	207.532	204.697
0.139112	2.20421	0.306508	207.678	204.791
0.139262	2.08659	0.281108	207.992	205.08
0.139555	2.20732	0.309828	208.309	205.314
0.139851	2.57362	0.295441	208.744	205.684
0.1402	2.9017	0	209.166	206.158
0.140457	2.80511	0	209.581	206.739
0.140831	2.45404	0	210.109	207.416
0.141115	2.45312	0.31198	210.569	207.816
0.141334	2.31705	0.331011	211.025	208.009
0.141636	2.05826	0.295307	211.435	208.193
0.141904	2.09313	0.28003	211.725	208.466
0.14221	2.70607	0.281602	212.208	208.55
0.142526	3.04748	0.268331	212.577	209.265
0.142826	2.68474	0.253886	213.033	209.882
0.143096	2.49718	0.313477	213.444	210.22
0.143414	2.32662	0.312736	213.982	210.834
0.143758	2.2044	0.317158	214.57	211.297
0.144019	2.06981	0.280986	215.124	211.625
0.144352	2.22513	0.277628	215.6	211.996
0.144603	2.70721	0.371644	215.86	212.177
0.14484	2.99307	0.285597	216.035	212.343
0.145072	2.99329	0.301858	216.293	212.963
0.145228	2.7853	0.293606	216.52	213.083
0.145394	2.66899	0.330076	216.777	213.199
0.145661	2.40853	0.303591	217.219	213.521
0.146001	2.15097	0.239772	217.805	214.1
0.146306	2.23471	0.283232	218.411	214.501
0.146533	2.06952	0	218.752	214.825
0.146806	2.27028	0	219.108	215.042
0.147104	2.66012	0.296852	219.451	215.663
0.147388	2.97684	0.273409	219.73	216.054
0.147723	2.7174	0.274937	220.168	216.224
0.148038	2.4985	0.312936	220.656	216.913
0.148323	2.33623	0.265988	221.211	217.206
0.148672	2.52366	0	221.868	217.754
0.148807	2.36837	0.288314	222.136	217.996
0.149055	2.21986	0.283807	222.627	218.217
0.149359	2.12964	0.335929	222.923	218.576
0.149609	2.41681	0.325005	223.252	218.547
0.14987	2.6469	0.306625	223.606	219.163
0.150138	2.75785	0.310189	223.906	219.353
0.150438	2.67126	0.328158	224.333	219.912
0.150677	2.55766	0.345747	224.763	220.227
0.150984	2.55096	0.285643	225.281	221.043
0.151176	2.62178	0	225.601	221.238
0.15147	2.55086	0	226.12	221.611
0.151703	2.35381	0.289525	226.624	221.83
0.152011	2.16951	0.368887	226.966	222.185
0.15232	2.28947	0.349752	227.345	222.662
0.152611	2.43956	0.285873	227.607	222.839
0.152909	2.69389	0.316359	227.931	223.188
0.153189	2.95794	0.295641	228.313	223.512
0.153451	2.9281	0.29765	228.881	223.938
0.15373	2.8418	0.276568	229.353	224.287
0.15398	2.76867	0.292447	229.856	224.866
0.154263	2.54249	0.244348	230.482	225.331
0.154573	2.22453	0	230.983	225.704
0.154845	2.05152	0	231.302	225.972
0.155109	2.07279	0	231.468	226.357
0.155202	2.23162	0.270838	231.54	226.532
0.155378	2.41777	0.278076	231.704	226.691
0.155637	2.80236	0.305811	231.943	226.939
0.155957	3.28339	0.31913	232.386	227.369
0.156194	3.27646	0.266672	232.776	227.88
0.156487	3.08438	0.290694	233.368	228.263
0.156819	2.78261	0.313447	233.938	228.718
0.157109	2.55389	0.25959	234.314	228.947
0.157406	2.17517	0.220449	234.785	229.296
0.157719	1.9194	0.280582	235.234	229.664
0.158031	2.00921	0.28072	235.622	229.909
0.158356	2.59733	0.269011	235.924	230.486
0.158595	3.17137	0.252545	236.164	230.693
0.158807	3.66554	0.234176	236.514	231.111
0.159057	3.66933	0.246968	236.971	231.533
0.159294	3.40936	0.280018	237.35	231.94
0.15962	2.92864	0.272417	238.142	232.43
0.159956	2.55189	0	238.947	232.971
0.160256	2.06116	0	239.579	233.27
0.160542	1.88236	0	239.877	233.502
0.160819	1.92093	0.264365	240.072	234.006
0.160943	2.0853	0.294138	240.157	234.179
0.161071	2.34067	0.311452	240.234	234.211
0.161357	2.91079	0.303769	240.517	234.418
0.161585	3.35947	0.269376	240.717	234.583
0.161866	3.81603	0.254536	241.12	235.038
0.162088	3.73194	0.252528	241.557	235.377
0.162345	3.30146	0.262811	242.133	235.955
0.162627	2.66654	0.282828	242.839	236.411
0.162852	2.30963	0.243193	243.358	236.829
0.163123	2.06774	0	243.808	237.232
0.163434	1.938	0	244.279	237.632
0.163744	2.02399	0.282607	244.624	238.111
0.164038	2.16817	0.258854	244.789	238.361
0.164326	2.67856	0.243425	244.997	238.721
0.164514	3.22879	0	245.137	238.759
0.16484	3.71825	0	245.501	239.212
0.16517	3.75695	0	246.155	239.505
0.165501	3.32406	0.278099	246.925	240.079
0.16576	2.71764	0.281208	247.515	240.323
0.166086	2.10376	0.314711	248.22	241.022
0.16637	1.9963	0.28242	248.775	241.434
0.166692	2.14983	0.269756	249.18	241.792
0.166963	2.13209	0.282828	249.452	242.28
0.167318	2.48802	0.276449	249.636	242.771
0.167566	2.98506	0.339641	249.745	243.048
0.167804	3.29438	0.290443	249.897	243.314
0.167895	3.47492	0.333919	250.01	243.424
0.16801	3.65316	0.357863	250.193	243.481
0.168301	3.66108	0.367939	250.714	244.257
0.168588	3.4677	0.326203	251.303	244.406
0.168934	2.8327	0.32098	252.101	244.838
0.169216	2.41986	0	252.889	245.176
0.169526	2.27696	0	253.509	245.54
0.169873	2.15308	0.335528	254.035	246.079
0.170181	2.54841	0.308098	254.333	246.304
0.170467	2.44539	0.321132	254.488	246.851
0.17075	2.80951	0.247732	254.596	247.161
0.171058	3.28215	0.280855	254.736	247.544
0.171356	3.39768	0.215256	255.019	247.872
0.171711	3.44657	0.292201	255.668	248.382
0.172026	3.41988	0	256.293	249.191
0.172264	3.19759	0	256.959	249.636
0.172636	2.78312	0	258.015	250.089
0.172969	2.44633	0.253647	258.638	250.462
0.173183	2.32177	0.293644	258.931	250.532
0.173531	2.41163	0.275409	259.35	251.115
0.1738	2.56659	0.313208	259.579	251.212
0.17414	2.72587	0.293785	259.718	251.631
0.174425	3.18798	0.252733	259.828	252.003
0.174768	3.30912	0.268813	260.091	252.022
0.175018	3.30958	0.270275	260.465	252.461
0.175367	3.36343	0.225985	261.329	253.081
0.175679	3.51078	0.285957	261.951	254.003
0.175946	3.34631	0.255583	262.618	254.374
0.176237	2.74026	0.275653	263.476	254.81
0.176568	2.36189	0.357762	264.093	255.289
0.176882	2.38106	0.373011	264.477	255.655
0.177219	2.6151	0.321168	264.868	256.142
0.177475	2.67915	0.315935	265.04	256.464
0.17781	2.84336	0.274713	265.2	256.78
0.178108	3.0202	0	265.251	257.082
0.178402	3.24377	0	265.466	257.173
0.178687	3.44579	0	265.895	257.434
0.178955	3.5604	0	266.39	257.973
0.179187	3.74421	0	266.952	258.465
0.179484	3.5935	0	267.938	258.973
0.179701	3.41685	0	268.422	259.302
0.180036	2.92124	0	269.304	259.819
0.180354	2.42188	0.293145	269.882	260.302
0.180675	2.39816	0.294606	270.276	260.59
0.18098	2.58097	0.279854	270.481	261.282
0.181279	2.74534	0.27413	270.586	261.55
0.181562	2.83288	0.32873	270.682	261.923
0.181862	3.05391	0.271207	270.747	262.154
0.182172	3.4465	0.305137	271.075	262.414
0.182447	3.53423	0.351257	271.433	262.742
0.182656	3.76031	0.253226	271.93	263.005
0.182973	3.71383	0.299363	272.746	263.645
0.18324	3.65831	0.267929	273.433	263.971
0.183558	3.45996	0.323811	274.323	264.475
0.183774	3.20636	0.316456	274.787	264.782
0.183984	2.72221	0.318963	275.274	265.079
0.184302	2.30228	0.332675	275.825	265.418
0.184619	2.40004	0.282242	276.104	265.81
0.184876	2.34455	0.290996	276.26	266.27
0.185144	2.46421	0.298083	276.417	266.644
0.185406	2.7219	0.355073	276.509	266.785
0.185677	3.06104	0.287259	276.603	267.1
0.185927	3.34102	0.285777	276.714	267.597
0.186123	3.49688	0.296012	276.842	267.776
0.186406	3.72175	0.303151	277.365	267.961
0.186639	3.75063	0.319986	277.83	268.513
0.186874	3.69185	0.304985	278.613	269.072
0.187162	3.61457	0.335729	279.293	269.604
0.187537	3.39223	0.28423	280.305	270.196
0.187754	3.14839	0.329011	280.764	270.462
0.188064	2.60384	0.292448	281.44	270.602
0.188377	2.16773	0.294648	281.943	270.807
0.188656	2.20963	0.246972	282.195	271.046
0.188875	2.2378	0.265455	282.382	271.429
0.189185	2.58506	0.235167	282.516	271.848
0.189517	3.01663	0.281829	282.568	272.439
0.189791	3.15348	0.314924	282.613	272.573
0.190106	3.40889	0.317098	282.825	273.093
0.190345	3.57546	0.302343	283.121	273.424
0.190662	3.8837	0.251946	283.709	273.562
0.190905	3.85155	0.301338	284.224	274.2
0.191158	3.65777	0.279973	284.887	274.728
0.191468	3.36266	0.2938	285.626	275.58
0.191698	3.11631	0.320962	286.293	275.886
0.191966	2.95943	0.338425	286.963	276.091
0.192217	2.69288	0.313347	287.595	276.325
0.192577	2.22076	0.247491	288.307	276.816
0.192889	2.16349	0.32704	288.608	277.143
0.19315	2.28167	0.302164	288.772	277.469
0.19346	2.83024	0.350733	288.895	277.561
0.193809	3.25962	0.339821	288.972	278.065
0.194114	3.3342	0.238532	289.029	278.009
0.194388	3.41321	0.318239	289.165	278.39
0.1947	3.67546	0.298611	289.495	278.922
0.195023	3.85254	0.365748	290.076	279.414
0.195353	3.69348	0.300218	290.822	280.249
0.19561	3.43061	0.278546	291.643	280.813
0.195999	2.91826	0.316305	292.721	281.597
0.196239	2.81775	0.25296	293.473	281.866
0.196469	2.75138	0.261959	293.955	282.284
0.196759	2.48283	0.275544	294.49	282.73
0.197064	2.21115	0.274535	294.95	282.883
0.197367	2.42835	0.277935	295.282	283.363
0.197686	2.80389	0.277207	295.476	283.63
0.197968	3.07585	0.3219	295.552	283.912
0.198275	3.33319	0.371217	295.578	284.315
0.198463	3.34607	0.379041	295.611	284.345
0.198774	3.39041	0.284286	295.74	284.439
0.199106	3.3931	0	296.066	284.84
0.199362	3.22098	0	296.603	285.401
0.199573	3.35936	0.233363	297.016	285.401
0.199702	3.4439	0.244421	297.331	285.458
0.199812	3.49586	0.227109	297.658	285.752
0.200094	3.38559	0.258166	298.317	286.645
0.200341	3.15017	0.273695	298.94	287.274
0.200617	2.87268	0.252168	299.684	287.701
0.200712	2.79498	0.248888	299.907	287.885
0.200811	2.75836	0.278608	300.212	287.931
0.201173	2.60621	0.281653	300.922	288.288
0.20141	2.67878	0.28352	301.435	288.772
0.201748	2.76034	0.318506	301.919	289.042
0.202082	2.89043	0.336539	302.266	289.375
0.202344	3.0578	0.309635	302.394	289.796
0.202629	3.29763	0.38604	302.439	290.056
0.202941	3.34104	0.312738	302.501	290.644
0.203266	3.3777	0.354948	302.662	290.834
0.203557	3.27682	0.35867	302.87	291.1
0.203857	3.30773	0.303764	303.156	291.522
0.204188	3.29033	0.299761	303.761	291.478
0.204537	3.45653	0.227785	304.573	292.219
0.20478	3.20011	0.26993	305.164	292.868
0.205106	2.95802	0.304757	306.062	293.395
0.205459	2.77207	0.293994	306.894	294.185
0.205733	2.98118	0.36846	307.651	294.427
0.20607	2.94109	0.376645	308.29	294.833
0.206356	3.01224	0.341677	308.75	295.146
0.206641	3.20891	0.293838	309.167	295.48
0.206979	3.27407	0.256139	309.5	295.932
0.207285	3.37135	0.282552	309.705	296.507
0.207577	3.38311	0.305734	309.826	296.603
0.207898	3.40453	0.249155	309.93	297.13
0.208203	3.27033	0.34241	310.015	297.312
0.208454	3.20005	0.342286	310.183	297.693
0.208758	3.13255	0.328482	310.464	297.959
0.209106	3.1011	0.347608	311.046	298.698
0.209392	3.08367	0.304898	311.647	299.352
0.209695	3.00862	0.309377	312.301	299.446
0.210014	3.06323	0.342045	313.198	300.076
0.210305	3.07295	0.292681	314.056	300.816
0.210651	3.15344	0.300405	314.934	301.179
0.210947	3.32897	0.349243	315.601	301.461
0.211273	3.39261	0.316233	316.11	301.742
0.211549	3.4544	0.334105	316.511	301.969
0.211858	3.42696	0.368139	316.899	302.345
0.21217	3.53013	0.349872	317.19	302.783
0.212484	3.22294	0.315273	317.348	303.027
0.212718	3.25291	0.246594	317.427	303.497
0.213074	3.28467	0.311838	317.61	303.897
0.213403	3.25066	0.253184	317.724	304.413
0.213629	2.96807	0.323527	317.958	304.627
0.213979	2.76739	0.338566	318.243	305.059
0.214305	2.73434	0.32088	318.772	305.571
0.214479	2.80242	0.340316	319.163	305.98
0.214805	2.83815	0.254002	319.939	306.579
0.215088	3.11237	0.261753	320.613	310.685
0.21539	3.37253	0.285725	321.324	308.839
0.215694	3.61355	0.315998	322.056	311.037
0.215992	3.77102	0.285945	322.921	308.389
0.216322	3.63047	0.316222	323.551	316.954
0.216674	3.62456	0.261375	324.113	314.631
0.216899	3.59949	0.251369	324.477	309.194
0.217218	3.68213	0.306172	324.806	310.176
0.217453	3.64215	0.347425	324.994	315.335
0.217723	3.4132	0.339971	325.193	310.008
0.217961	3.28756	0.380456	325.329	322.118
0.218257	3.23223	0.335142	325.49	323.193
0.21851	3.09108	0.275375	325.609	317.236
0.218812	2.93678	0.304458	325.851	324.545
0.219191	2.7745	0.312042	326.274	311.705
0.219488	2.57766	0.278542	326.568	312.326
0.219738	2.46777	0.310886	326.958	313.079
0.220018	2.69977	0.288531	327.586	313.409
0.220323	2.8555	0.346346	328.377	314.184
0.220599	3.34932	0.295239	329.001	314.538
0.220951	3.87073	0.305749	329.82	322.61
0.22117	4.13658	0.307031	330.299	329.288
0.221477	4.22465	0.351148	331.04	326.927
0.221834	4.02963	0.291451	331.783	329.184
0.222166	3.80825	0.347031	332.393	330.708
0.222467	3.65739	0.348232	332.732	316.82
0.222788	3.68513	0.378533	333.149	323.392
0.22304	3.62215	0.331983	333.409	317.274
0.223377	3.46858	0.320511	333.555	321.644
0.223643	3.17649	0.287115	333.717	317.709
0.223992	3.02545	0.289421	333.922	330.132
0.224323	2.8346	0.285662	334.204	318.773
0.224548	2.64117	0.29341	334.35	320.012
0.22487	2.49131	0.333767	334.648	326.256
0.225207	2.47911	0.292376	335.135	321.684
0.225484	2.40412	0.361687	335.573	334.989
0.225769	2.48744	0.287806	336.216	328.462
0.225982	2.84492	0.354204	336.692	321.419
0.226317	3.37006	0.289746	337.39	322.221
0.226523	3.96262	0.30905	337.98	322.642
0.226811	4.22987	0.320319	338.652	323.425
0.227033	4.36602	0.324913	339.208	323.452
0.22732	4.52874	0.325922	339.781	323.955
0.227529	4.40372	0.332204	340.189	324.092
0.227886	4.09968	0.310421	340.812	325.4
0.228124	3.91719	0.359007	341.152	334.386
0.228381	3.6491	0.367078	341.542	326.074
0.228631	3.69418	0.362101	341.882	325.066
0.22893	3.60452	0.340628	342.131	329.113
0.229159	3.45092	0.288532	342.336	339.664
0.229489	3.1279	0.369502	342.559	338.285
0.229663	2.98108	0.335724	342.666	331.817
0.229952	2.69191	0.346728	342.824	336.91
0.230231	2.59397	0.343947	343.018	326.595
0.230494	2.54188	0.350342	343.311	338.45
0.230739	2.25846	0.335641	343.498	327.111
0.230882	2.23678	0.337717	343.672	327.57
0.231027	2.20855	0.34262	343.887	335.66
0.231302	2.23723	0	344.367	340.292
0.231626	2.38653	0	344.867	335.734
0.231897	2.64482	0.325965	345.335	332.451
0.232183	3.19055	0.335159	345.917	337.665
0.232441	3.7843	0.309883	346.523	345.084
0.232687	4.09715	0.296424	347.143	337.532
0.232947	4.39609	0.318752	347.805	331.187
0.233235	4.71814	0.327288	348.454	331.742
0.233559	4.65127	0.38564	349.11	332.408
0.23386	4.40228	0.354053	349.61	332.756
0.234043	4.27636	0.351133	349.998	332.874
0.234349	3.9382	0.364553	350.477	333
0.234651	3.76032	0.369688	350.947	346.811
0.234917	3.56921	0.323726	351.263	341.244
0.235207	3.46797	0.304215	351.495	346.129
0.235452	3.2768	0.322083	351.704	349.475
0.235808	3.02592	0.271331	351.987	334.442
0.236096	2.69114	0.25113	352.209	347.493
0.236418	2.38164	0.277791	352.458	334.963
0.236685	2.21894	0.234045	352.684	351.055
0.236914	2.29624	0.309214	352.877	335.758
0.237193	2.18945	0.308902	353.229	340.117
0.23752	2.19857	0.360875	353.711	336.483
0.237889	2.42289	0.300086	354.191	337.422
0.238147	2.5499	0.300433	354.706	337.503
0.238443	2.96586	0.257891	355.276	338.017
0.238699	3.44867	0.259665	355.747	355.138
0.238947	3.85825	0.339163	356.252	338.814
0.239267	4.30496	0.336201	357.009	353.157
0.239565	4.55522	0.366489	357.686	348.428
0.239795	4.7488	0.364887	358.16	340.53
0.240043	4.75482	0.324406	358.716	340.875
0.240371	4.55634	0.324132	359.351	341.332
0.240705	4.15767	0.346124	359.922	354.924
0.240984	3.8948	0.385931	360.308	351.142
0.241323	3.68304	0.356766	360.785	355.655
0.241572	3.46611	0.345887	361.066	346.587
0.24183	3.28884	0.287524	361.353	359.09
0.242144	3.01548	0	361.663	356.242
0.242434	2.79986	0	361.947	358.785
0.242744	2.52212	0	362.152	354.051
0.243065	2.26804	0.319187	362.306	344.011
0.243295	2.14424	0.370685	362.451	355.306
0.243627	2.27014	0.342127	362.855	358.386
0.243803	2.31921	0.327254	363.097	355.56
0.244025	2.2118	0.323861	363.369	345.43
0.244284	2.29889	0.359089	363.864	360.194
0.244524	2.44752	0.345795	364.295	353.932
0.244831	2.591	0.345342	364.788	355.472
0.24518	2.96646	0.348793	365.477	347.19
0.245504	3.49746	0.316626	366.064	359.527
0.245674	3.78834	0.291046	366.406	355.582
0.245997	4.17062	0.378629	367.005	362.211
0.246247	4.44378	0.336337	367.541	351.982
0.24637	4.55084	0.357566	367.781	362.553
0.246546	4.68773	0.327401	368.159	349.341
0.246867	4.62546	0.318716	368.94	349.803
0.247117	4.568	0.310842	369.457	350.352
0.247387	4.27836	0.395656	369.977	350.894
0.247691	4.03622	0.349165	370.434	366.112
0.247821	3.92263	0.295434	370.621	368.47
0.247941	3.85012	0.30414	370.796	367.534
0.248239	3.47648	0.286107	371.178	353.825
0.24851	3.30636	0.297641	371.386	351.831
0.248816	3.05716	0.290702	371.59	362.884
0.249199	2.76016	0.345118	371.981	357.129
0.249434	2.65401	0.31314	372.218	361.238
0.249689	2.69771	0.333232	372.432	360.121
0.249968	2.54863	0.390339	372.747	370.539
0.250202	2.3596	0.369395	372.939	353.648
0.250505	2.2633	0.348772	373.226	362.518
0.250784	2.19673	0.329971	373.554	368.08
0.251043	2.28148	0.276634	373.914	361.694
0.251245	2.26937	0.285236	374.268	355.082
0.251555	2.52115	0.278273	374.629	355.629
0.251702	2.63743	0.269745	374.889	355.833
0.251793	2.61197	0.258531	375.099	374.441
0.252136	2.94107	0.302075	375.528	356.384
0.252434	3.05065	0.362525	376.167	363.003
0.252772	3.3639	0.331115	376.878	365.086
0.252979	3.81245	0.36875	377.285	357.603
0.253368	4.16998	0.308819	378.049	358.162
0.253633	4.5329	0.317085	378.534	372.4
0.253921	4.49106	0.323431	379.127	374.26
0.254261	4.4785	0.283567	379.815	377.885
0.254573	4.30512	0.299584	380.468	371.261
0.254808	4.08073	0.335267	380.973	371.622
0.255142	3.76275	0.334961	381.575	373.989
0.255517	3.40836	0.308944	382.046	361.311
0.255759	3.2495	0.306114	382.299	366.589
0.256049	3.03014	0.34458	382.554	362.807
0.25628	2.82089	0.345029	382.723	374.15
0.256597	2.81122	0.353002	382.934	380.64
0.256833	2.78402	0.300966	383.138	362.7
0.257148	2.80411	0.31855	383.47	363.374
0.257404	2.62509	0.36116	383.804	363.587
0.257714	2.52506	0.345677	384.079	374.692
0.258006	2.39533	0.354192	384.541	364.484
0.258356	2.26101	0.332838	385.008	365.159
0.258636	2.24162	0.322256	385.493	378.564
0.258994	2.43726	0.346173	386.183	376.765
0.259245	2.68853	0.295722	386.577	385.219
0.259543	2.77866	0.342156	386.984	366.289
0.259862	2.9351	0.34309	387.449	372.943
0.260118	3.19661	0.330109	387.875	382.746
0.260365	3.30965	0.332878	388.213	367.385
0.260695	3.6318	0.314527	388.82	380.634
0.260967	3.95106	0.323428	389.222	384.937
0.261257	4.18817	0.359407	389.73	369.045
0.261588	4.32748	0.328279	390.414	369.442
0.261905	4.20924	0.36173	391.156	372.124
0.262196	4.13791	0.322312	391.818	384.653
0.262548	3.89861	0.297529	392.425	370.836
0.262807	3.67218	0	392.843	387.468
0.263001	3.55785	0	393.095	371.454
0.263296	3.3581	0.303436	393.496	371.519
0.263622	3.19158	0.342619	393.945	372.142
0.263911	3.1199	0.368687	394.212	375.583
0.264108	3.06898	0.339546	394.369	372.675
0.264439	3.11119	0.306004	394.644	373.119
0.264615	3.00611	0.284606	394.806	384.897
0.26495	3.01169	0.290907	395.139	373.933
0.265266	2.92455	0.346648	395.544	374.4
0.265565	2.76904	0.345513	395.964	374.576
0.265857	2.52408	0.326794	396.535	379.211
0.266112	2.35235	0.34822	396.915	375.577
0.266403	2.27198	0.376009	397.386	375.762
0.266671	2.21877	0.338845	397.791	383.948
0.266959	2.35995	0.347316	398.175	376.566
0.267332	2.60043	0.360049	398.731	377.142
0.26765	2.9219	0.392815	399.128	390.289
0.267905	2.95904	0.334926	399.564	377.537
0.268227	3.11356	0.311955	400.069	378.041
0.268556	3.242	0.339895	400.515	378.947
0.268821	3.41386	0.356308	400.916	379.46
0.269166	3.68387	0.328094	401.57	400.725
0.269498	3.90376	0.295576	402.147	401.169
0.269776	4.01955	0.313356	402.713	401.651
0.270094	4.01879	0.383815	403.349	402.105
0.270372	3.9236	0.2952	403.926	402.521
0.270661	3.80078	0.325227	404.477	402.821
0.270978	3.55462	0.307341	405.082	403.213
0.271271	3.44306	0.317336	405.563	403.383
0.271612	3.44283	0.301175	406.021	403.51
0.271867	3.45633	0.310414	406.285	403.691
0.272203	3.49802	0.318797	406.592	403.96
0.272446	3.53952	0.330352	406.853	404.333
0.272824	3.48808	0.326807	407.211	404.371
0.273122	3.46092	0.3372	407.446	404.839
0.273415	3.19817	0.349638	407.765	405.437
0.273719	3.02617	0.321983	408.164	406.132
0.274051	2.80954	0.364688	408.701	406.765
0.274356	2.61732	0.312857	409.279	407.441
0.274603	2.48388	0.329955	409.666	407.864
0.274881	2.33221	0.331271	410.11	408.511
0.275147	2.36628	0.353837	410.684	408.992
0.275443	2.3885	0.335619	411.072	409.708
0.275684	2.39264	0.327644	411.454	410.2
0.275949	2.66438	0.337529	411.759	410.583
0.276312	2.8341	0.344829	412.355	411.343
0.276532	2.92481	0.337587	412.594	411.437
0.276794	3.04677	0.359203	412.899	411.957
0.27706	3.05583	0.371992	413.265	412.392
0.277304	3.14942	0.408119	413.598	412.583
0.277579	3.33424	0.412216	414.138	412.844
0.2779	3.47402	0.344225	414.685	413.659
0.277992	3.50907	0.368957	414.852	413.69
0.278107	3.57604	0.350938	415.06	413.662
0.278311	3.6065	0.33258	415.408	414.179
0.278581	3.81112	0.336042	415.793	414.819
0.278827	3.69787	0.314355	416.396	415.179
0.279074	3.6832	0.333383	416.836	415.387
0.279325	3.63484	0.337229	417.237	415.75
0.27969	3.46969	0.33742	417.937	416.251
0.279916	3.57661	0.348039	418.303	416.297
0.280202	3.69606	0.291222	418.686	416.518
0.280557	3.77959	0.348971	419.142	416.711
0.280655	3.7752	0.313973	419.254	416.799
0.280775	3.79394	0.334979	419.368	416.947
0.281031	3.86765	0.383207	419.57	417.065
0.281374	3.89195	0.339662	419.967	417.384
0.281669	3.86711	0.365999	420.39	417.797
0.28197	3.70771	0.40658	420.799	418.056
0.282258	3.44144	0.381629	421.13	418.427
0.282457	3.2373	0.402312	421.357	419.013
0.282789	2.9864	0.369162	421.859	419.695
0.282988	2.7475	0.324846	422.082	420.251
0.283334	2.56094	0.374693	422.769	421.028
0.283635	2.35256	0.342515	423.279	421.454
0.283818	2.30957	0.313131	423.704	421.9
0.284081	2.32083	0.334136	424.086	422.371
0.284446	2.41114	0.396519	424.647	423.101
0.284671	2.39398	0.340832	425.11	423.708
0.284927	2.45642	0.33967	425.439	424.3
0.285184	2.67946	0.329062	425.801	424.617
0.285473	2.67303	0.369021	426.234	425.142
0.285727	2.69261	0.37077	426.467	425.317
0.286062	2.89279	0.360961	426.764	425.799
0.286387	2.9288	0.381902	427.004	426.261
0.286703	3.0072	0.434547	427.658	426.831
0.286901	3.06289	0.36591	427.97	426.945
0.28717	3.1709	0.330559	428.455	427.303
0.287502	3.3307	0.358405	428.935	427.669
0.287832	3.40937	0.306204	429.532	428.501
0.288097	3.56234	0.285681	430.026	428.826
0.288381	3.54996	0.29298	430.691	429.204
0.288687	3.58018	0.322726	431.227	429.755
0.288904	3.61299	0.334299	431.54	429.852
0.289194	3.71915	0.310822	432.047	430.296
0.289438	3.96453	0.327537	432.426	430.312
0.289757	4.12251	0.312504	432.854	430.5
0.290041	4.17972	0.32445	433.25	430.73
0.290275	4.15258	0.277533	433.472	431.041
0.290469	4.1584	0.292058	433.719	431.086
0.29075	4.12285	0.304645	433.968	431.423
0.291036	4.03964	0.43963	434.261	431.613
0.291343	3.85523	0.605087	434.621	431.998
0.291576	3.64842	0.545896	434.866	432.388
0.291842	3.44443	0.475727	435.207	432.89
0.292075	3.22635	0.473744	435.659	433.191
0.292373	2.92777	0.350985	436.143	433.992
0.29268	2.69192	0.354092	436.731	434.675
0.292981	2.48996	0.428292	437.233	435.334
0.2933	2.37848	0.33543	437.903	436.208
0.293629	2.35369	0	438.5	436.651
0.293932	2.28357	0	439.012	437.713
0.294227	2.32709	0	439.47	438.072
0.294407	2.29035	0.355521	439.714	438.325
0.294735	2.29993	0.33512	440.146	438.772
0.29501	2.38614	0.3579	440.508	437.749
0.295217	2.41668	0.317345	440.749	437.238
0.295535	2.58568	0.381299	441.103	439.432
0.295733	2.62104	0.383645	441.338	439.87
0.296064	2.71427	0.406889	441.723	440.837
0.296334	2.74644	0.373919	442.03	441.312
0.296548	2.76882	0.388559	442.376	441.519
0.296832	2.86002	0.313536	442.785	441.953
0.297073	2.8963	0.340908	443.163	442.29
0.297409	3.05739	0.348186	443.758	443.028
0.297634	3.13598	0.341459	444.089	443.165
0.297986	3.33806	0.306873	444.619	443.536
0.29823	3.40095	0.297656	444.944	444.069
0.298496	3.71753	0.272152	445.474	444.045
0.298811	3.78776	0.323631	446.154	444.458
0.299102	4.02117	0.333274	446.707	444.796
0.299375	4.22399	0.309635	447.153	445.359
0.299636	4.35228	0.285432	447.479	445.383
0.299896	4.38744	0.291887	447.78	445.592
0.300258	4.44792	0.3508	448.105	445.991
0.300486	4.44954	0.331955	448.364	446.234
0.300815	4.34099	0.381531	448.752	446.505
0.301036	4.2681	0.388971	449.01	446.487
0.30132	4.07484	0.369433	449.355	447.075
0.30155	3.85204	0.326409	449.619	447.448
0.301852	3.5691	0.369339	450.126	447.99
0.302154	3.23667	0.424203	450.723	448.495
0.302453	2.98538	0.397743	451.248	449.241
0.302762	2.71887	0.373996	451.876	449.983
0.303084	2.53183	0.391251	452.506	450.853
0.303354	2.36741	0.355123	453.116	451.511
0.303655	2.37009	0.329463	453.694	451.853
0.303928	2.41126	0.384361	454.131	452.781
0.304181	2.3073	0.414026	454.553	453.237
0.304264	2.30557	0.400673	454.69	453.248
0.304366	2.2609	0.407998	454.872	453.448
0.304729	2.235	0.379942	455.425	454.242
0.305025	2.16079	0.337744	455.941	454.413
0.305313	2.20999	0.384636	456.225	455.057
0.3056	2.19394	0.347702	456.525	455.276
0.305941	2.29839	0.364219	456.838	455.942
0.306122	2.34731	0.351546	456.991	456.018
0.30644	2.42955	0.34952	457.287	456.64
0.306711	2.48953	0.332902	457.663	456.738
0.307049	2.54644	0.318984	458.151	457.142
0.307376	2.63564	0.371367	458.474	457.59
0.307588	2.66847	0.358094	458.731	457.888
0.307837	2.74849	0.346766	459.108	458.341
0.308217	2.8593	0.354895	459.681	458.764
0.308487	3.14013	0.313801	460.167	459.071
0.308821	3.35166	0.32613	460.743	459.423
0.309124	3.6657	0.355167	461.289	459.918
0.309435	3.90787	0.33743	461.94	460.295
0.309697	4.11902	0.37996	462.442	460.638
0.31002	4.387	0.33952	463.128	461.031
0.310306	4.59412	0.347893	463.463	461.115
0.310629	4.6362	0.252158	463.918	461.364
0.310789	4.63006	0.296013	464.081	461.481
0.311148	4.60931	0.355617	464.403	461.585
0.31143	4.5035	0.427319	464.678	462.023
0.311736	4.32054	0.374392	465.017	462.383
0.312025	4.17489	0.44805	465.269	462.732
0.312384	3.86577	0.364388	465.706	463.341
0.312647	3.62463	0.39427	466.151	464.028
0.312965	3.27452	0.368352	466.696	464.616
0.313222	3.04248	0.349721	467.2	465.02
0.313461	2.85767	0.41643	467.706	465.552
0.313807	2.72387	0.365153	468.68	466.518
0.314104	2.60996	0.299912	469.288	466.809
0.314393	2.46818	0.337033	469.873	467.747
0.31466	2.36597	0.32203	470.388	468.508
0.31489	2.32187	0.421327	470.881	468.92
0.315098	2.27422	0.475012	471.281	469.089
0.315354	2.21976	0.434185	471.63	469.83
0.315694	2.13266	0.443596	472.211	470.561
0.316042	2.0634	0.385947	472.624	471.123
0.316359	2.01085	0.366241	472.949	471.516
0.316652	1.97248	0.350705	473.248	471.903
0.316955	1.97904	0.367737	473.68	472.389
0.317237	2.01562	0.373046	473.943	472.682
0.317547	2.11387	0.377196	474.155	473.159
0.317907	2.2172	0.375254	474.489	473.675
0.318195	2.29147	0.356819	474.813	474.032
0.318442	2.34077	0.332673	475.112	474.159
0.318695	2.41731	0.306658	475.299	474.616
0.318996	2.49527	0.372057	475.757	474.962
0.319302	2.59416	0.381216	476.196	475.424
0.319557	2.75512	0.35316	476.552	475.453
0.319898	3.02511	0.370901	477.201	475.997
0.320165	3.19572	0.335137	477.663	476.307
0.320486	3.57759	0.320304	478.23	476.871
0.320748	3.84674	0.305867	478.746	477.068
0.321016	4.09745	0.323239	479.194	477.445
0.321315	4.35067	0.306833	479.786	477.649
0.321622	4.5318	0.324998	480.296	477.995
0.321919	4.62156	0.347549	480.77	478.315
0.322026	4.64092	0.344341	480.865	478.387
0.322126	4.67635	0.349266	480.965	478.422
0.322464	4.67564	0.378315	481.271	478.823
0.322787	4.57962	0.394167	481.637	479.217
0.323013	4.48733	0.373274	481.877	479.534
0.323261	4.29189	0.359456	482.113	479.497
0.323496	4.17167	0.381341	482.445	480.085
0.323758	3.94575	0.462967	482.925	480.286
0.32408	3.71259	0.431883	483.358	480.873
0.324399	3.39473	0.424068	483.908	481.356
0.324712	3.12518	0.454904	484.451	481.495
0.325017	2.90296	0.349573	485.021	482.736
0.325276	2.7716	0.383377	485.676	483.344
0.325621	2.63346	0.341281	486.539	484.094
0.325917	2.46787	0.346245	487.101	484.972
0.326204	2.47004	0.322802	487.775	485.434
0.326537	2.43916	0.372889	488.408	486.307
0.326885	2.29603	0.380806	489.041	486.922
0.327171	2.2317	0.39269	489.522	487.629
0.327406	2.11623	0.420381	489.906	487.99
0.327793	2.04826	0.430366	490.462	488.753
0.327911	1.95361	0.418742	490.596	488.854
0.328211	1.88869	0.432389	490.917	489.42
0.328463	1.81403	0.425812	491.162	489.707
0.328739	1.75218	0.458141	491.46	490.042
0.329106	1.72631	0.439896	491.921	490.443
0.329398	1.75418	0.392429	492.162	490.877
0.329695	1.78945	0.375307	492.43	491.359
0.330005	1.90416	0.322659	492.835	491.691
0.330354	1.99214	0.339757	493.152	492.123
0.330654	2.14453	0.333424	493.393	492.709
0.330924	2.26933	0.29132	493.629	492.913
0.33128	2.41846	0.328512	494.027	493.47
0.331575	2.54917	0.303327	494.5	493.634
0.331875	2.66693	0.386521	494.966	493.953
0.332122	2.85383	0.331252	495.27	494.346
0.332507	3.19327	0.364259	495.762	494.77
0.332787	3.53345	0.355898	496.235	495.324
0.333083	3.83891	0.380343	496.883	495.531
0.33336	4.0846	0.363996	497.449	495.905
0.333679	4.31211	0.393819	498.041	495.96
0.333993	4.4653	0.32512	498.696	496.546
0.334306	4.56544	0.388995	499.152	496.684
0.334623	4.63282	0.330936	499.597	496.933
0.334904	4.61857	0.32787	499.909	497.079
0.335232	4.5223	0.370993	500.208	497.461
0.335466	4.41449	0.382685	500.437	497.646
0.335705	4.28752	0.355832	500.725	497.851
0.336036	4.07428	0.420987	501.125	498.387
0.336195	3.93499	0.417193	501.339	498.477
0.336506	3.72857	0.425302	501.772	498.79
0.336703	3.52148	0.41965	502.009	499.331
0.337035	3.25259	0.399694	502.605	499.906
0.337381	3.04603	0.372659	503.316	500.768
0.337661	2.86574	0	504.01	501.24
0.33795	2.8506	0	504.618	502.144
0.338254	2.68863	0.369837	505.361	503.043
0.338592	2.63157	0.349004	506.235	503.603
0.338873	2.51485	0.311085	507.03	504.63
0.339194	2.45018	0	507.777	505.096
0.339443	2.35699	0.356712	508.258	505.744
0.339805	2.22239	0.377286	508.758	506.655
0.340092	2.14677	0.409721	509.254	507.234
0.340418	2.05034	0.377448	509.677	507.924
0.340676	1.97367	0.395874	509.998	508.125
0.340929	1.85024	0.464582	510.276	508.493
0.341222	1.71577	0.440373	510.563	508.958
0.341498	1.64778	0.459365	510.803	509.132
0.341797	1.59474	0.396389	511.144	509.453
0.342153	1.51558	0.369778	511.433	509.908
0.342435	1.49662	0.374633	511.841	510.242
0.342735	1.50299	0.376957	512.061	510.579
0.342973	1.57364	0.395465	512.312	511.241
0.343276	1.68437	0.398851	512.639	511.291
0.343475	1.75997	0.426098	512.777	511.789
0.343738	1.84584	0.403882	513.054	512.251
0.344082	2.06562	0.426095	513.446	512.611
0.344344	2.20517	0.392794	513.708	512.764
0.34468	2.32603	0.404776	514.002	513.355
0.34495	2.48123	0.434269	514.203	513.505
0.345274	2.67105	0.402851	514.535	513.78
0.345576	2.80016	0.411011	514.999	513.953
0.34581	3.0966	0.4249	515.458	514.181
0.34604	3.37197	0.444175	515.892	514.747
0.346356	3.58915	0.423709	516.541	515.034
0.346597	3.8906	0.383705	516.913	515.226
0.346908	4.06403	0.355791	517.51	515.509
0.347194	4.27067	0.344586	518.062	515.999
0.347549	4.32998	0.392111	518.755	516.234
0.347876	4.45403	0.430629	519.177	516.657
0.348196	4.46025	0.45503	519.602	516.883
0.348439	4.49192	0.468934	520.009	517.166
0.348742	4.39294	0.46042	520.369	517.477
0.349067	4.28412	0.454206	520.805	517.725
0.349402	4.091	0.478877	521.193	518.002
0.34969	3.90983	0.462547	521.581	518.035
0.350003	3.67412	0.435903	521.991	518.616
0.350291	3.45407	0.456553	522.435	519.273
0.350382	3.39417	0.448494	522.583	519.426
0.350497	3.29766	0.442897	522.813	519.575
0.350783	3.114	0.410257	523.484	520.045
0.351071	2.91434	0.443743	524.106	520.858
0.351417	2.79298	0.417825	524.668	521.958
0.35168	2.67933	0.400472	525.236	522.736
0.351935	2.59319	0.404337	525.82	523.399
0.352213	2.5688	0.376127	526.569	523.962
0.35257	2.39925	0.407152	527.532	525.003
0.352831	2.46375	0.395379	528.134	525.49
0.353161	2.37579	0.45279	528.887	526.413
0.353456	2.30616	0.480203	529.491	527.037
0.353761	2.23369	0.438919	529.954	527.423
0.354019	2.10699	0.414943	530.304	527.963
[truncated: 5,740 more rows]

## Sheet: Fig2A_reference
B	rhoxx	rhoyy	rhoxy	rhoyx
-0.0399383	0.971933	0.550145	-60.5673	-0.77213
-0.0398341	0.97274	0.547448	-60.5364	-0.777076
-0.0397327	0.972936	0.521662	-60.4382	-0.778103
-0.0396266	0.971963	0.501037	-60.305	-0.683852
-0.0393677	0.969045	0.508519	-59.983	-0.778996
-0.0392565	0.967657	0.53608	-59.8403	-0.852927
-0.0391453	0.966978	0.527273	-59.6554	-0.971964
-0.039132	0.966908	0.522985	-59.6363	-0.976755
-0.0389918	0.969387	0.547127	-59.4083	-1.07685
-0.0387853	0.967894	0.536178	-59.0774	-1.35412
-0.0386748	0.966675	0.566284	-58.9241	-1.56599
-0.0385643	0.965702	0.550342	-58.7364	-1.72073
-0.0384789	0.965459	0.545759	-58.6252	-2.03226
-0.0382295	0.96356	0.595254	-58.3155	-2.64687
-0.0381196	0.96467	0.586003	-58.132	-2.25274
-0.0380097	0.96697	0.548645	-57.9016	-1.64098
-0.0378444	0.970872	0.533401	-57.5998	-0.784386
-0.0377699	0.972555	0.508299	-57.4488	-0.669913
-0.0375873	0.974659	0.490338	-57.2042	-0.707124
-0.0374864	0.973257	0.499686	-57.0665	-0.672952
-0.0373855	0.970002	0.516293	-56.9308	-0.622866
-0.0372409	0.971242	0.501108	-56.6706	-0.658515
-0.037155	0.971827	0.516413	-56.5034	-0.698015
-0.0369213	0.970361	0.539647	-56.1647	-0.598158
-0.0368188	0.969975	0.524005	-56.0119	-0.59234
-0.0367163	0.970468	0.509668	-55.8459	-0.636363
-0.0366449	0.970411	0.502211	-55.7402	-0.759582
-0.0365635	0.970212	0.500817	-55.6159	-0.811621
-0.0363461	0.970184	0.54383	-55.3282	-0.806461
-0.0362406	0.969264	0.510636	-55.1554	-0.591601
-0.0361352	0.967636	0.511035	-55.0084	-0.602795
-0.0360176	0.96236	0.521442	-54.8112	-0.698035
-0.0359288	0.962144	0.543931	-54.6628	-0.659246
-0.0357151	0.962058	0.549174	-54.3856	-0.6945
-0.0356257	0.96236	0.527516	-54.2257	-0.586001
-0.0355364	0.962934	0.527852	-54.0769	-0.55603
-0.0354707	0.962724	0.49853	-53.9907	-0.53278
-0.0353482	0.963434	0.493418	-53.8213	-0.661654
-0.0351111	0.964496	0.529794	-53.4889	-0.580725
-0.0349704	0.964807	0.535016	-53.2589	-0.5851
-0.0348297	0.964638	0.550881	-53.0493	-0.61097
-0.034796	0.964618	0.56146	-52.9988	-0.630246
-0.0346913	0.96438	0.564259	-52.8073	-0.678076
-0.0344747	0.963293	0.503124	-52.3977	-0.692866
-0.03439	0.962472	0.546058	-52.2962	-0.673387
-0.0343053	0.963423	0.537986	-52.203	-0.602169
-0.0341598	0.963169	0.508673	-52.0062	-0.54588
-0.0340777	0.962838	0.556158	-51.8809	-0.60518
-0.033869	0.9624	0.528922	-51.5525	-0.760703
-0.033755	0.961261	0.515703	-51.3097	-0.790439
-0.0336411	0.960698	0.536161	-51.1118	-0.814998
-0.0335352	0.959603	0.528358	-50.9567	-0.760051
-0.0334436	0.958736	0.589937	-50.8512	-0.806366
-0.0332476	0.955507	0.526966	-50.5607	-0.782423
-0.0331506	0.954	0	-50.3819	-0.663684
-0.0330536	0.952531	0.489517	-50.218	-0.470159
-0.0329377	0.952093	0.496864	-50.0759	-0.593249
-0.0328453	0.952635	0.529544	-49.9769	-0.687153
-0.0326188	0.953786	0.533114	-49.6985	-0.54018
-0.0325158	0.952595	0.56794	-49.548	-0.660249
-0.0324128	0.951635	0.541094	-49.3867	-0.76377
-0.0323144	0.951302	0.518684	-49.2413	-0.607565
-0.0322438	0.950272	0.504242	-49.1462	-0.588231
-0.0320436	0.950199	0.510254	-48.8251	-0.678971
-0.0319453	0.952868	0.529203	-48.6458	-0.657878
-0.031847	0.954195	0.517134	-48.4756	-0.608048
-0.0317278	0.95479	0.539173	-48.3229	-0.649709
-0.0316074	0.95698	0.528985	-48.1835	-0.644032
-0.0314699	0.960224	0.532091	-48.0399	-0.516284
-0.0313574	0.961764	0.548767	-47.856	-0.49192
-0.031245	0.962108	0.592415	-47.6745	-0.513218
-0.0311655	0.959892	0.577041	-47.5493	-0.555988
-0.0310692	0.95941	0.593217	-47.3885	-0.525785
-0.0308414	0.958361	0.588941	-47.0162	-0.543972
-0.0307213	0.95716	0.544716	-46.8356	-0.511736
-0.0306012	0.958027	0.540549	-46.6409	-0.647726
-0.0305377	0.958414	0.520192	-46.5394	-0.555273
-0.0304398	0.958884	0.546293	-46.3857	-0.53355
-0.0302084	0.958204	0.611056	-46.0687	-0.64653
-0.0301001	0.960233	0.575742	-45.9282	-0.615861
-0.0299917	0.963353	0.592598	-45.7414	-0.522662
-0.0298915	0.964839	0.578492	-45.5949	-0.632687
-0.0298065	0.965209	0.55719	-45.4725	-0.611492
-0.0297215	0.964865	0.567333	-45.3669	-0.572066
-0.0296366	0.964269	0.583756	-45.257	-0.488429
-0.0296109	0.963295	0.586959	-45.2216	-0.536095
-0.0295023	0.962945	0.568848	-45.0704	-0.633541
-0.0293466	0.964709	0.56608	-44.8099	-0.743854
-0.0292295	0.965893	0.515744	-44.5811	-0.549121
-0.0290427	0.967709	0.538728	-44.2603	-0.489475
-0.028973	0.96676	0.562078	-44.1634	-0.493406
-0.0289032	0.964789	0.554044	-44.0667	-0.56062
-0.0288211	0.963121	0.560108	-43.9491	-0.542968
-0.0287161	0.961025	0.578469	-43.8082	-0.559717
-0.0285211	0.960201	0.549028	-43.5462	-0.483097
-0.0283939	0.961044	0.537475	-43.3657	-0.556364
-0.028297	0.961528	0.568966	-43.2287	-0.50436
-0.0280059	0.958267	0.538672	-42.7018	-0.454003
-0.0279004	0.957951	0.554389	-42.5306	-0.346614
-0.0277948	0.957751	0.582893	-42.396	-0.464521
-0.0276836	0.957218	0.555194	-42.243	-0.440958
-0.0275735	0.957016	0.529491	-42.0525	-0.635373
-0.0273193	0.961104	0.546856	-41.6868	-0.557177
-0.0272397	0.964444	0.559377	-41.5962	-0.629734
-0.0271601	0.966883	0.556776	-41.5065	-0.674031
-0.0270508	0.968617	0.58879	-41.303	-0.636052
-0.0269501	0.969148	0.572303	-41.0842	-0.552477
-0.0267241	0.969373	0.510233	-40.7349	-0.476158
-0.0266245	0.968178	0.515694	-40.5913	-0.501803
-0.0265249	0.966927	0.525618	-40.4462	-0.512478
-0.0264409	0.96559	0.570439	-40.2911	-0.563442
-0.0263292	0.962773	0.58408	-40.108	-0.406896
-0.0261067	0.955924	0.535539	-39.7977	-0.402379
-0.0260097	0.955565	0.557127	-39.657	-0.483692
-0.0259127	0.95781	0.56127	-39.4891	-0.553056
-0.0258337	0.959277	0.536304	-39.3272	-0.478405
-0.0257266	0.960537	0.555311	-39.1678	-0.416373
-0.0255293	0.958077	0.490714	-38.9133	-0.402417
-0.0254168	0.957979	0.477291	-38.7285	-0.394879
-0.0253043	0.958298	0.446624	-38.5413	-0.368023
-0.0252002	0.958704	0.462898	-38.3875	-0.306684
-0.0250886	0.959351	0.482593	-38.228	-0.264157
-0.0248841	0.959857	0.546003	-37.9611	-0.249099
-0.0248061	0.959068	0.551253	-37.8654	-0.379498
-0.0247281	0.958392	0.537796	-37.7782	-0.505576
-0.0246325	0.955348	0.515271	-37.6681	-0.558268
-0.0243511	0.950684	0.548372	-37.2369	-0.519592
-0.0242318	0.951115	0.53138	-37.0708	-0.453746
-0.0241126	0.952753	0.525766	-36.9342	-0.558304
-0.0240253	0.955218	0.534921	-36.8542	-0.525094
-0.0239186	0.956729	0.536698	-36.6994	-0.505323
-0.0236588	0.961369	0.484132	-36.2067	-0.336391
-0.0235675	0.963638	0.486076	-36.0401	-0.295144
-0.0234761	0.967156	0.493696	-35.902	-0.421529
-0.0233404	0.969087	0.511707	-35.7004	-0.545874
-0.0232719	0.969258	0.527106	-35.6006	-0.449395
-0.0230677	0.968474	0.507032	-35.3171	-0.346685
-0.0229747	0.967117	0.541136	-35.1497	-0.389462
-0.0228817	0.965762	0.515012	-35.0156	-0.43281
-0.0227739	0.96251	0.531671	-34.874	-0.380236
-0.0226644	0.961174	0.545533	-34.7079	-0.316369
-0.0224077	0.962968	0.562118	-34.3631	-0.564073
-0.0223343	0.963591	0.56623	-34.2728	-0.461357
-0.022236	0.963421	0.555006	-34.1102	-0.366678
-0.0221186	0.963643	0.55368	-33.8524	-0.320408
-0.0219067	0.964935	0.542613	-33.5188	-0.32621
-0.0217831	0.965459	0.509993	-33.3456	-0.350042
-0.0216595	0.96504	0.554927	-33.162	-0.449533
-0.021593	0.963972	0.562455	-33.0668	-0.417458
-0.0214793	0.961532	0.569328	-32.9156	-0.393516
-0.0212427	0.958008	0.550722	-32.5864	-0.436388
-0.0211368	0.957237	0.550675	-32.3844	-0.510144
-0.0210309	0.9575	0.588426	-32.1834	-0.367909
-0.0209375	0.957462	0.554795	-32.0354	-0.37976
-0.0208299	0.95679	0.545819	-31.8955	-0.443064
-0.0206491	0.959275	0.532012	-31.6383	-0.551662
-0.0205357	0.962967	0.503193	-31.4683	-0.390198
-0.0204223	0.966082	0.506507	-31.2813	-0.525875
-0.0203772	0.967707	0.511799	-31.2042	-0.516401
-0.0202469	0.972669	0.521923	-30.9457	-0.429465
-0.0200072	0.977572	0.534538	-30.6668	-0.185314
-0.0199192	0.977876	0.527322	-30.5688	-0.108258
-0.0198312	0.977585	0.515388	-30.4592	-0.187008
-0.0197588	0.976594	0.492102	-30.3664	-0.246397
-0.0196519	0.975926	0.50239	-30.2292	-0.324785
-0.019362	0.979349	0.539384	-29.7919	-0.304597
-0.0192939	0.980605	0.551139	-29.659	-0.211415
-0.0192258	0.981164	0.542057	-29.5078	-0.265157
-0.0190933	0.981159	0.540069	-29.1842	-0.39686
-0.0187821	0.979482	0.488722	-28.695	-0.19578
-0.0186818	0.978531	0.494132	-28.5514	-0.264102
-0.0185815	0.977503	0.537211	-28.4166	-0.184598
-0.0184208	0.975667	0.544593	-28.1995	-0.302559
-0.0183611	0.97433	0.53736	-28.1326	-0.419038
-0.0181953	0.973129	0.541441	-27.9288	-0.292736
-0.0180879	0.973599	0.544544	-27.7291	-0.31342
-0.0179805	0.974938	0.549018	-27.5754	-0.326598
-0.017929	0.976217	0.580294	-27.4915	-0.280082
-0.0178186	0.979572	0.623739	-27.3215	-0.225567
-0.0175854	0.98413	0.600877	-26.9772	-0.250562
-0.0175014	0.985674	0.575232	-26.8765	-0.214215
-0.0174173	0.98608	0.543182	-26.7738	-0.22046
-0.0172739	0.987048	0.546459	-26.6068	-0.140798
-0.0171668	0.988781	0.539309	-26.4654	-0.183844
-0.0169841	0.988394	0.571149	-26.1742	-0.319661
-0.016865	0.990928	0.569155	-25.9019	-0.257645
-0.0167459	0.992994	0.588209	-25.7308	-0.307665
-0.0166749	0.993007	0.581833	-25.6347	-0.300516
-0.0165479	0.99073	0.551916	-25.4549	-0.244674
-0.0164181	0.989122	0.570749	-25.2663	-0.345912
-0.0162923	0.988433	0.546235	-25.0855	-0.451607
-0.0161665	0.988855	0.505438	-24.948	-0.41299
-0.016062	0.990513	0.536269	-24.7653	-0.295204
-0.0159366	0.992221	0.560122	-24.5455	-0.185449
-0.0158308	0.993519	0.569183	-24.3188	-0.14399
-0.0155908	0.999557	0.517163	-23.9723	-0.155556
-0.0153643	1.00295	0.54042	-23.7095	-0.246642
-0.0152476	1.00311	0.617188	-23.5801	-0.236162
-0.0150727	1.00276	0.601927	-23.3078	-0.131243
-0.0149554	1.00298	0.584489	-23.0509	-0.246994
-0.0148395	1.00248	0.598186	-22.8068	-0.292886
-0.0145469	0.997473	0.605138	-22.4567	-0.219011
-0.0144333	0.99394	0.614995	-22.2811	-0.303228
-0.0143197	0.993541	0.570421	-22.103	-0.292871
-0.0141978	0.993022	0.520169	-21.8883	-0.230973
-0.0140965	0.991906	0.539031	-21.7157	-0.180962
-0.0138524	0.990005	0.590355	-21.27	-0.199481
-0.0137629	0.990201	0.63051	-21.1544	-0.337224
-0.0136734	0.991339	0.603324	-21.019	-0.26609
-0.0136251	0.991837	0.613795	-20.9415	-0.206289
-0.0135108	0.992885	0.599289	-20.7622	-0.268485
-0.0133122	0.993609	0.57917	-20.4887	-0.123673
-0.0132034	0.993805	0.573421	-20.3526	0.170842
-0.0130947	0.997577	0.591649	-20.2116	0.0435461
-0.0130035	0.998329	0.56825	-20.0961	-0.104493
-0.0129068	0.998801	0.59524	-19.9502	-0.220892
-0.012698	1.00172	0.544646	-19.558	-0.209849
-0.0125923	1.00358	0.530692	-19.3994	-0.142915
-0.0124865	1.00481	0.558564	-19.2541	-0.135548
-0.0123558	1.00755	0.566151	-19.0699	-0.0665369
-0.0120869	1.0131	0.566602	-18.704	-0.0646858
-0.0119905	1.01464	0.540042	-18.5153	-0.142995
-0.0118941	1.01475	0.527311	-18.3491	-0.304864
-0.0117263	1.01555	0.547606	-18.1569	-0.290444
-0.0116655	1.01688	0.524683	-18.0885	-0.207744
-0.0114447	1.01735	0.569479	-17.7472	-0.0765067
-0.0113497	1.0157	0.57116	-17.598	-0.134406
-0.0112548	1.01479	0.5567	-17.4531	-0.130779
-0.0111273	1.01394	0.572051	-17.1989	-0.22947
-0.0110349	1.01347	0.574901	-17.0593	-0.134277
-0.0108633	1.01225	0.544486	-16.81	-0.134158
-0.0107553	1.01256	0.53257	-16.652	-0.214049
-0.0106473	1.01399	0.525273	-16.4756	-0.268739
-0.0105412	1.01497	0.561005	-16.267	-0.169774
-0.0104271	1.01716	0.574232	-16.084	-0.0497106
-0.0102204	1.02123	0.570953	-15.8214	0.0486346
-0.0101184	1.02161	0.592486	-15.6723	-0.0212609
-0.0100163	1.02055	0.569226	-15.504	-0.0785779
-0.0099491	1.01908	0.554382	-15.3841	-0.140865
-0.00984276	1.01783	0.536812	-15.1839	-0.107614
-0.0096144	1.01643	0.544783	-14.8375	-0.114323
-0.00952343	1.01757	0.55347	-14.7026	-0.169221
-0.00943247	1.0197	0.562473	-14.5635	-0.133734
-0.0093328	1.02222	0.573506	-14.4123	-0.0287391
-0.00924983	1.02398	0.568751	-14.2678	0.0249597
-0.00916686	1.02492	0.557681	-14.1246	0.0118139
-0.00908388	1.02608	0.588946	-13.9678	-0.0182629
-0.0089943	1.02722	0.600182	-13.7978	-0.0942671
-0.00890891	1.02844	0.610258	-13.6709	-0.0920035
-0.0087258	1.0318	0.536105	-13.4901	-0.123933
-0.00861825	1.0331	0.587026	-13.3638	-0.156823
-0.0084	1.03838	0.511615	-12.94	0.0127328
-0.00830929	1.04121	0.515036	-12.785	-0.0432058
-0.00821859	1.04235	0.496293	-12.6284	0.0250786
-0.0081099	1.0421	0.503987	-12.465	0.0140926
-0.00801466	1.04026	0.533505	-12.3181	0.0168876
-0.0078119	1.03692	0.544337	-12.0564	0.199663
-0.00770256	1.03614	0.561431	-11.91	0.174904
-0.00759323	1.03565	0.56094	-11.7292	0.226876
-0.0074908	1.03573	0.550052	-11.5576	0.178945
-0.00736594	1.03685	0.52918	-11.3564	0.06627
-0.0071623	1.04088	0.544981	-11.0701	0.036825
-0.00707107	1.0429	0.541527	-10.9544	-0.0586489
-0.00697983	1.04447	0.515426	-10.8097	0.0869434
-0.006836	1.04711	0.469317	-10.5644	0.0528346
-0.0065884	1.04733	0.566729	-10.1422	0.054159
-0.006363	1.04852	0.567144	-9.84738	0.033213
-0.00627733	1.04981	0.569982	-9.70989	0.00884246
-0.0060353	1.05294	0.574723	-9.34041	0.0867341
-0.0058303	1.05522	0.549686	-8.96989	0.117245
-0.00571256	1.05569	0.565981	-8.76177	-0.0254375
-0.00559481	1.05586	0.596579	-8.61186	0.0673976
-0.005533	1.05502	0.615178	-8.5092	0.0693683
-0.0054415	1.0534	0.587632	-8.33821	0.0100248
-0.0052978	1.05169	0.549781	-8.03143	0.0516314
-0.00518054	1.05046	0.538586	-7.8472	0.251008
-0.0050648	1.05185	0.543317	-7.72509	0.217474
-0.0047112	1.05667	0.594198	-7.16046	0.297615
-0.00463659	1.05817	0.597606	-7.0395	0.181861
-0.00456198	1.06111	0.581144	-6.91857	0.120798
-0.0043884	1.06596	0.487547	-6.69512	0.139129
-0.00429266	1.06781	0.522116	-6.5837	0.0799264
-0.0041077	1.06913	0.536801	-6.3391	0.265033
-0.00400921	1.0691	0.536829	-6.10065	0.161885
-0.00391071	1.0675	0.549721	-5.92439	0.156853
-0.0038065	1.06626	0.557612	-5.77901	0.0694445
-0.00371505	1.0648	0.60173	-5.67185	0.137522
-0.0035429	1.06213	0.540134	-5.44228	0.337461
-0.00342646	1.06092	0.561416	-5.25955	0.192481
-0.0032603	1.06226	0.529731	-5.02257	0.332044
-0.00316885	1.06427	0.501006	-4.8988	0.28396
-0.0029159	1.07127	0.535932	-4.45317	0.440745
-0.00279207	1.07363	0.498662	-4.21534	0.387464
-0.00266824	1.07448	0.511958	-4.00906	0.211987
-0.0026184	1.07478	0.522024	-3.92226	0.214445
-0.00251758	1.07565	0.532531	-3.778	0.206637
-0.0022204	1.07944	0.543246	-3.35227	0.673848
-0.00215239	1.08053	0.535005	-3.22331	0.679708
-0.0020127	1.08178	0.508376	-3.02766	0.711979
-0.00191972	1.08161	0.509239	-2.88447	0.763671
-0.0017564	1.07968	0.554104	-2.61267	0.7984
-0.001475	1.07876	0.557796	-2.18814	0.801882
-0.00138963	1.07577	0.5543	-2.05914	0.755254
-0.00130426	1.07296	0.548873	-1.91529	0.929558
-0.0012973	1.07277	0.548291	-1.90223	0.937908
-0.00117446	1.07137	0.53843	-1.67964	1.00914
-0.0009879	1.07062	0.561931	-1.43658	1.09619
-0.000889586	1.07112	0.564186	-1.2998	1.25786
-0.0007613	1.07322	0.561084	-1.12258	1.34678
-0.0004725	1.08273	0.525458	-0.6197	1.41204
-0.0002494	1.09687	0.47947	-0.295531	1.58402
-0.00015273	1.10093	0.489768	-0.177312	1.69465
0	1.1058	0.508526	0.0801577	1.91237
9.942e-05	1.10282	0.536929	0.263862	1.81582
0.0003632	1.09308	0.512532	0.668234	2.06701
0.00045338	1.09034	0.498574	0.793074	2.18407
0.00054357	1.08586	0.513235	0.915082	2.23559
0.0005508	1.08505	0.513576	0.924389	2.23731
0.00067047	1.08317	0.476584	1.08039	2.39524
0.0008742	1.07973	0.486239	1.35587	2.62904
0.00095993	1.0779	0.476357	1.48681	2.65332
0.0011833	1.07433	0.571219	1.87337	2.77442
0.00128738	1.0736	0.559465	2.02104	2.65399
0.00139146	1.07396	0.583724	2.15139	2.79764
0.0015211	1.07584	0.572053	2.32096	3.01007
0.0017972	1.07649	0.551941	2.75945	3.49768
0.00187072	1.07652	0.538208	2.86361	3.52136
0.00194423	1.07632	0.508723	2.96847	3.6316
0.0021196	1.07612	0.542865	3.22121	3.80884
0.00219564	1.07584	0.541552	3.32696	3.77896
0.0023779	1.07538	0.552069	3.60984	4.03283
0.0026057	1.07223	0.503206	4.01034	4.3344
0.00269862	1.07067	0.509054	4.16439	4.36059
0.0028816	1.06734	0.531867	4.45252	4.62826
0.00297334	1.06345	0.531472	4.5622	4.86253
0.0031498	1.05929	0.492582	4.78534	5.02623
0.00339	1.05957	0.508915	5.16824	5.37981
0.003695	1.06445	0.499777	5.59174	5.86079
0.00376809	1.06548	0.514128	5.69094	5.92295
0.0039017	1.0666	0.507678	5.89055	6.19764
0.00400669	1.06598	0.508998	6.05582	6.37993
0.0041833	1.06368	0.523844	6.41552	6.49964
0.0044389	1.06021	0.528908	6.85522	6.99
0.0045048	1.05984	0.509341	6.95017	7.09462
0.0045707	1.05971	0.51398	7.04541	7.19365
0.0046652	1.06085	0.527263	7.19345	7.48261
0.00475324	1.06103	0.520518	7.32955	7.55731
0.0049305	1.06113	0.543643	7.61279	7.77365
0.00501633	1.0616	0.553624	7.74813	7.95576
0.0052593	1.06006	0.5434	8.18444	8.23637
0.00535738	1.05958	0.537238	8.33296	8.35592
0.00545547	1.06051	0.545083	8.48153	8.52069
0.0055479	1.06093	0.545821	8.68047	8.76357
0.00566515	1.05979	0.519483	8.90586	8.94596
0.0059015	1.05684	0.55211	9.21449	9.22844
0.00596733	1.05668	0.54087	9.31433	9.13529
0.00603317	1.05596	0.523503	9.43212	9.20262
0.00619	1.05454	0.515367	9.73787	9.61064
0.00630969	1.05438	0.502622	9.90659	9.93672
0.0065091	1.05205	0.564359	10.1714	10.1381
0.00657651	1.04993	0.574144	10.2465	10.3598
0.00664391	1.0483	0.551661	10.3176	10.4513
0.0067605	1.04684	0.54122	10.4847	10.5571
0.00687417	1.04463	0.540946	10.7438	10.6417
0.0071211	1.04062	0.534609	11.1004	11.0139
0.00721203	1.0395	0.561938	11.2209	11.0589
0.00730295	1.03851	0.535912	11.3418	11.3215
0.0073923	1.03645	0.546423	11.4652	11.4148
0.0076905	1.03707	0.516576	12.0071	11.8498
0.0079196	1.03504	0.525514	12.3465	12.468
0.00803152	1.03491	0.534178	12.5558	12.5708
0.0081895	1.03474	0.535245	12.8074	12.6155
0.008292	1.03379	0.508767	12.9639	12.8402
0.0085342	1.03451	0.542466	13.2595	13.1766
0.0086347	1.03365	0.549889	13.4216	13.3754
0.0087352	1.0329	0.547203	13.594	13.3927
0.0088193	1.03141	0.537842	13.7161	13.3932
0.0089479	1.02917	0.576034	13.892	13.7252
0.009193	1.02972	0.531409	14.2797	14.2923
0.009281	1.02881	0.486255	14.4459	14.3952
0.0093691	1.02771	0.510752	14.6038	14.4642
0.0094255	1.02614	0.51344	14.7031	14.5177
0.0095279	1.0248	0.522214	14.8676	14.6513
0.0097196	1.0226	0.534642	15.1546	15.026
0.0098365	1.02137	0.511322	15.3116	15.1272
0.0099533	1.01754	0.506236	15.4462	15.4136
0.010067	1.01511	0.508598	15.5907	15.5208
0.0101768	1.01407	0.568432	15.7655	15.5583
0.0103744	1.01514	0.521816	16.1211	15.9228
0.0104637	1.01535	0.508021	16.2568	16.2804
0.0106332	1.01801	0.555599	16.5026	16.4627
0.0107482	1.01932	0.527167	16.6414	16.6912
0.0109501	1.0187	0.525399	16.9449	17.0467
0.0110406	1.01915	0.539533	17.1204	17.2219
0.0111311	1.0191	0.518371	17.2738	17.2969
0.0112662	1.01892	0.525867	17.4501	17.5104
0.0113914	1.01846	0.52453	17.6386	17.7224
0.0116	1.01498	0.556222	18.0294	17.8993
0.0116885	1.0134	0.529802	18.1514	17.9411
0.0117771	1.01347	0.559353	18.2643	18.1212
0.0118692	1.01283	0.555694	18.3826	18.3414
0.0119603	1.01221	0.544508	18.4981	18.3641
0.0122029	1.01048	0.581181	18.8353	18.6533
0.0123049	1.00805	0.5492	19.0067	18.9961
0.0124069	1.00785	0.551251	19.169	19.1536
0.0124856	1.00587	0.570914	19.3111	19.2506
0.012601	1.0042	0.601501	19.5118	19.3924
0.0128253	1.00193	0.580591	19.793	19.715
0.0129351	1.00096	0.577401	19.9459	19.9552
0.0130448	0.999625	0.53838	20.1613	20.179
0.0131243	0.998767	0.51669	20.3082	20.253
0.0132202	0.997085	0.545761	20.4846	20.33
0.0134007	0.996685	0.552362	20.7058	20.5742
0.0135119	0.996322	0.538055	20.8349	20.9471
0.0136231	0.996254	0.560097	20.988	21.1791
0.0136875	0.996322	0.546925	21.1008	21.0707
0.0138165	0.997439	0.537595	21.316	21.1253
0.014025	0.99605	0.554923	21.6744	21.6096
0.0141156	0.995493	0.554736	21.7956	21.8226
0.0142061	0.996339	0.532931	21.9184	21.8425
0.0143387	0.994365	0.495372	22.0743	21.9634
0.0144447	0.993799	0.534745	22.2305	22.1474
0.0146714	0.993301	0.563462	22.6514	22.4537
0.0147606	0.993034	0.556338	22.7606	22.6704
0.0148498	0.992538	0.564494	22.8944	22.8191
0.0149424	0.992324	0.55748	23.0071	22.9173
0.0150302	0.992526	0.528189	23.1798	23.1584
0.015295	0.991259	0.5869	23.6147	23.3878
0.0153737	0.990112	0.524087	23.7301	23.4979
0.0154523	0.989917	0.519087	23.8293	23.56
0.0155736	0.99152	0.530541	23.9887	23.8181
0.0156609	0.990297	0.54491	24.1069	23.9853
0.0158717	0.987361	0.586096	24.4877	24.1917
0.0159508	0.985907	0.574191	24.6263	24.3689
0.01603	0.985325	0.569722	24.7521	24.6206
0.0161811	0.988184	0.549522	24.9319	24.8943
0.0162784	0.988272	0.558432	25.0656	25.045
0.0164739	0.98842	0.608235	25.3467	25.4561
0.0165626	0.988182	0.56082	25.4824	25.6253
0.0166513	0.98895	0.58705	25.613	25.7919
0.0167803	0.989595	0.547214	25.83	25.7165
0.0168759	0.989719	0.507501	25.9965	25.8695
0.0169715	0.99	0.575586	26.1487	26.0237
0.0170672	0.990367	0.568497	26.2882	26.2062
0.0171042	0.989988	0.553595	26.3389	26.2623
0.017216	0.987885	0.598471	26.4885	26.4282
0.0174037	0.984603	0.531476	26.7227	26.4742
0.0175084	0.984111	0.513427	26.8857	26.6939
0.017665	0.984266	0.504273	27.129	27.0961
0.0177832	0.983918	0.559218	27.32	27.2525
0.0179013	0.981373	0.567682	27.5152	27.4721
0.0179888	0.979549	0.552742	27.6419	27.5631
0.0181021	0.978307	0.592094	27.8299	27.6329
0.0183461	0.97498	0.553824	28.2114	28.0364
0.0184424	0.97486	0.532553	28.3363	28.2304
0.0185386	0.974479	0.510344	28.4632	28.422
0.0186818	0.976544	0.536644	28.6475	28.5967
0.0187566	0.977577	0.535096	28.7582	28.5864
0.0189957	0.982106	0.573636	29.1491	28.9859
0.0190633	0.982317	0.589653	29.2618	29.1702
0.0191309	0.982299	0.593561	29.3541	29.2996
0.019258	0.97993	0.52929	29.5249	29.5081
0.0193658	0.975841	0.556289	29.6932	29.591
0.0195148	0.971643	0.542333	29.9734	29.9319
0.0196305	0.968634	0.556886	30.1372	30.1121
0.0197462	0.967632	0.551071	30.2864	30.3234
0.0198672	0.967317	0.585826	30.4574	30.4559
0.0199686	0.967395	0.51022	30.6021	30.4258
0.0201553	0.970135	0.547837	30.8303	30.5428
0.0202535	0.972006	0.588193	30.956	30.7224
0.0203516	0.97303	0.599277	31.0867	31.0349
0.0204486	0.973064	0.569615	31.2571	31.2526
0.0207116	0.974798	0.51255	31.6788	31.6748
0.0208161	0.975729	0.492199	31.8709	31.7066
0.0209206	0.976119	0.494578	32.0476	31.9369
0.020992	0.97704	0.515073	32.1608	32.1062
0.0211078	0.976781	0.601883	32.3117	32.3048
0.0213699	0.976436	0.593706	32.664	32.6638
0.0214563	0.976582	0.598478	32.8006	32.7857
0.0215427	0.975136	0.586032	32.9346	32.9791
0.021656	0.97356	0.574454	33.1085	32.9943
0.0217811	0.972583	0.555384	33.2874	33.1187
0.0219399	0.972517	0.607526	33.5081	33.2645
0.0220505	0.97243	0.565774	33.6828	33.516
0.0221612	0.97275	0.512738	33.842	33.7907
0.0222843	0.972989	0.508178	34.0115	34.0579
0.0223672	0.972938	0.51317	34.1617	34.1738
0.0225009	0.970383	0.494768	34.3808	34.3131
0.0228101	0.967255	0.510944	34.8111	34.7806
0.0228954	0.967692	0.546499	34.9064	34.8917
0.0229807	0.969418	0.552205	34.9985	35.0616
0.0230682	0.970252	0.530873	35.0966	35.1597
0.0231538	0.971699	0.518182	35.1969	35.217
0.0233379	0.972382	0.554568	35.5983	35.377
0.0236163	0.974417	0.514817	35.9837	36.0222
0.0237032	0.975263	0.537169	36.098	36.1209
0.0237902	0.975815	0.528594	36.2332	36.1379
0.0238707	0.974361	0.531704	36.4007	36.1504
0.0239757	0.973085	0.501261	36.5905	36.3497
0.0242932	0.969185	0.543929	37.1342	36.9609
0.0243871	0.967904	0.564432	37.2397	37.0287
0.0244957	0.966532	0.571292	37.3589	37.4926
0.0246031	0.965813	0.52885	37.4996	37.4921
0.0248493	0.968075	0.573228	37.9113	37.7491
0.0249446	0.968815	0.54855	38.0593	37.8242
0.02504	0.96885	0.56328	38.2067	37.9581
0.0251501	0.9697	0.558536	38.3681	38.1554
0.0252656	0.968873	0.5514	38.5153	38.3632
0.025426	0.968385	0.514065	38.764	38.6735
0.0255291	0.967866	0.50865	38.9332	38.9408
0.0256322	0.967017	0.524567	39.0909	39.1023
0.0257771	0.966194	0.502814	39.3279	39.1051
0.0258604	0.966283	0.512295	39.4542	39.1808
0.0260697	0.965314	0.545565	39.7349	39.5496
0.0261827	0.963362	0.557614	39.88	39.7813
0.0262956	0.959226	0.547036	40.0549	39.9605
0.0263724	0.956335	0.540657	40.1739	39.9434
0.0266252	0.951032	0.547825	40.5125	40.45
0.0267518	0.951075	0.544177	40.7069	40.6825
0.0268785	0.950837	0.534511	40.8905	40.834
0.0268592	0.950562	0.536664	40.8558	40.8443
0.0269512	0.950842	0.539076	41.0328	40.8251
0.0271632	0.951725	0.541031	41.3866	41.1847
0.0272604	0.953467	0.51094	41.5412	41.4898
0.027419	0.956247	0.510904	41.8053	41.6786
0.027656	0.959772	0.541202	42.1669	42.1406
0.0277525	0.959732	0.545348	42.298	42.2453
0.027849	0.95936	0.542163	42.4425	42.3325
0.0280059	0.957014	0.515152	42.7032	42.4871
0.0281031	0.955815	0.563731	42.8511	42.612
0.0283166	0.953185	0.546394	43.1123	43.0326
0.028382	0.952064	0.541656	43.1983	43.128
0.0284474	0.951748	0.551263	43.2859	43.2266
0.0285942	0.951482	0.550179	43.472	43.4508
0.0286836	0.951767	0.507315	43.5907	43.4454
0.0289369	0.949041	0.526917	44.018	43.9115
0.0290287	0.947966	0.534769	44.1293	44.0021
0.0291205	0.944087	0.540273	44.224	44.0737
0.0291689	0.944357	0.552138	44.27	44.1126
0.0292686	0.943121	0.548887	44.3924	44.3855
0.029555	0.945459	0.565547	44.9537	45.1911
0.0296363	0.947679	0.556211	45.0989	45.1667
0.0297175	0.949682	0.547996	45.2373	45.1424
0.0298024	0.950373	0.532752	45.369	45.2942
0.0299221	0.950831	0.545272	45.5253	45.3839
0.0300401	0.950784	0.586846	45.6993	45.6839
0.0303156	0.950082	0.469524	46.1367	46.0727
0.0303986	0.952543	0.471299	46.2414	46.242
0.0304815	0.953172	0.49062	46.3431	46.3014
0.0305647	0.953479	0.525985	46.4679	46.36
0.0306729	0.954321	0.510785	46.6868	46.6439
0.0308389	0.956111	0.534422	46.922	46.8441
0.0309502	0.956562	0.539848	47.0878	47.0352
0.0311721	0.95695	0.528175	47.394	47.2535
0.0312743	0.956867	0.551926	47.4998	47.2496
0.0313764	0.957029	0.562313	47.6361	47.526
0.0314205	0.956938	0.555026	47.7123	47.6946
0.0315506	0.954972	0.554517	47.9609	47.9316
0.0317051	0.95364	0.544412	48.2098	48.1936
0.031852	0.951187	0.570476	48.3801	48.3232
0.0319989	0.950703	0.517342	48.6286	48.3225
0.0320334	0.951312	0.508172	48.6775	48.4376
0.0321619	0.953123	0.527722	48.8661	48.8669
0.0324319	0.955885	0.477373	49.3056	49.0912
0.0325305	0.955304	0.47081	49.4724	49.3592
0.0326291	0.954659	0.522184	49.6135	49.4573
0.0327165	0.954605	0.549664	49.7338	49.5919
0.0329883	0.957673	0.514332	50.204	49.9716
0.0330985	0.958968	0.511896	50.4235	50.1534
0.0332087	0.959237	0.486446	50.5725	50.2339
0.0332803	0.958948	0.477126	50.6738	50.2885
0.0333829	0.960144	0.504597	50.8242	50.5009
0.0335798	0.961586	0.530788	51.1088	50.947
0.0336845	0.962848	0.533246	51.2675	51.1287
0.0337891	0.963717	0.522966	51.4337	51.1654
0.0339267	0.96266	0.536723	51.6519	51.3901
0.0342314	0.961329	0.510358	51.992	51.9164
0.0343213	0.960716	0.522866	52.1031	52.1545
0.0344112	0.961292	0.554562	52.2629	52.2447
0.0345572	0.960567	0.560313	52.5628	52.5612
0.0346551	0.959383	0.544432	52.7165	52.6598
0.0347962	0.959435	0.511681	52.8972	52.7576
0.0348902	0.959568	0.502729	53.0569	52.8863
0.0349842	0.959775	0.511717	53.1938	52.9697
0.0351121	0.960927	0.519893	53.393	53.16
0.0352128	0.961864	0.573843	53.5307	53.2852
0.0354783	0.95946	0.537261	53.9571	53.7205
0.0355618	0.958027	0.521991	54.074	53.6966
0.0356452	0.95795	0.510471	54.1932	53.7287
0.0357634	0.961298	0.494558	54.3592	54.1464
0.0358757	0.963446	0.48002	54.504	54.3169
0.0360518	0.968442	0.540166	54.7821	54.5121
0.0361843	0.971048	0.50576	54.9922	54.8112
0.0363307	0.970747	0.503949	55.2285	55.097
0.0364222	0.96958	0.505731	55.3563	55.1955
0.0366557	0.96485	0.580202	55.6736	55.6095
0.0367549	0.962506	0.593903	55.8131	55.742
0.0368541	0.961993	0.55574	55.9565	55.8789
0.0369642	0.962658	0.517728	56.1164	55.9821
0.0370709	0.965413	0.542798	56.2673	56.1741
0.0372453	0.967693	0.555901	56.5673	56.5215
0.0373532	0.968548	0.501673	56.7221	56.5984
0.037593	0.970763	0.504139	57.1028	56.74
0.0376794	0.970693	0.5062	57.2431	56.9186
0.0379193	0.969626	0.533997	57.5135	57.448
0.0380112	0.969665	0.529267	57.6566	57.5137
0.0381032	0.971183	0.481844	57.8027	57.7079
0.0382101	0.972679	0.483952	57.9825	57.8388
0.0383135	0.973113	0.425753	58.144	58.0288
0.0385265	0.973688	0.498701	58.3974	58.4065
0.0386172	0.9727	0.527773	58.4909	58.4565
0.0387078	0.971122	0.528128	58.6292	58.5859
0.0388801	0.968926	0.492954	58.9275	58.8896
0.0389431	0.968405	0.517655	59.0286	58.9533
0.0391024	0.967937	0.562925	59.2816	59.3699
0.0392336	0.96732	0.516764	59.4931	59.3849
0.0393649	0.969519	0.508515	59.6754	59.5346
0.0394602	0.968093	0.505449	59.7979	59.7701
0.0395469	0.968275	0.477214	59.9349	59.9031
0.0397083	0.970624	0.481047	60.2359	60.0103
0.0398283	0.972358	0.541149	60.4287	60.2226
0.0399483	0.975741	0.552892	60.57	60.427
0.0400304	0.975808	0.511843	60.6745	60.5079
0.0401412	0.975307	0.541182	60.8325	60.59
0.0402944	0.971785	0.516918	61.032	60.8512
0.0404122	0.96927	0.530602	61.1519	61.0636
0.0405299	0.968851	0.565421	61.278	61.2794
0.0407302	0.966001	0.509341	61.646	61.684
0.0409418	0.968582	0.482269	61.9629	61.8764
0.0410256	0.970576	0.492055	62.0761	61.9417
0.0411095	0.972892	0.504024	62.2439	62.0073
0.0412555	0.979165	0.539172	62.4841	62.2455
0.0413586	0.982624	0.552349	62.6428	62.4541
0.0415329	0.985852	0.577865	62.8897	62.7724
0.0416573	0.984943	0.561762	63.0684	62.8585
0.0417818	0.982632	0.563599	63.2596	63.1537
0.0418756	0.982566	0.52946	63.3952	63.4311
0.0419716	0.982132	0.527243	63.5478	63.5095
0.0421783	0.980849	0.542467	63.8823	63.7598
0.0422713	0.979311	0.49604	64.0582	63.8615
0.0423643	0.977293	0.489791	64.2168	64.0963
0.0425145	0.976465	0.540538	64.4956	64.2887
0.0426087	0.975412	0.492372	64.6478	64.5641
0.0428138	0.975892	0.511477	64.8944	64.788
0.0429041	0.977576	0.510358	65.0135	65.0622
0.043081	0.980439	0.516234	65.3146	65.171
0.0431758	0.983131	0.509932	65.4797	65.3318
0.0434195	0.987359	0.506211	65.7833	65.5883
0.0435234	0.987715	0.522538	65.9243	65.6912
0.0436274	0.987267	0.546691	66.0942	65.7686
0.0437423	0.987164	0.512489	66.3174	66.0686
0.0438431	0.987985	0.541517	66.5267	66.3409
0.0440006	0.990031	0.527398	66.7763	66.6477
0.0441184	0.990111	0.528749	66.9103	66.7943
0.0443121	0.991527	0.53096	67.153	66.9181
0.0443988	0.991087	0.563444	67.317	67.0412
0.0445959	0.994252	0.505923	67.6319	67.5103
0.0447252	0.996548	0.507896	67.7982	67.6316
0.0448546	0.997076	0.538725	67.9623	67.8718
0.0449359	0.997536	0.530013	68.0736	67.9772
0.0450356	0.996625	0.552983	68.229	68.0811
0.0451887	0.996397	0.478014	68.4583	68.1412
0.0452933	0.998545	0.485347	68.6043	68.4088
0.0453979	0.999389	0.519116	68.7469	68.604
0.0455478	0.999361	0.509699	68.9889	69.0642
0.0456308	1.00012	0.540939	69.1305	69.1777
0.0458423	1.00431	0.503784	69.4928	69.3318
0.0459442	1.0068	0.50767	69.6246	69.5498
0.046046	1.00867	0.506772	69.7936	69.6499
0.0460741	1.00988	0.496146	69.8369	69.6834
0.0461961	1.0114	0.458171	70.0189	69.8571
0.0464039	1.01557	0.491434	70.2777	70.1443
0.046527	1.01502	0.558321	70.4678	70.2936
0.0466501	1.0182	0.560351	70.7021	70.566
0.0467696	1.01986	0.511232	70.863	70.7881
0.0468562	1.02182	0.527144	70.9779	70.8237
0.0470381	1.01999	0.556036	71.246	71.1489
0.0471732	1.02006	0.55005	71.4506	71.4342
0.0473083	1.02207	0.486942	71.6739	71.5762
0.0473292	1.02168	0.488524	71.709	71.5989
0.0474513	1.02518	0.54972	71.9114	71.7584
0.0476366	1.0237	0.528368	72.1913	72.0182
0.0477449	1.02795	0.498294	72.3658	72.1396
0.0478532	1.02913	0.454348	72.5091	72.279
0.0479202	1.02942	0.459785	72.6047	72.3405
0.048036	1.02961	0.479975	72.7747	72.5169
0.0482833	1.02976	0.498301	73.2036	72.9667
0.048365	1.03042	0.506348	73.3184	73.1366
0.0484467	1.02999	0.50131	73.4225	73.2708
0.0485892	1.03003	0.484922	73.6143	73.5358
0.0486767	1.02909	0.507483	73.7455	73.7745
0.0489044	1.02968	0.519871	74.0933	73.9048
0.0490054	1.03102	0.48723	74.2678	74.1923
0.0491064	1.03172	0.492331	74.4399	74.3251
0.0491887	1.03248	0.504305	74.5674	74.441
0.0492931	1.03179	0.533579	74.7521	74.6745
0.049452	1.03018	0.531032	74.979	74.8308
0.049574	1.02978	0.498137	75.157	74.9647
0.0497639	1.03007	0.524182	75.4287	75.0452
0.0498616	1.03115	0.514041	75.5997	75.1055
0.0501066	1.03389	0.558936	75.9837	75.5866
0.0502188	1.03428	0.578634	76.1652	75.8828
0.0503311	1.03691	0.561331	76.3346	76.0909
0.050419	1.04105	0.53724	76.4462	76.332
0.0505213	1.04457	0.508924	76.5598	76.5543
0.0507446	1.05135	0.476141	76.84	76.7098
0.0508622	1.05253	0.506477	76.9839	76.8635
0.0510525	1.0525	0.558999	77.308	77.1697
0.0511345	1.05164	0.550835	77.4653	77.3102
0.0513403	1.05066	0.532788	77.8816	77.5959
0.0514288	1.04762	0.515616	78.0456	77.8024
0.0515173	1.04696	0.525026	78.2004	77.9946
0.0515979	1.04909	0.525333	78.3447	78.1023
0.0517182	1.04924	0.519885	78.4998	78.1975
0.0519766	1.05613	0.491342	78.854	78.483
0.0520652	1.05984	0.512083	78.986	78.654
0.0521537	1.06093	0.500184	79.1107	78.8949
0.0522465	1.06147	0.547226	79.2414	79.0077
0.0523416	1.0646	0.506143	79.3789	79.2084
0.0525532	1.06567	0.530134	79.7046	79.6615
0.0526633	1.06522	0.529142	79.8552	79.6143
0.0527735	1.06573	0.543306	80.0214	79.6524
0.052888	1.06573	0.570507	80.2726	79.8632
0.0529969	1.06792	0.569088	80.5438	80.0557
0.053178	1.0676	0.526829	80.7933	80.5701
0.0532888	1.07047	0.533488	80.9283	80.6812
0.0533996	1.07397	0.505016	81.0595	80.7196
0.0534433	1.07466	0.492522	81.1108	80.6901
0.0535646	1.0743	0.47831	81.2416	80.9771
0.0537547	1.07645	0.500795	81.4778	81.2346
0.0538557	1.07785	0.489549	81.6564	81.3602
0.0539567	1.08071	0.473197	81.8986	81.351
0.054117	1.08422	0.525753	82.1411	81.7473
0.0544078	1.0935	0.52233	82.5549	82.1684
0.0545135	1.09958	0.528876	82.7039	82.3944
0.0546192	1.10263	0.533147	82.8801	82.575
0.0547026	1.10109	0.522859	83.0564	82.6455
0.0548061	1.10263	0.541401	83.2884	82.7182
0.0550024	1.10056	0.500828	83.6202	83.2087
0.0551073	1.09485	0.478467	83.7852	83.3185
0.0552121	1.09352	0.488853	83.8964	83.5617
0.0553411	1.09191	0.4926	84.0634	83.5451
0.055429	1.08968	0.493552	84.1825	83.7235
0.0556277	1.09318	0.535477	84.5009	84.1656
0.0557134	1.09281	0.557266	84.611	84.2868
0.0557991	1.09452	0.530111	84.7125	84.4187
0.0559041	1.09864	0.499991	84.848	84.5101
0.0560315	1.10195	0.552703	85.0062	84.6287
0.056215	1.10558	0.538585	85.2529	84.9264
0.0563285	1.10686	0.519305	85.4551	85.1281
0.056442	1.10741	0.551946	85.6918	85.1358
0.056521	1.10799	0.56902	85.826	85.2317
0.0566304	1.10895	0.572172	86.0545	85.5505
0.0568354	1.1112	0.530651	86.3242	86.0162
0.0569483	1.11348	0.531015	86.4835	86.0844
0.0570612	1.11287	0.538029	86.6281	86.0746
0.0571356	1.11303	0.538603	86.7425	86.1856
0.0572429	1.11236	0.522051	86.9496	86.3589
0.0575242	1.11514	0.523348	87.383	86.904
0.0575954	1.1154	0.547898	87.5107	86.9744
0.0577877	1.11791	0.505921	87.7942	87.3201
0.0578961	1.12153	0.500365	87.9249	87.2454
0.0581381	1.12499	0.544899	88.2688	87.8933
0.0582151	1.12329	0.540134	88.3762	88.003
0.0582921	1.12239	0.509197	88.476	88.1395
0.0583602	1.12402	0.519716	88.5612	88.1343
0.0584546	1.12442	0.542197	88.6776	88.2124
0.0586842	1.12774	0.558927	88.9968	88.5101
0.0587633	1.13085	0.553283	89.125	88.6285
0.0588424	1.13092	0.565509	89.2687	88.8342
0.0589681	1.12869	0.560597	89.4678	89.1594
0.0590831	1.13587	0.528646	89.6686	89.2205
0.0592535	1.13874	0.541181	89.9717	89.4058
0.0593776	1.13571	0.540755	90.1472	89.5171
0.0595017	1.14461	0.539996	90.3329	89.7096
0.0594897	1.1451	0.538373	90.314	89.7057
0.0596008	1.15004	0.542612	90.4752	89.7965
0.0597902	1.14396	0.556036	90.6891	90.2808
0.0598689	1.14622	0.554644	90.7873	90.2886
0.0599996	1.15813	0.515836	90.9858	90.4195
0.0602651	1.15237	0.519304	91.3939	90.9177
0.0605113	1.15928	0.522407	91.7277	91.2986
0.0606234	1.15656	0.522749	91.8924	91.6048
0.0608043	1.15418	0.51498	92.1565	91.8208
0.0609102	1.15657	0.493514	92.3232	91.9108
0.0611083	1.15644	0.458366	92.6764	92.4359
0.0612248	1.15676	0.496454	92.8575	92.5403
0.0613414	1.16209	0.507901	93.043	92.5284
0.061486	1.16944	0.525245	93.254	92.875
0.0615539	1.17015	0.506911	93.3676	92.9447
0.0617483	1.15842	0.542698	93.6958	93.194
0.0618609	1.16524	0.501083	93.8657	93.2491
0.0619734	1.17597	0.516869	94.0534	93.4512
0.0620366	1.17435	0.507689	94.1581	93.6248
0.0621381	1.16678	0.525506	94.3007	93.9398
0.0623411	1.17229	0.500781	94.5671	94.0021
0.0624365	1.18033	0.519887	94.6852	94.1167
0.062532	1.17775	0.53565	94.8355	94.4979
0.0626401	1.17332	0.540399	95.0321	94.7054
0.0627617	1.17986	0.556868	95.2248	94.7533
0.0630215	1.17922	0.579643	95.6182	95.1917
0.0631179	1.17698	0.559554	95.7476	95.2363
0.0631897	1.17593	0.54043	95.8372	95.388
0.0633211	1.18413	0.539934	95.9942	95.5612
0.0636217	1.19037	0.526246	96.4982	96.0234
0.0636985	1.18228	0.519653	96.6208	96.044
0.0637753	1.1827	0.535825	96.7184	96.1323
0.0638716	1.18632	0.54652	96.8358	96.4903
0.0639636	1.18944	0.559136	96.9698	96.593
0.0640696	1.18981	0.549356	97.1259	96.6372
0.0643644	1.19406	0.551072	97.5292	97.0946
0.064476	1.19476	0.579746	97.6845	97.2179
0.0645875	1.19531	0.555058	97.8604	97.4368
0.0646676	1.19699	0.540683	97.9918	97.6443
0.0648025	1.19797	0.530669	98.213	97.6599
0.06495	1.19965	0.542893	98.4955	97.9177
0.0650726	1.21232	0.539673	98.7211	98.0886
0.0651952	1.2073	0.552637	98.8887	98.3243
0.0651949	1.21046	0.552695	98.8883	98.3229
0.0653127	1.20595	0.529225	99.0274	98.5232
0.0654262	1.20404	0.520855	99.1655	98.6685
0.0655393	1.21189	0.530869	99.3221	98.829
0.0658264	1.21609	0.543054	99.7353	99.1452
0.0659412	1.22105	0.532368	99.92	99.3967
0.066056	1.22951	0.524281	100.1	99.4625
0.0661234	1.2326	0.514121	100.21	99.578
0.0662075	1.23494	0.571062	100.331	99.8323
0.0664716	1.23845	0.558648	100.695	100.138
0.0665548	1.23005	0.556621	100.802	100.356
0.0666379	1.22452	0.530593	100.914	100.573
0.0667624	1.22695	0.543798	101.114	100.777
0.0668451	1.22738	0.531517	101.255	100.864
0.0670336	1.23132	0.550958	101.568	101.138
0.0671762	1.22546	0.537164	101.757	101.446
0.0673187	1.23059	0.509814	101.965	101.803
0.0674036	1.24367	0.530544	102.082	101.825
0.0674851	1.24637	0.569041	102.193	101.833
0.0676785	1.23432	0.559873	102.496	102.123
0.0677661	1.22683	0.554491	102.647	102.277
0.0678537	1.237	0.581411	102.789	102.431
0.0679267	1.24559	0.563169	102.901	102.526
0.0680321	1.26067	0.566714	103.071	102.782
0.0682264	1.25745	0.533763	103.396	103.065
0.0683435	1.24755	0.552039	103.646	103.125
0.0684606	1.25741	0.535581	103.897	103.265
0.0685413	1.27324	0.53289	104.049	103.305
0.0686489	1.2763	0.516037	104.191	103.479
0.0688812	1.24072	0.548414	104.447	103.829
0.0689675	1.24194	0.53578	104.569	104.057
0.0690538	1.25456	0.569118	104.693	104.125
0.0692118	1.27121	0.582416	104.921	104.325
0.0692895	1.27262	0.571626	105.03	104.531
0.0694907	1.25738	0.583358	105.334	104.664
0.0696108	1.27153	0.599696	105.513	104.922
0.0697308	1.29016	0.568132	105.662	105.122
0.0697743	1.30018	0.554041	105.72	105.153
0.0698796	1.28761	0.556723	105.867	105.27
0.0701289	1.26136	0.574935	106.248	105.882
0.0702204	1.28827	0.539276	106.383	106.016
0.0703711	1.2934	0.548527	106.634	106.278
0.0704729	1.28713	0.538218	106.837	106.387
0.070611	1.26808	0.545513	107.062	106.442
0.0708505	1.2845	0.516039	107.388	106.979
0.0709764	1.31165	0.525587	107.56	107.094
0.0711022	1.30829	0.526934	107.735	107.214
0.0712083	1.28268	0.500608	107.892	107.249
0.0713191	1.27841	0.5428	108.099	107.465
0.0715172	1.30521	0.580135	108.52	108.101
0.0716213	1.3134	0.579606	108.66	108.146
0.0717253	1.32945	0.571935	108.8	108.13
0.0718492	1.31546	0.534613	108.96	108.202
0.0719485	1.29126	0.528154	109.071	108.567
0.0721542	1.30165	0.56234	109.34	109.147
0.0722492	1.32772	0.517204	109.52	109.166
0.0723442	1.33265	0.527359	109.702	109.103
0.0723964	1.32682	0.522775	109.784	109.111
0.0725181	1.29371	0.52812	109.983	109.129
0.0727567	1.30018	0.533316	110.353	109.732
0.0728646	1.33486	0.560426	110.501	110.002
0.0729725	1.36184	0.57323	110.637	110.124
0.0730346	1.3529	0.581188	110.739	110.107
0.073314	1.3127	0.568044	111.104	110.478
0.0734228	1.31999	0.560381	111.309	110.868
0.0735317	1.37036	0.565705	111.511	111.106
0.0736574	1.38805	0.555014	111.69	111.112
0.0737369	1.36193	0.535739	111.794	111.213
0.0739229	1.29415	0.529766	111.963	111.582
0.0740684	1.32623	0.556384	112.159	111.733
0.0742138	1.3722	0.539882	112.479	111.962
0.0743366	1.37488	0.525042	112.673	112.049
0.074578	1.2998	0.548653	113.035	112.39
0.0746627	1.29942	0.556155	113.173	112.582
0.0747473	1.33456	0.537651	113.295	112.756
0.0749281	1.39342	0.565308	113.495	113.032
0.0750193	1.39649	0.540614	113.615	113.132
0.0751614	1.35394	0.543216	113.877	113.343
0.0752743	1.31336	0.544478	114.038	113.654
0.0753872	1.33591	0.553304	114.197	113.635
0.0754681	1.37291	0.555208	114.337	113.7
0.0755868	1.4098	0.553582	114.615	113.96
0.0757192	1.39947	0.548266	114.883	114.206
0.0759827	1.33479	0.517536	115.248	114.581
0.0760987	1.33523	0.515461	115.397	114.718
0.0762147	1.35269	0.512424	115.567	114.916
0.0763276	1.37243	0.524296	115.723	115.025
0.0764206	1.38083	0.550027	115.849	115.246
0.0766336	1.37039	0.546842	116.098	115.446
0.0767331	1.341	0.562914	116.232	115.595
0.0768325	1.35122	0.560113	116.372	115.707
0.0769428	1.38444	0.54045	116.498	115.902
0.0770288	1.40018	0.520568	116.633	116.171
0.0771149	1.3987	0.516286	116.84	116.458
0.0772009	1.39319	0.516566	117.043	116.511
0.0772388	1.38539	0.525737	117.117	116.537
0.0773366	1.36412	0.519446	117.246	116.663
0.0774939	1.34422	0.522828	117.437	116.679
0.07762	1.36933	0.562103	117.58	116.866
0.0777487	1.36611	0.544843	117.773	117.4
0.0780728	1.39416	0.525351	118.288	117.533
0.0781631	1.37146	0.518693	118.4	117.659
0.0782535	1.36352	0.504231	118.515	118.015
0.0783691	1.37551	0.495271	118.683	118.196
0.0784696	1.37297	0.490632	118.831	118.362
0.0786281	1.39617	0.529304	119.088	118.661
0.0787275	1.40362	0.556205	119.271	118.659
0.0788268	1.39604	0.5683	119.439	118.624
0.0789582	1.39032	0.556349	119.653	119.027
0.0790651	1.38269	0.519845	119.829	119.34
0.0792562	1.41113	0.544416	120.201	119.813
0.0793545	1.42132	0.567242	120.432	119.757
0.0794527	1.42353	0.573979	120.615	119.756
0.0795847	1.41737	0.545158	120.779	119.82
0.0796879	1.40963	0.549833	120.898	119.979
0.0799276	1.39068	0.567357	121.185	120.412
0.0800041	1.40263	0.573631	121.272	120.605
0.0800805	1.40908	0.550415	121.367	120.77
0.0801984	1.40286	0.560965	121.54	120.917
0.080476	1.42138	0.593601	121.958	121.27
0.0805728	1.4161	0.591945	122.08	121.54
0.0806695	1.43639	0.594565	122.224	121.66
0.080848	1.44576	0.554621	122.61	121.826
0.0809245	1.45427	0.614875	122.754	121.859
0.0811448	1.44925	0.596313	123.097	122.203
0.0812295	1.44511	0.588317	123.202	122.276
0.0813143	1.44734	0.561323	123.298	122.384
0.0813964	1.42566	0.537302	123.4	122.454
0.0815127	1.42216	0.569077	123.579	122.788
0.0816944	1.44162	0.570903	123.871	123.266
0.0818073	1.43902	0.560853	124.009	123.239
0.0819203	1.41641	0.552027	124.162	123.277
0.0820127	1.41001	0.546774	124.33	123.408
0.0821259	1.42497	0.518166	124.494	123.697
0.0823718	1.44252	0.548944	124.852	124.163
0.082465	1.44942	0.537932	125.035	124.369
0.0825583	1.45409	0.513415	125.148	124.584
0.0825916	1.43772	0.527002	125.188	124.624
0.08271	1.46251	0.515965	125.354	124.793
0.0828847	1.44312	0.56745	125.618	124.858
0.0829954	1.47559	0.60945	125.8	125.108
0.083106	1.50669	0.617228	125.978	125.383
0.0832356	1.48296	0.583594	126.228	125.434
0.0833396	1.46463	0.577995	126.467	125.644
0.0834435	1.44403	0.562929	126.607	125.828
0.0835475	1.44656	0.565202	126.74	125.877
0.0836048	1.44631	0.577337	126.798	125.9
0.0836932	1.45739	0.588375	126.893	126.024
0.0838557	1.50398	0.563792	127.113	126.336
0.0839559	1.53928	0.550483	127.238	126.531
0.0841864	1.48984	0.527825	127.555	126.776
0.0842517	1.45974	0.535932	127.685	126.912
0.0843171	1.43387	0.551162	127.794	126.951
0.0844815	1.415	0.580663	128.004	127.111
0.0845693	1.43586	0.599026	128.11	127.269
0.0846782	1.51925	0.571701	128.266	127.432
0.0849723	1.54904	0.538198	128.783	127.946
0.0850742	1.47373	0.541043	128.938	128.249
0.0851761	1.42192	0.546671	129.086	128.388
0.0852596	1.39649	0.566806	129.21	128.404
0.0853749	1.43841	0.576821	129.377	128.702
0.0855991	1.54068	0.56034	129.732	128.753
0.0857021	1.55561	0.572869	129.895	128.856
0.085805	1.54613	0.591069	130.069	129.072
0.0859264	1.50175	0.5373	130.268	129.565
0.0860323	1.45801	0.529554	130.409	129.829
0.0862237	1.44971	0.602121	130.586	130.103
0.0863055	1.49294	0.573759	130.689	130.108
0.0863872	1.55645	0.545207	130.803	130.141
0.0864988	1.61515	0.522539	130.975	130.246
0.086599	1.6023	0.552981	131.141	130.409
0.0868103	1.53208	0.534482	131.513	130.994
0.0869009	1.465	0.541097	131.693	131.194
0.0869914	1.44449	0.562749	131.849	131.247
0.0871182	1.44764	0.554511	132.015	131.148
0.087223	1.48605	0.598414	132.141	131.323
0.0873874	1.5883	0.554384	132.403	131.599
0.087506	1.62611	0.529692	132.629	131.821
0.0876246	1.6348	0.515877	132.869	132.162
0.0876462	1.62252	0.51355	132.906	132.18
0.0877529	1.52469	0.547139	133.071	132.363
0.0878738	1.45011	0.579554	133.223	132.487
0.0879909	1.45381	0.567903	133.407	132.631
0.088242	1.55256	0.528426	133.719	132.771
0.0883437	1.61594	0.564444	133.821	132.814
0.0884453	1.63193	0.553262	133.966	133.052
0.0885718	1.61784	0.549578	134.19	133.334
0.0886717	1.56477	0.574767	134.371	133.569
0.088912	1.46661	0.567213	134.681	134.016
0.0890166	1.46932	0.508845	134.832	134.028
0.0891213	1.50746	0.460463	135.013	134.176
0.0891271	1.51651	0.464544	135.027	134.193
0.0892768	1.59014	0.56892	135.236	134.598
0.0895244	1.61351	0.577012	135.65	134.836
0.0896095	1.6065	0.579016	135.781	135.034
0.0896946	1.58129	0.568154	135.917	135.249
0.089811	1.52992	0.554807	136.079	135.525
0.0899061	1.49605	0.554976	136.218	135.682
0.0900978	1.50589	0.557745	136.518	135.889
0.0901839	1.52773	0.571322	136.63	135.814
0.0902701	1.57336	0.594434	136.726	135.845
0.0903566	1.59931	0.569032	136.843	136.004
0.0904875	1.63964	0.561227	137.06	136.251
0.09074	1.57858	0.600439	137.51	136.827
0.0908186	1.51855	0.589209	137.614	137.002
0.0910132	1.49461	0.533801	137.871	137.147
0.0910982	1.49904	0.542386	138.018	137.173
0.0913385	1.64407	0.597274	138.411	137.689
0.0914463	1.68117	0.58922	138.546	137.667
0.0915542	1.73183	0.59125	138.704	137.804
0.0916507	1.75199	0.584256	138.852	138.065
0.0917586	1.68195	0.5817	139.042	138.318
0.0919264	1.54536	0.609694	139.258	138.443
0.09203	1.49556	0.600185	139.374	138.671
0.0921335	1.4642	0.607509	139.579	138.802
0.0922365	1.50295	0.605234	139.805	138.931
0.0923278	1.55011	0.600367	139.984	139.103
0.0925239	1.73104	0.598938	140.248	139.341
0.092632	1.74692	0.593172	140.389	139.432
0.09274	1.68635	0.575216	140.507	139.728
0.0928284	1.60461	0.555782	140.601	139.853
0.0929399	1.5355	0.566649	140.769	140.094
0.0931514	1.46039	0.551245	141.16	140.471
0.0932647	1.502	0.475981	141.314	140.529
0.0933779	1.60903	0.532735	141.475	140.769
0.0934676	1.72863	0.570375	141.618	140.861
0.0935676	1.8126	0.587526	141.755	140.862
0.0937425	1.79494	0.542617	142.026	141.32
0.0939643	1.5104	0.524262	142.338	141.679
0.0940668	1.41817	0.537315	142.452	141.879
0.0941743	1.38683	0.537355	142.621	142.068
0.0942917	1.45307	0.49964	142.811	142.138
0.0944504	1.67549	0.5696	143.049	142.136
0.0947678	1.83367	0.561309	143.626	142.625
0.0948801	1.78483	0.541519	143.779	143.001
0.0949924	1.64901	0.533725	143.912	143.316
0.095077	1.50804	0.56207	143.999	143.458
0.0951715	1.43272	0.57149	144.144	143.569
0.0953606	1.52468	0.540103	144.495	143.789
0.0954991	1.65055	0.560322	144.68	143.801
0.0956375	1.82975	0.653721	144.867	143.917
0.0956519	1.85362	0.656746	144.887	143.927
0.0957607	1.90808	0.599372	145.082	144.066
0.0960559	1.70959	0.581647	145.559	144.676
0.096124	1.63725	0.553642	145.688	144.952
0.0961921	1.56823	0.538933	145.801	145.111
0.0962678	1.50994	0.531861	145.901	145.294
0.0963982	1.48009	0.575121	146.082	145.466
0.0965812	1.62561	0.592772	146.372	145.598
0.096799	1.82932	0.585571	146.62	145.691
0.0968988	1.87445	0.572208	146.744	145.884
0.0969986	1.85726	0.582339	146.884	146.105
0.0968765	1.8972	0.567651	146.714	145.829
0.0971107	1.76994	0.585297	147.087	146.31
0.0972059	1.63374	0.59962	147.236	146.529
0.0974092	1.50997	0.607081	147.555	146.964
0.0976182	1.70114	0.51959	147.877	147.176
0.0979236	1.85044	0.570423	148.367	147.189
0.0981772	1.76754	0.593783	148.663	147.753
0.0982812	1.66175	0.556444	148.793	147.993
0.0983852	1.56582	0.551931	148.929	148.317
0.0984282	1.53186	0.560993	149.003	148.453
0.0987132	1.56695	0.589278	149.522	148.884
0.0988192	1.64017	0.576965	149.668	148.832
0.0990592	1.72105	0.59472	150.081	148.931
0.0991342	1.74496	0.579225	150.194	148.977
0.0992102	1.80215	0.547226	150.307	149.106
0.0992862	1.8452	0.590388	150.408	149.214
0.0993372	1.84187	0.601363	150.467	149.247
0.0994332	1.81455	0.604518	150.604	149.49
0.0995372	1.75438	0.576578	150.756	150.007
0.0998482	1.60915	0.57643	151.342	150.459
0.0999282	1.61225	0.580953	151.437	150.497
0.100008	1.63804	0.58016	151.544	150.612
0.100088	1.66483	0.565317	151.659	150.652
0.100041	1.69393	0.573535	151.591	150.632
0.100171	1.71091	0.554739	151.782	150.689
0.100361	1.80113	0.516338	152.089	150.962
0.100437	1.8488	0.540598	152.185	151.103
0.100661	1.75096	0.511794	152.504	151.769
0.100968	1.62555	0.550057	153.017	152.274
0.101072	1.57545	0.594144	153.208	152.519
0.101179	1.5768	0.586922	153.355	152.472
0.10128	1.55892	0.585278	153.474	152.399
0.101496	1.66271	0.5731	153.728	152.605
0.101593	1.76028	0.603872	153.881	152.743
0.10169	1.83468	0.603588	154.018	152.963
0.10176	1.82961	0.589398	154.107	153.367
0.101952	1.79854	0.563151	154.391	153.829
0.102323	1.60202	0.576066	155.008	154.295
0.102567	1.66641	0.567801	155.407	154.221
0.102694	1.79197	0.567876	155.598	154.421
0.10286	1.83887	0.579664	155.804	154.681
0.10294	1.88503	0.578309	155.894	154.917
0.103076	1.9482	0.597643	156.096	155.397
0.103297	1.76907	0.614624	156.429	155.792
0.103652	1.58498	0.600876	157.06	156.033
0.103745	1.62403	0.583644	157.189	156.079
0.103946	1.7714	0.538093	157.452	156.134
0.104245	1.95258	0.590295	157.831	157.041
0.10447	1.9281	0.602919	158.199	157.593
0.104572	1.83704	0.599395	158.405	157.748
0.10475	1.71786	0.543491	158.771	157.917
0.104837	1.69233	0.597468	158.925	157.983
0.104924	1.66522	0.616637	159.07	157.962
0.10501	1.66222	0.612077	159.193	158.025
0.105015	1.69658	0.611947	159.2	158.028
0.105131	1.70484	0.587239	159.376	158.219
0.105424	1.82738	0.528236	159.698	158.435
0.105491	1.83803	0.568648	159.757	158.491
0.105559	1.89853	0.615987	159.832	158.769
0.105648	1.95628	0.636855	159.938	159.15
0.105781	1.91056	0.613971	160.113	159.516
0.105872	1.86681	0.606307	160.314	159.636
0.105974	1.82202	0.595495	160.551	159.802
0.106207	1.78353	0.623655	160.911	159.871
0.10649	1.75819	0.600369	161.317	160.227
0.106568	1.74979	0.601111	161.407	160.292
0.106771	1.80521	0.562518	161.611	160.632
0.107087	1.87644	0.593745	162.159	161.366
0.107354	1.91339	0.605549	162.606	161.783
0.107445	1.87112	0.649904	162.774	161.684
0.107641	1.77191	0.606871	163.12	162.005
0.107705	1.76796	0.634903	163.2	161.998
0.107769	1.76723	0.627644	163.272	162.11
0.107858	1.76558	0.620059	163.37	162.451
0.107927	1.79758	0.60804	163.442	162.466
0.108072	1.80556	0.55995	163.639	162.631
0.108184	1.82068	0.557058	163.745	162.842
0.108396	1.81448	0.540604	164.148	163.29
0.108691	1.81589	0.600754	164.648	163.729
0.108906	1.79594	0.549195	165.034	163.859
0.10901	1.78126	0.570853	165.208	163.993
0.109204	1.8992	0.590668	165.44	164.159
0.109479	1.84828	0.608451	165.763	164.833
0.109557	1.81096	0.607821	165.863	165.063
0.109731	1.75597	0.588524	166.061	165.281
0.109807	1.76336	0.548457	166.123	165.434
0.109941	1.75761	0.558188	166.354	165.688
0.110135	1.9179	0.564205	166.779	165.673
0.11024	1.99906	0.572579	166.969	165.874
0.110426	1.99401	0.594115	167.196	166.245
0.110543	1.97178	0.599901	167.348	166.263
0.11066	1.92817	0.587528	167.5	166.597
0.11078	1.81726	0.595711	167.619	166.853
0.111005	1.72686	0.549911	167.922	167.242
0.111136	1.80225	0.546167	168.146	167.428
0.111288	1.85169	0.577985	168.405	167.704
0.111573	1.98323	0.550115	168.876	167.864
0.111669	2.01422	0.601594	169.034	168.091
0.111819	1.97882	0.601108	169.396	168.361
0.111918	1.965	0.600515	169.604	168.39
0.112072	1.91388	0.60836	169.785	168.76
0.112381	1.78239	0.569755	170.252	169.63
0.112506	1.76438	0.525837	170.4	169.699
0.112694	1.90955	0.595603	170.606	169.627
0.112819	1.96993	0.540151	170.769	169.59
0.112944	2.04528	0.584236	170.985	169.904
0.113005	2.02182	0.586513	171.09	169.91
0.113329	2.04782	0.620507	171.599	170.76
0.113424	2.04137	0.612013	171.718	170.953
0.11352	2.00891	0.619752	171.854	171.141
0.113603	1.91671	0.660877	171.986	171.293
0.113717	1.828	0.625817	172.191	171.499
0.113908	1.88785	0.567036	172.524	171.69
0.114015	1.9123	0.564572	172.697	171.873
0.114123	1.98838	0.575465	172.877	172.035
0.11425	2.09357	0.589096	173.028	172.132
0.114492	2.08416	0.604231	173.29	172.229
0.114749	1.94187	0.633445	173.596	172.672
0.115019	1.898	0.619698	174.152	173.119
0.115137	1.85924	0.575943	174.371	173.397
0.115417	1.94335	0.584318	174.754	173.985
0.115518	1.95238	0.592992	174.847	174.144
0.115619	1.95682	0.610105	174.999	174.242
0.11569	1.99722	0.61485	175.112	174.242
0.115985	2.1419	0.590368	175.497	174.589
0.116266	2.13267	0.641701	176.004	174.861
0.116359	2.0472	0.643851	176.139	175.114
0.116596	1.83402	0.595181	176.533	175.546
0.116687	1.84586	0.590325	176.648	175.628
0.116778	1.88933	0.586196	176.762	175.794
0.116886	1.8736	0.572206	176.929	176.078
0.116997	1.93455	0.592446	177.097	176.442
0.117125	2.03391	0.584909	177.277	176.481
0.117417	2.11615	0.559452	177.668	176.85
0.117696	2.21361	0.597983	178.134	177.051
0.117797	2.1682	0.571623	178.305	177.186
0.118014	1.85308	0.571161	178.694	177.587
0.118321	1.80749	0.595586	179.194	178.27
0.118594	2.05768	0.593334	179.628	178.612
0.118914	2.20595	0.614472	180.097	178.979
0.119002	2.2208	0.590417	180.204	179.083
0.119143	2.2536	0.585975	180.374	179.288
0.119429	2.06173	0.571932	180.772	179.795
0.119538	1.92475	0.579183	180.943	180.005
0.119648	1.82439	0.580123	181.128	180.264
0.119757	1.79334	0.587627	181.307	180.409
0.119746	1.72219	0.579596	181.291	180.392
0.120032	1.7857	0.598139	181.701	180.763
0.120271	2.00403	0.526104	182.062	181.329
0.120552	2.30401	0.577862	182.432	181.68
0.120653	2.37659	0.61928	182.562	181.672
0.120821	2.28737	0.633868	182.792	181.712
0.121185	2.01892	0.637355	183.351	182.19
0.121299	1.86302	0.580417	183.549	182.404
0.121496	1.70608	0.60876	183.81	183.078
0.121614	1.66361	0.601706	183.977	183.237
0.121733	1.75592	0.58424	184.252	183.442
0.121852	1.93269	0.612731	184.338	183.593
0.121806	1.84157	0.612741	184.279	183.475
0.122097	2.40421	0.64158	184.971	184.034
0.122339	2.56801	0.618107	185.214	184.259
0.122449	2.51844	0.627906	185.36	184.389
0.12266	2.27414	0.579183	185.556	184.633
0.122963	1.84405	0.573552	186.047	185.24
0.123082	1.77979	0.557503	186.285	185.474
0.123199	1.65738	0.584631	186.496	185.698
0.123469	1.82485	0.575918	187.072	186.074
0.123728	2.12838	0.621012	187.427	186.543
0.124021	2.54781	0.645077	187.842	186.952
0.124163	2.65722	0.623681	187.993	186.995
0.124296	2.52934	0.596131	188.189	186.986
0.124438	2.23974	0.587259	188.43	187.138
0.124657	1.85277	0.628097	188.703	187.564
0.12493	1.67683	0.560097	189.194	187.809
0.125034	1.70526	0.587867	189.387	187.861
0.125227	1.6962	0.559486	189.608	188.208
0.125442	1.89215	0.603641	189.939	188.387
0.125721	2.34001	0.612849	190.521	188.718
0.125843	2.47212	0.613078	190.66	188.82
0.125965	2.41517	0.580971	190.803	188.966
0.126056	2.44389	0.590614	190.908	189.082
0.12617	2.41058	0.60868	191.074	189.23
0.126392	2.27918	0.552656	191.382	189.342
0.126482	2.21763	0.533587	191.518	189.463
0.126572	2.11087	0.5483	191.649	189.612
0.126662	2.00533	0.588009	191.738	190.009
0.126626	1.99001	0.569928	191.705	189.861
0.126852	1.7074	0.621955	192.006	190.111
0.127208	1.87415	0.592345	192.696	190.458
0.127293	2.00569	0.58382	192.8	190.605
0.127379	2.15047	0.597433	192.897	190.69
0.12746	2.29172	0.592467	193.002	190.734
0.127779	2.59108	0.607886	193.385	190.917
0.1279	2.5066	0.596409	193.623	191.119
0.128021	2.49247	0.591033	193.871	191.277
0.128132	2.46365	0.570364	194.03	191.394
0.128216	2.42376	0.577541	194.16	191.536
0.128391	2.19121	0.625639	194.366	191.546
0.128489	2.04133	0.626065	194.489	191.784
0.128587	1.90278	0.611998	194.613	192.019
0.128732	1.82612	0.610337	194.81	192.231
0.129009	1.77864	0.586277	195.309	192.452
0.129107	1.86199	0.627265	195.45	192.547
0.129206	1.92113	0.630831	195.59	192.705
0.129253	1.98039	0.59963	195.652	192.766
0.129504	2.32313	0.619012	196.001	192.863
0.129589	2.43829	0.637261	196.207	192.914
0.129769	2.60944	0.572742	196.581	193.224
0.130013	2.60849	0.606296	196.957	193.495
0.13033	2.27703	0.616449	197.292	193.932
0.130451	2.16758	0.602176	197.48	194.198
0.13057	2.00264	0.591256	197.696	194.28
0.13086	1.66966	0.655955	198.144	194.518
0.131203	2.1152	0.645549	198.63	194.951
0.131287	2.14076	0.656151	198.801	195.041
0.13155	2.28652	0.696926	199.378	195.076
0.13163	2.40962	0.687417	199.481	195.212
0.131709	2.47209	0.641021	199.599	195.331
0.131749	2.55215	0.623813	199.674	195.39
0.13185	2.5449	0.64589	199.798	195.53
0.131971	2.52798	0.638275	199.912	195.683
0.132084	2.57528	0.635578	200.036	195.992
0.132299	2.50145	0.56281	200.344	196.384
0.132537	2.21891	0.537599	200.752	196.611
0.132638	2.12952	0.565897	200.918	196.702
0.132854	2.06062	0.656116	201.201	196.831
0.132945	1.93579	0.662525	201.305	196.945
0.133037	1.96163	0.66124	201.441	197.066
0.133187	1.92356	0.669163	201.646	197.192
0.133494	2.0515	0.635612	202.196	197.246
0.133578	2.15667	0.600359	202.308	197.335
0.133661	2.27999	0.583818	202.406	197.496
0.13373	2.35524	0.575507	202.487	197.678
0.13383	2.44317	0.588184	202.622	197.723
0.13402	2.50391	0.544614	202.953	197.963
0.134317	2.52585	0.60615	203.404	198.553
0.134534	2.3602	0.567363	203.779	198.806
0.134644	2.26293	0.626088	203.928	198.935
0.13479	2.08827	0.606686	204.103	198.965
0.135121	1.98781	0.605747	204.487	199.34
0.135223	2.04357	0.618627	204.668	199.406
0.135325	2.04607	0.640098	204.842	199.48
0.135406	2.05459	0.620008	205	199.501
0.135623	2.15738	0.565026	205.272	199.771
0.135829	2.36673	0.602476	205.514	200.046
0.135932	2.41506	0.630299	205.683	200.07
0.136191	2.59563	0.579647	206.126	200.764
0.13627	2.62429	0.579954	206.286	200.779
0.13635	2.58706	0.595624	206.423	200.854
0.136452	2.5411	0.56615	206.593	200.955
0.136555	2.49894	0.571949	206.743	201.076
0.136767	2.4256	0.624011	207.022	201.478
0.136946	2.29692	0.632659	207.366	201.543
0.137049	2.2157	0.609985	207.57	201.59
0.137152	2.10151	0.583577	207.722	201.772
0.13727	2.07916	0.578883	207.855	201.856
0.137346	2.03957	0.599646	207.92	201.872
0.13759	1.9264	0.624248	208.174	201.92
0.137932	2.14708	0.577949	208.78	202.43
0.138201	2.34451	0.624091	209.235	202.753
0.138311	2.46348	0.647306	209.404	202.884
0.138421	2.49792	0.600687	209.632	202.89
0.138473	2.54654	0.611129	209.721	202.941
0.138589	2.56129	0.596388	209.9	203.084
0.138775	2.60279	0.651514	210.194	203.459
0.138897	2.58989	0.624887	210.422	203.794
0.139019	2.55956	0.626958	210.624	203.966
0.139141	2.44336	0.618027	210.802	203.995
0.139096	2.491	0.627326	210.735	203.986
0.139381	2.29016	0.62137	211.121	204.15
0.13965	2.24041	0.601855	211.374	204.362
0.139761	2.15293	0.61887	211.504	204.453
0.139901	2.09661	0.620674	211.774	204.489
0.139986	2.10291	0.62617	211.908	204.697
0.140136	2.09068	0.637638	212.137	204.738
0.140429	2.14688	0.617911	212.44	205.208
0.140527	2.2771	0.57891	212.608	205.443
0.140626	2.41361	0.575064	212.8	205.666
0.140725	2.61944	0.602179	212.997	205.869
0.140725	2.61944	0.602179	212.997	205.869
0.141074	2.47452	0.59141	213.566	206.341
0.141171	2.54105	0.587171	213.741	206.424
0.141268	2.57364	0.545472	213.913	206.589
0.141365	2.59554	0.593106	214.08	206.597
0.141331	2.61556	0.573018	214.022	206.585
0.141705	2.45662	0.596945	214.658	206.816
0.141799	2.36615	0.589968	214.786	206.826
0.141893	2.30649	0.576329	214.878	206.918
0.141988	2.2464	0.556589	214.984	206.981
0.141989	2.14996	0.557222	214.985	206.982
0.142208	1.94722	0.610242	215.222	207.171
0.14251	2.10007	0.569224	215.605	207.369
0.142586	2.12173	0.603723	215.717	207.528
0.142778	2.16313	0.612325	216.051	207.992
0.143084	2.27193	0.59544	216.611	208.533
0.143197	2.2823	0.64723	216.806	208.64
0.143311	2.3436	0.641658	217.01	208.954
0.143424	2.43411	0.64666	217.241	209.041
0.1434	2.47683	0.639141	217.192	209.023
0.1437	2.64403	0.663085	217.843	209.194
0.143808	2.68273	0.638006	218.025	209.337
0.143917	2.64084	0.640072	218.199	209.357
0.14397	2.60745	0.647328	218.284	209.353
0.144288	2.39511	0.617841	218.688	209.58
0.144414	2.33595	0.613886	218.821	209.614
0.144539	2.25253	0.600521	218.905	209.721
0.144665	2.27977	0.554545	219.003	209.858
0.144632	2.19289	0.583043	218.959	209.825
0.14472	2.21032	0.555217	219.07	209.909
0.144893	2.06901	0.589982	219.226	210.059
0.145226	1.98905	0.570884	219.651	210.919
0.145318	2.01709	0.600456	219.778	211.173
0.145477	2.15896	0.602519	220.03	211.298
0.145714	2.30092	0.6633	220.578	211.674
0.145805	2.43689	0.653752	220.734	211.734
0.145946	2.61348	0.639072	220.993	211.974
0.146102	2.76642	0.604745	221.274	211.996
0.146268	2.83589	0.62582	221.547	212.189
0.146535	2.67853	0.585206	222.004	212.402
0.146639	2.52965	0.561194	222.14	212.454
0.146742	2.47403	0.55241	222.261	212.399
0.146875	2.42021	0.568134	222.393	212.331
0.146967	2.45657	0.607148	222.524	212.456
0.14718	2.23061	0.636068	222.735	212.778
0.147261	2.207	0.653719	222.819	212.833
0.147342	2.16747	0.63398	222.908	212.842
0.147407	2.09777	0.604892	222.993	212.861
0.14768	1.93882	0.615956	223.371	213.458
0.147978	1.96241	0.668662	223.791	214.018
0.148085	2.06133	0.628263	224.086	214.23
0.148192	2.18574	0.592144	224.222	214.353
0.148262	2.23256	0.587607	224.4	214.444
0.148376	2.37096	0.580259	224.658	214.478
0.148597	2.72005	0.578197	225.079	214.813
0.148689	2.80241	0.610362	225.23	215.027
0.148781	2.86491	0.621459	225.375	215.082
0.148912	2.96874	0.598764	225.539	215.183
0.149197	2.79089	0.589278	226.056	215.143
0.149306	2.73113	0.58994	226.204	215.172
0.149414	2.61773	0.607179	226.353	215.231
0.149523	2.54161	0.617305	226.453	215.396
0.149546	2.49007	0.619268	226.473	215.477
0.14961	2.41995	0.614683	226.54	215.49
0.149681	2.32238	0.617381	226.623	215.465
0.149929	2.19358	0.649729	226.907	215.706
0.150042	2.11583	0.608746	227.033	215.859
0.150233	1.96916	0.613335	227.295	216.257
0.150317	1.89729	0.651201	227.374	216.339
0.150402	1.86727	0.64727	227.462	216.595
0.150483	1.82908	0.646062	227.544	216.83
0.150611	1.85382	0.624521	227.765	217.072
0.150744	1.91089	0.604287	228.023	217.31
0.150839	2.01176	0.587354	228.21	217.443
0.151012	2.30001	0.597741	228.601	217.617
0.151144	2.51921	0.606972	228.845	217.794
0.151275	2.76559	0.593978	229.08	217.911
0.151407	2.89222	0.615893	229.25	217.923
0.151312	2.88059	0.601744	229.131	217.94
0.151551	2.99975	0.597817	229.545	218.099
0.151858	2.92835	0.625311	230.19	218.092
0.151965	2.98494	0.579405	230.324	218.143
0.152072	2.92172	0.578163	230.392	218.231
0.15205	2.90633	0.577257	230.378	218.194
0.152157	2.76995	0.559728	230.447	218.38
0.152344	2.57385	0.602066	230.665	218.618
0.152577	2.32692	0.567882	230.981	218.829
0.15268	2.18541	0.599021	231.139	218.911
0.152885	1.97239	0.691565	231.371	219.233
0.152987	1.87857	0.654664	231.463	219.465
0.15309	1.78691	0.616274	231.602	219.712
0.153194	1.7624	0.610661	231.741	219.985
0.153298	1.75723	0.61878	231.918	220.296
0.153485	1.83313	0.582123	232.253	220.298
0.153563	1.91982	0.606488	232.407	220.457
0.15364	2.02565	0.614574	232.558	220.59
0.153783	2.29318	0.648457	232.844	220.665
0.154063	2.88059	0.593806	233.376	220.869
0.154325	3.25392	0.596276	233.98	221.15
0.154424	3.32711	0.581649	234.215	221.204
0.154522	3.27185	0.583783	234.394	221.165
0.154604	3.20201	0.575852	234.514	221.191
0.154854	3.20377	0.548215	234.8	221.451
0.155137	2.7315	0.638589	234.929	221.569
0.155214	2.57911	0.654848	234.964	221.687
0.155292	2.45993	0.655591	235	221.859
0.155447	2.17779	0.6463	235.148	222.123
0.155719	1.97219	0.721704	235.471	222.469
0.155821	1.85028	0.718285	235.604	222.677
0.155922	1.8601	0.605794	235.742	222.988
0.155983	1.81207	0.564222	235.794	222.991
0.156076	1.71126	0.544035	235.888	223.291
0.156252	1.83627	0.624625	236.049	223.602
0.156511	2.22789	0.594019	236.458	223.965
0.156614	2.373	0.596844	236.656	224
0.156717	2.59521	0.585768	236.87	224.156
0.156831	2.81921	0.573397	237.098	224.234
0.156947	3.07871	0.581502	237.286	224.274
0.157068	3.2941	0.59502	237.554	224.395
0.157361	3.48282	0.616898	238.199	224.443
0.157693	3.34271	0.614799	238.569	224.683
0.157781	3.2411	0.591518	238.591	224.72
0.157983	2.86715	0.626781	238.937	224.863
0.15828	2.34398	0.608321	239.41	225.165
0.158388	2.19243	0.602211	239.467	225.34
0.158593	1.94611	0.574123	239.547	225.798
0.158681	1.8734	0.565173	239.678	225.987
0.158769	1.80589	0.584686	239.777	226.041
0.158905	1.68285	0.600503	240.056	226.281
0.158985	1.68785	0.58961	240.195	226.408
0.15923	1.98705	0.644424	240.687	227.115
0.159469	2.22385	0.668742	241.087	227.292
0.159577	2.36803	0.653736	241.306	227.379
0.159681	2.61732	0.638636	241.58	227.51
0.159931	3.25702	0.597173	242.348	227.464
0.160168	3.69715	0.662184	242.944	227.67
0.160494	3.67361	0.586952	243.464	227.721
0.160622	3.61687	0.569817	243.605	227.827
0.16083	3.33633	0.65018	243.743	228.03
0.160953	3.12664	0.690252	243.811	228.115
0.161076	2.87525	0.713112	243.855	228.324
0.16113	2.70814	0.72086	243.873	228.417
0.161245	2.4487	0.695468	243.938	228.5
0.161416	1.94153	0.62814	244.098	228.955
0.161693	1.82124	0.627637	244.374	229.405
0.161945	1.72666	0.644897	244.778	229.886
0.162231	2.02072	0.652098	245.205	230.202
0.162316	2.04634	0.626135	245.345	230.406
0.1624	2.07459	0.62204	245.486	230.536
0.162459	2.18299	0.60681	245.619	230.612
0.16256	2.33785	0.575224	245.849	230.702
0.16274	2.75102	0.555467	246.374	230.876
0.162962	3.24442	0.583148	246.924	230.945
0.163219	3.67824	0.626112	247.465	231.092
0.163501	3.69788	0.640104	247.93	231.067
0.163726	3.61133	0.726248	248.238	231.337
0.163862	3.45157	0.740669	248.378	231.337
0.163997	3.16501	0.737344	248.452	231.412
0.164093	2.99669	0.724939	248.497	231.631
0.164308	2.63389	0.667341	248.611	231.974
0.1644	2.47719	0.649506	248.666	232.176
0.164492	2.29997	0.663283	248.733	232.459
0.164618	2.07869	0.619218	248.848	232.756
0.164721	1.90793	0.597092	248.946	232.811
0.164912	1.93979	0.613852	249.149	233.127
0.165003	1.91048	0.623298	249.263	233.133
0.165095	1.87348	0.637228	249.423	233.319
0.165186	1.99177	0.677395	249.593	233.565
0.1652	1.95251	0.677881	249.618	233.599
0.165388	2.01252	0.633068	249.975	234.018
0.165714	2.3442	0.619896	250.576	234.336
0.166044	3.00403	0.547069	251.445	234.604
0.166138	3.14414	0.579783	251.737	234.631
0.166375	3.4979	0.592331	252.226	234.689
0.166634	3.66175	0.615482	252.732	234.782
0.166744	3.64196	0.631194	252.923	234.814
0.16696	3.61804	0.659535	253.249	234.876
0.16706	3.45989	0.675326	253.339	234.977
0.16716	3.29186	0.653715	253.412	235.177
0.167244	3.12945	0.671935	253.468	235.266
0.167366	2.90116	0.628334	253.527	235.436
0.167566	2.5795	0.594299	253.625	235.49
0.167685	2.34548	0.621093	253.682	235.781
0.167805	2.16708	0.661742	253.745	236.04
0.167837	2.07128	0.66917	253.765	236.072
0.167959	2.06349	0.678021	253.86	236.354
0.168192	1.84526	0.677603	254.115	236.886
0.16844	1.94848	0.76626	254.456	237.401
0.168522	1.98729	0.732545	254.573	237.619
0.168678	2.06175	0.593807	254.864	237.774
0.168769	2.13582	0.561329	255.065	237.836
0.168884	2.24799	0.581108	255.388	237.837
0.169175	2.75438	0.524297	256.214	238.239
0.169462	3.12965	0.60468	256.909	238.292
0.169808	3.61154	0.619203	257.528	238.413
0.169902	3.70411	0.653804	257.715	238.433
0.169996	3.69827	0.6406	257.939	238.563
0.17009	3.72904	0.620023	258.106	238.798
0.170192	3.70255	0.64399	258.182	238.876
0.1704	3.59519	0.629071	258.338	238.966
0.170515	3.40951	0.634202	258.469	239.062
0.17063	3.24413	0.631216	258.554	239.077
0.170747	3.09775	0.642155	258.685	239.448
0.170841	2.905	0.582452	258.75	239.551
0.171055	2.5911	0.584914	258.836	239.905
0.171136	2.36641	0.594859	258.861	240.107
0.171216	2.23016	0.595794	258.882	240.2
0.171297	2.07764	0.642801	258.907	240.29
0.171341	2.03796	0.680089	258.926	240.407
0.171421	1.80802	0.618172	258.971	240.625
0.171624	1.8014	0.67159	259.152	240.943
0.171738	1.8289	0.636905	259.28	241.232
0.171852	1.95548	0.600719	259.448	241.359
0.171932	2.00864	0.592323	259.567	241.345
0.17223	2.40035	0.5974	260.229	241.662
0.172338	2.45653	0.615754	260.474	241.796
0.172447	2.54909	0.608645	260.739	241.985
0.172555	2.5992	0.553836	261.014	242.001
0.172585	2.64398	0.566451	261.099	242.006
0.172696	2.82608	0.608701	261.368	242.156
0.1729	3.10159	0.634756	261.918	242.181
0.172984	3.19405	0.629174	262.185	242.308
0.173068	3.33391	0.614007	262.417	242.256
0.173138	3.48979	0.631409	262.541	242.355
0.17351	3.69514	0.634399	263.187	242.395
0.173614	3.59823	0.629443	263.405	242.449
0.173718	3.58667	0.63211	263.562	242.546
0.173822	3.51038	0.683293	263.658	242.697
0.173843	3.50579	0.696638	263.676	242.698
0.173939	3.42902	0.694942	263.778	242.764
0.174057	3.29002	0.664696	263.921	242.933
0.174188	3.08335	0.662558	264.016	243.102
0.174319	2.9475	0.676246	264.062	243.401
0.174405	2.77317	0.646687	264.085	243.477
0.174674	2.21613	0.612191	264.152	244.055
0.174788	2.0142	0.673377	264.173	244.202
0.174903	1.85233	0.67193	264.211	244.358
0.175014	1.78636	0.654883	264.279	244.537
0.17513	1.80304	0.666102	264.37	244.754
0.175299	1.9255	0.647971	264.546	245.002
0.175399	2.03592	0.644131	264.699	245.188
0.175499	2.04836	0.586387	264.861	245.357
0.175642	2.075	0.622611	265.21	245.576
0.175892	2.41931	0.615154	265.745	245.703
0.176016	2.5753	0.598026	266.086	245.892
0.17614	2.70886	0.61778	266.436	245.942
0.176241	2.86963	0.608507	266.745	246.092
0.176355	2.96953	0.584463	266.995	246.093
0.176553	3.15244	0.597372	267.382	246.204
0.176632	3.26336	0.624721	267.57	246.201
0.176711	3.37081	0.619064	267.665	246.246
0.17682	3.54832	0.622647	267.96	246.265
0.177111	3.7179	0.632892	268.711	246.358
0.177442	3.37244	0.674542	269.258	246.88
0.177554	3.35718	0.686949	269.362	246.999
0.177756	3.30918	0.668499	269.464	247.248
0.177868	3.12366	0.642089	269.524	247.374
0.17798	2.91041	0.673641	269.586	247.487
0.178092	2.81154	0.676666	269.631	247.644
0.178093	2.79501	0.67653	269.631	247.646
0.178191	2.60018	0.664857	269.652	247.884
0.178349	2.32544	0.679785	269.682	248.213
0.178463	2.10661	0.647399	269.735	248.361
0.178578	1.87364	0.613194	269.796	248.57
0.178684	1.79667	0.590938	269.854	248.747
0.178982	1.8954	0.600001	270.129	249.1
0.179094	1.97552	0.609264	270.284	249.387
0.179207	2.1699	0.557434	270.515	249.672
0.179319	2.35578	0.572801	270.811	249.758
0.179276	2.25131	0.569006	270.697	249.747
0.179378	2.35052	0.556634	270.955	249.791
0.179561	2.48473	0.584927	271.333	250.072
0.179645	2.56321	0.599915	271.502	250.114
0.17973	2.64616	0.600196	271.666	250.172
0.179829	2.82654	0.598046	271.883	250.239
0.180061	2.91407	0.677945	272.609	250.36
0.180183	2.92175	0.694666	272.967	250.387
0.180358	3.04069	0.669815	273.355	250.43
0.180575	3.0931	0.642976	273.774	250.314
0.180689	3.17552	0.656137	274.021	250.467
0.180802	3.2517	0.638441	274.275	250.613
0.18091	3.35205	0.624954	274.674	250.664
0.181034	3.42052	0.606238	274.866	250.927
0.181228	3.45521	0.579381	274.994	251.208
0.181549	3.28678	0.619436	275.301	251.685
0.18163	3.21945	0.626988	275.368	251.749
0.181854	2.89499	0.660676	275.459	252.038
0.181941	2.75998	0.608661	275.479	252.169
0.182028	2.64833	0.605535	275.493	252.409
0.182153	2.4354	0.652888	275.501	252.574
0.182257	2.27397	0.69473	275.509	252.634
0.182436	2.0396	0.68548	275.545	252.948
0.182543	1.92524	0.672947	275.599	253.268
0.182649	1.90701	0.67864	275.658	253.352
0.182755	2.01033	0.655814	275.752	253.452
0.182736	1.98004	0.667174	275.733	253.431
0.18285	2.04781	0.641355	275.84	253.6
0.183046	2.25946	0.642084	276.14	253.94
0.183147	2.43391	0.635955	276.367	254.031
0.183249	2.57595	0.636307	276.625	254.263
0.183321	2.64027	0.631123	276.777	254.332
0.18353	2.72977	0.627843	277.277	254.406
0.183632	2.76614	0.66076	277.535	254.455
0.183847	2.93732	0.641393	278.15	254.608
0.183961	3.01863	0.630887	278.508	254.709
0.184074	3.09411	0.625195	278.792	254.791
0.184114	3.1307	0.623045	278.885	254.867
0.184259	3.14182	0.624217	279.255	254.733
0.184432	3.08276	0.626399	279.727	254.926
0.184648	3.13082	0.636023	280.156	255.109
0.184781	3.15733	0.655681	280.422	255.206
0.184914	3.2398	0.625577	280.664	255.377
0.185048	3.31593	0.619451	280.872	255.504
0.184858	3.31464	0.635344	280.573	255.309
0.185176	3.41192	0.643527	281.018	255.662
0.185276	3.48704	0.624813	281.123	255.797
0.185493	3.36832	0.716329	281.29	256.047
0.185591	3.18316	0.698148	281.346	256.297
0.18569	3.13002	0.678974	281.402	256.408
0.18575	3.05406	0.682712	281.442	256.487
0.185881	2.81768	0.670653	281.519	256.558
0.186018	2.60815	0.660864	281.568	256.762
0.18628	2.34317	0.667019	281.629	257.117
0.186402	2.21161	0.627833	281.652	257.37
0.186524	2.05268	0.579931	281.696	257.658
0.186646	2.00779	0.564036	281.772	257.841
0.186551	1.9941	0.580699	281.709	257.721
0.186667	1.95122	0.555272	281.789	257.862
0.186801	1.90999	0.538455	281.902	258.006
0.186997	2.00385	0.558896	282.101	258.452
0.18728	2.43081	0.626539	282.82	258.853
0.187513	2.61635	0.715648	283.434	258.882
0.187609	2.71107	0.718175	283.631	258.874
0.187706	2.75332	0.736167	283.86	258.935
0.187748	2.76335	0.740242	283.964	259.003
0.187835	2.79334	0.740299	284.188	259.076
0.188036	2.84179	0.743899	284.681	259.256
0.188138	2.90902	0.716208	284.929	259.193
0.188411	2.89379	0.607482	285.692	259.512
0.188489	2.90634	0.557998	285.842	259.604
0.188568	2.90531	0.581794	285.958	259.609
0.188628	2.96611	0.591923	286.049	259.6
0.188745	2.99301	0.597965	286.223	259.602
0.188938	3.11747	0.580028	286.634	259.77
0.189251	3.20749	0.594264	287.384	260.353
0.189356	3.26102	0.62138	287.515	260.494
0.18953	3.20381	0.678809	287.647	260.713
0.189749	3.10314	0.681301	287.724	261.067
0.189855	3.11445	0.686036	287.779	261.179
0.18996	3.09311	0.678959	287.814	261.308
0.190059	2.99546	0.672538	287.829	261.421
0.190391	2.50689	0.646847	287.873	261.848
0.190509	2.4138	0.631133	287.895	261.939
0.190627	2.34104	0.591612	287.922	262.306
0.190665	2.31052	0.589229	287.931	262.418
0.190776	2.19592	0.568838	287.966	262.635
0.19098	2.18999	0.61393	288.108	262.867
0.191092	2.23357	0.623238	288.217	263.005
0.191219	2.35108	0.617274	288.376	263.269
0.191341	2.44405	0.632604	288.55	263.462
0.191462	2.54645	0.608371	288.778	263.623
0.191536	2.53437	0.591129	288.927	263.668
0.191625	2.5779	0.598587	289.137	263.625
0.191779	2.61369	0.662529	289.597	263.519
0.192032	2.68022	0.646353	290.182	263.881
0.192128	2.66968	0.635159	290.416	263.891
0.192224	2.74198	0.599027	290.67	263.983
0.19232	2.84978	0.616306	291.026	264.057
0.192342	2.97415	0.620096	291.103	264.065
0.192572	2.97308	0.646261	291.663	264.016
0.19284	3.08543	0.657286	292.33	264.512
0.193091	2.88242	0.649263	293.049	264.544
0.193198	2.85152	0.624476	293.248	264.677
0.193451	2.91415	0.674934	293.699	264.829
0.193554	2.92898	0.602357	293.852	264.995
0.193657	2.9585	0.637598	293.975	265.246
0.193763	3.07994	0.694135	294.056	265.338
0.193878	3.09484	0.706876	294.124	265.58
0.194024	3.19535	0.669001	294.23	265.811
0.194334	3.15735	0.684048	294.412	266.251
0.194683	3.07562	0.612318	294.482	266.587
0.194789	3.01957	0.603619	294.492	266.77
0.194896	2.92693	0.621861	294.506	267.111
0.195002	2.80128	0.600962	294.53	267.245
0.194988	2.76635	0.603912	294.526	267.226
0.195262	2.27435	0.591169	294.709	267.588
0.195574	2.23356	0.609	294.995	268.016
0.195897	2.52077	0.698052	295.506	268.5
0.195992	2.76269	0.689874	295.777	268.593
0.196088	2.78545	0.689173	296.011	268.653
0.196183	2.78233	0.694166	296.222	268.67
0.196227	2.71124	0.690144	296.303	268.614
0.196484	2.75335	0.679353	296.898	268.876
0.196612	2.76721	0.656667	297.253	268.889
0.196741	2.79433	0.641849	297.651	268.918
0.196873	2.89025	0.656426	298.012	268.997
0.197113	2.93234	0.567097	298.565	269.209
0.197343	3.01765	0.663459	299.092	269.403
0.197633	3.01814	0.642902	299.901	269.542
0.197747	2.99449	0.663066	300.11	269.687
0.197938	3.05652	0.643615	300.503	270.068
0.198037	3.11301	0.684866	300.719	270.159
0.198135	3.23704	0.690388	300.853	270.439
0.198241	3.25756	0.67252	300.974	270.624
0.19835	3.30249	0.663142	301.095	270.701
0.19856	3.31637	0.731181	301.221	270.943
0.198645	3.22447	0.71436	301.26	271.183
0.19873	3.33078	0.676988	301.302	271.35
0.198842	3.40075	0.6367	301.349	271.427
0.198949	3.45991	0.610751	301.379	271.517
0.199149	3.28933	0.63126	301.406	271.835
0.199337	3.17244	0.608888	301.442	272.011
0.199442	3.09786	0.59872	301.469	272.155
0.199547	2.94397	0.602242	301.511	272.415
0.199648	2.77298	0.613567	301.566	272.481
0.19998	2.47202	0.645614	301.728	272.874
0.200236	2.44214	0.678182	301.958	273.375
0.200304	2.42087	0.689014	302.066	273.386
0.200447	2.48886	0.657626	302.342	273.488
0.200576	2.58363	0.667998	302.597	273.698
0.200686	2.58713	0.668727	302.818	273.782
0.200788	2.58899	0.651856	303.075	273.801
0.200968	2.56918	0.632608	303.559	273.891
0.201068	2.55791	0.644218	303.822	273.96
0.201167	2.56988	0.637715	304.066	274.103
0.201215	2.63593	0.649686	304.189	274.119
0.201491	2.68371	0.606501	304.851	274.199
0.201586	2.68922	0.621152	305.09	274.206
0.201685	2.81731	0.610555	305.382	274.322
0.202047	2.77462	0.603397	306.276	274.878
0.202147	2.95533	0.648459	306.474	275.023
0.202247	3.04786	0.646243	306.719	275.016
0.202284	3.07847	0.638957	306.888	275.031
0.202385	3.19555	0.625975	307.147	275.106
0.202622	3.14659	0.671085	307.513	275.256
0.202723	3.1722	0.672523	307.623	275.477
0.202824	3.17299	0.658457	307.731	275.595
0.202956	3.2347	0.631511	307.936	275.844
0.203218	3.37286	0.698518	308.232	276.494
0.203332	3.44383	0.650542	308.35	276.494
0.203446	3.4077	0.621921	308.463	276.542
0.203503	3.39384	0.619753	308.498	276.651
0.2036	3.43534	0.618507	308.552	276.834
0.203815	3.55445	0.640852	308.615	276.865
0.20414	3.27486	0.656808	308.686	277.437
0.204254	3.19649	0.69205	308.717	277.63
0.204431	2.99373	0.684024	308.769	277.973
0.204539	2.90123	0.670727	308.798	278.063
0.204648	2.81178	0.657595	308.875	278.285
0.204731	2.68399	0.679498	308.947	278.408
0.205062	2.4192	0.673032	309.372	278.568
0.205411	2.48029	0.678567	310.032	279.043
0.205484	2.48158	0.691575	310.2	279.1
0.205654	2.53038	0.678974	310.472	279.263
0.205756	2.50254	0.653234	310.686	279.438
0.205858	2.39972	0.634431	310.958	279.551
0.20598	2.39226	0.564927	311.333	279.579
0.206095	2.36719	0.611506	311.623	279.545
0.206333	2.52867	0.620544	312.062	279.626
0.206607	2.63408	0.617796	312.729	279.923
0.206944	2.80632	0.629771	313.671	280.291
0.207037	2.88765	0.608121	313.911	280.314
0.20713	2.93782	0.607457	314.136	280.356
0.20723	3.08152	0.602259	314.331	280.436
0.207515	3.22596	0.661682	314.999	280.965
0.207626	3.26601	0.691481	315.182	281.031
0.207737	3.39153	0.671381	315.292	281.11
0.207853	3.36013	0.631011	315.413	281.19
0.207948	3.32895	0.611018	315.511	281.342
0.208159	3.38795	0.628493	315.76	281.827
0.208255	3.39962	0.60991	315.839	281.992
0.20835	3.43588	0.619842	315.924	282.194
0.208445	3.41407	0.621462	316.016	282.314
0.208451	3.41546	0.620704	316.021	282.315
0.208555	3.39084	0.599662	316.152	282.465
0.208772	3.49479	0.562998	316.245	282.724
0.208854	3.44516	0.613684	316.263	282.808
0.208936	3.42859	0.620642	316.299	282.907
0.209019	3.34615	0.639719	316.32	282.96
0.209077	3.33252	0.683158	316.333	283.058
0.209328	3.25391	0.684757	316.429	283.491
0.209432	3.15605	0.669008	316.464	283.637
0.209536	3.04003	0.675672	316.503	283.666
0.20964	2.94512	0.681312	316.536	283.797
0.209632	2.90273	0.679314	316.534	283.78
0.20998	2.56229	0.711269	316.844	284.252
0.210073	2.5097	0.681919	316.951	284.362
0.210167	2.49165	0.673056	317.08	284.415
0.210266	2.4442	0.667025	317.21	284.544
0.21037	2.47978	0.645628	317.341	284.752
0.210569	2.42583	0.60601	317.681	284.822
0.210697	2.37292	0.640542	318.084	285.037
0.210824	2.38939	0.630277	318.406	285.181
0.210888	2.32081	0.655368	318.54	285.136
0.211179	2.3827	0.60459	319.103	285.149
0.211525	2.43131	0.594568	320.007	285.592
0.211626	2.48048	0.590511	320.297	285.694
0.211821	2.81174	0.648596	320.694	285.921
0.212147	2.94719	0.614934	321.449	286.167
0.212214	3.04201	0.643724	321.655	286.145
0.212423	3.1339	0.665356	322.168	286.35
0.21251	3.28504	0.645806	322.344	286.342
0.212598	3.32441	0.605736	322.525	286.469
0.212732	3.4896	0.622671	322.758	286.865
0.213044	3.6146	0.675233	323.245	287.316
0.213145	3.63265	0.690266	323.392	287.542
0.213246	3.59193	0.618841	323.546	287.882
0.213347	3.56656	0.691218	323.67	288.12
0.213358	3.57073	0.698466	323.681	288.132
0.213434	3.55476	0.666358	323.759	288.348
0.213592	3.54049	0.606376	323.907	290.976
0.213703	3.66936	0.680415	323.997	292.808
0.213813	3.68414	0.63904	324.065	294.74
0.213948	3.67492	0.687212	324.143	296.719
0.214049	3.65337	0.672294	324.176	298.729
0.214277	3.62661	0.710117	324.25	302.09
0.214503	3.47968	0.667669	324.358	305.918
0.214613	3.33287	0.675789	324.407	307.575
0.214853	2.99233	0.693063	324.505	311.345
0.215179	2.90616	0.647016	324.753	316.779
0.215281	2.82431	0.636147	324.838	318.484
0.215353	2.72693	0.647632	324.897	319.414
0.215679	2.45696	0.599737	325.336	324.606
0.215962	2.22425	0.581711	325.941	325.362
0.216264	2.34062	0.646283	326.538	325.805
0.216375	2.28899	0.607504	326.764	326.034
0.216486	2.3033	0.620224	326.991	326.032
0.216596	2.26411	0.638277	327.215	326.169
0.216568	2.23547	0.68454	327.162	326.124
0.216684	2.24559	0.6307	327.396	326.347
0.216866	2.43635	0.646759	327.865	326.468
0.217196	2.60896	0.718215	328.879	326.849
0.21731	2.66294	0.709016	329.172	327.085
0.217548	3.0398	0.678254	329.748	327.256
0.217634	3.18502	0.632931	329.938	327.402
0.217719	3.30665	0.625244	330.119	327.471
0.217773	3.35749	0.64227	330.243	327.481
0.21787	3.43071	0.677697	330.44	327.698
0.218092	3.61333	0.601429	330.959	328.178
0.218327	3.67717	0.643462	331.38	328.358
0.218415	3.7408	0.624485	331.488	328.5
0.218597	3.80224	0.568647	331.698	328.749
0.218725	3.86446	0.561309	331.837	328.973
0.218835	3.86464	0.608543	331.96	329.149
0.218937	3.81033	0.657044	332.081	329.225
0.219131	3.67018	0.686531	332.35	329.551
0.219384	3.61134	0.699151	332.571	329.933
0.219499	3.63331	0.705548	332.647	330.159
0.219686	3.59329	0.690045	332.725	330.216
0.219803	3.52476	0.721337	332.754	330.338
0.219921	3.51281	0.724342	332.786	330.465
0.220065	3.39447	0.74706	332.832	330.829
0.220362	3.28805	0.711877	332.919	331.557
0.220612	3.15277	0.654138	333.055	332.108
0.220707	3.08854	0.623449	333.135	332.208
0.220803	2.97997	0.602244	333.22	332.255
0.220892	2.89987	0.593373	333.32	332.407
0.220983	2.90674	0.610793	333.455	332.569
0.221197	2.60827	0.607883	333.83	333.132
0.221473	2.33716	0.584351	334.248	333.519
0.221825	2.16493	0.635946	334.9	333.996
0.221908	2.18788	0.62579	335.08	334.145
0.221991	2.17088	0.65694	335.272	334.302
0.222044	2.11634	0.61079	335.383	334.407
0.222144	2.08425	0.622092	335.6	334.545
0.222351	2.12407	0.729264	336.109	334.782
0.222471	2.18581	0.671846	336.353	335.055
0.222591	2.2723	0.659522	336.568	335.188
0.222708	2.42476	0.706455	336.821	335.145
0.22304	2.92905	0.647715	337.855	335.658
0.223341	3.2003	0.64978	338.539	336.234
0.223445	3.35035	0.606277	338.74	336.26
0.223662	3.76477	0.613406	339.179	336.517
0.223914	3.99702	0.677469	339.643	336.893
0.224251	4.185	0.616002	340.138	337.34
0.224517	4.07302	0.612859	340.584	337.597
0.224627	4.01826	0.615629	340.696	337.703
0.224866	3.88994	0.59576	340.96	338.166
0.224951	3.8193	0.631383	341.035	338.234
0.225036	3.82401	0.657334	341.124	338.392
0.225197	3.73034	0.732037	341.277	338.669
0.225283	3.62015	0.74149	341.349	338.799
0.225422	3.55464	0.714069	341.47	339.078
0.22554	3.51114	0.70501	341.528	339.124
0.225659	3.48713	0.739884	341.568	339.293
0.225744	3.45031	0.742662	341.593	339.468
0.225858	3.36609	0.723274	341.623	339.728
0.226081	3.30347	0.707166	341.78	340.208
0.226189	3.28553	0.714931	341.86	340.396
0.226297	3.17428	0.640999	341.917	340.711
0.226405	3.16935	0.609205	341.98	340.865
0.226358	3.15447	0.61001	341.949	340.795
0.226477	3.19192	0.576532	342.038	340.936
0.226643	3.1268	0.592296	342.15	341.115
0.226856	2.82931	0.597132	342.387	341.34
0.226961	2.74233	0.575018	342.552	341.607
0.227065	2.66584	0.582212	342.706	341.813
0.227191	2.46669	0.629332	342.837	342.069
0.227397	2.23882	0.635805	343.142	342.391
0.227504	2.19686	0.652391	343.305	342.583
0.227685	2.14346	0.669343	343.576	342.809
0.227907	2.02593	0.663939	344.015	343.212
0.228012	2.01635	0.678104	344.226	343.386
0.228117	2.06496	0.681359	344.501	343.453
0.228194	2.05909	0.650197	344.73	343.595
0.228287	2.05351	0.653063	344.964	343.759
0.228403	2.02491	0.66509	345.213	344.091
0.22876	2.37895	0.670491	346.09	344.546
0.228998	2.67533	0.584548	346.656	344.731
0.229089	2.79451	0.56695	346.873	344.761
0.229255	2.94283	0.565078	347.246	345.199
0.229505	3.52819	0.610673	347.792	345.495
0.229804	3.81602	0.623908	348.374	345.865
0.229944	3.89264	0.561985	348.691	346.04
0.230033	4.06886	0.584844	348.831	346.1
0.230363	4.37063	0.575123	349.347	346.239
0.230537	4.32398	0.650501	349.652	346.766
0.230649	4.367	0.623785	349.876	346.829
0.230826	4.31144	0.64487	350.187	346.996
0.231105	3.99586	0.740174	350.355	347.327
0.231196	3.85921	0.748623	350.429	347.46
0.231368	3.64709	0.753599	350.582	347.688
0.231613	3.47238	0.752502	350.746	347.89
0.231756	3.34274	0.716145	350.857	348.186
0.231901	3.27522	0.751188	350.923	348.396
0.232176	3.26801	0.70499	351.043	349.104
0.2325	3.23284	0.603595	351.25	349.495
0.232598	3.19956	0.56728	351.337	349.708
0.232771	3.01206	0.612105	351.481	350.188
0.233057	2.89651	0.534552	351.789	350.561
0.233315	2.6755	0.598277	352.173	351.057
0.233404	2.58588	0.636742	352.251	351.262
0.233561	2.28714	0.648525	352.397	351.32
0.233821	1.975	0.655034	352.913	351.825
0.233915	1.96884	0.651788	353.062	352.13
0.234109	1.82237	0.677935	353.324	352.483
0.234433	1.88686	0.681563	353.868	352.925
0.234734	2.0367	0.688117	354.673	353.518
0.234833	2.07696	0.680439	354.86	353.593
0.234917	2.09564	0.671983	355.017	353.822
0.235016	2.23116	0.687776	355.211	354.096
0.235223	2.4834	0.612119	355.845	354.373
0.235327	2.7302	0.612839	356.099	354.445
0.235431	2.85883	0.584241	356.293	354.553
0.235525	2.96205	0.585286	356.485	354.842
0.235625	3.13761	0.545049	356.711	354.918
0.235791	3.28827	0.620397	357.063	355.18
0.235914	3.52436	0.631421	357.375	355.284
0.236081	3.81095	0.555381	357.719	355.701
0.236172	3.88845	0.523373	357.895	355.625
[truncated: 11,758 more rows]

## Sheet: Fig2B_cavity
20 mK			50 mK			100 mK			200 mK			285 mK			400 mK			800 mK
B	rhoxx		B	rhoxx		B	rhoxx		B	rhoxx		B	rhoxx		B	rhoxx		B	rhoxx
-0.039866	1.09072		-0.0399353	0.96997		-0.039966	1.13853		-0.0399547	1.08163		-0.0399501	0		-0.0399647	1.20274		-0.0399889	1.06627
-0.0397259	0.945782		-0.0398084	0.976011		-0.0398769	1.11456		-0.039761	1.04593		-0.0398808	0		-0.0398664	1.1603		-0.0399278	1.03077
-0.0396595	1.17736		-0.0395963	0.987789		-0.0397768	1.0984		-0.039664	1.04824		-0.0397899	0		-0.039768	1.13664		-0.0398968	1.02268
-0.039549	0.830004		-0.0394873	0.932718		-0.0396624	1.11256		-0.0395671	1.06796		-0.0396091	0		-0.0396394	1.20639		-0.039813	0.999601
-0.0393531	0.923827		-0.0393783	0.885044		-0.0395039	1.11546		-0.0394488	1.08405		-0.0395111	0		-0.0394064	1.16528		-0.0398046	1.03192
-0.0392402	0.932939		-0.0392539	0.979959		-0.0393974	1.07674		-0.0393563	1.08881		-0.0394132	0		-0.0391578	1.21062		-0.0397124	1.04899
-0.0391037	1.04829		-0.0391483	0.963975		-0.0391947	1.12308		-0.0391866	1.06832		-0.0392344	0		-0.0390555	1.17805		-0.0396981	1.01248
-0.0389938	1.08326		-0.0390169	0.997907		-0.0390989	1.11091		-0.0390592	1.12291		-0.039132	0		-0.0388427	1.10101		-0.0396146	1.01169
-0.0387186	1.00244		-0.0388952	0.922085		-0.038948	1.09898		-0.0389318	1.08722		-0.0389205	0		-0.0385442	1.19726		-0.0395373	0.995109
-0.0386441	1.12106		-0.0387735	0.947671		-0.0388178	1.04886		-0.0388481	1.09402		-0.0388565	0		-0.0384541	1.16805		-0.0393462	1.00005
-0.0385695	1.14895		-0.038712	0.960659		-0.0386964	1.0846		-0.038723	1.06069		-0.0387925	0		-0.038364	1.13472		-0.0392489	0.948891
-0.0384615	1.14006		-0.0386113	0.922543		-0.0386876	1.07224		-0.0385853	1.06808		-0.0386756	0		-0.0382494	1.14772		-0.0391515	1.04276
-0.0383606	1.16886		-0.0384539	0.952455		-0.0385955	1.06045		-0.0384599	1.08157		-0.0385668	0		-0.0381302	1.12882		-0.0389749	1.04827
-0.0381151	1.15538		-0.0383757	0.911925		-0.0383401	1.08699		-0.0383345	1.09718		-0.0383711	0		-0.0379655	1.21849		-0.0388866	1.04016
-0.0380292	1.15198		-0.0381755	0.939375		-0.0382508	1.08107		-0.0382221	1.06053		-0.0382425	0		-0.0378472	1.13738		-0.0387231	0.972399
-0.0379432	1.14674		-0.03797	0.921179		-0.0381071	1.12723		-0.0381177	1.08646		-0.0381138	0		-0.0377289	1.14139		-0.0386102	0.986067
-0.0377955	1.14742		-0.0379057	0.869145		-0.0379875	1.09765		-0.0379297	1.1299		-0.038015	0		-0.0376543	1.12566		-0.0384972	1.01693
-0.037693	1.14822		-0.0378414	0.917586		-0.0378679	1.07439		-0.037815	1.13966		-0.0379211	0		-0.0375419	1.15868		-0.0383809	0.998829
-0.0375191	1.15009		-0.0377859	0.873782		-0.0377128	1.05045		-0.0377003	1.08361		-0.0376649	0.613925		-0.0373769	1.16178		-0.0382774	1.01256
-0.0374377	1.15147		-0.0376646	0.891056		-0.0376396	1.12837		-0.0376101	1.05894		-0.0375847	0.717171		-0.037259	1.13786		-0.038099	1.04079
-0.0373562	1.15096		-0.0374956	0.929142		-0.0374076	1.10698		-0.0375231	1.0836		-0.0375044	0.297496		-0.0371411	1.14993		-0.0380112	1.01319
-0.0372203	1.14773		-0.0373588	0.933257		-0.0373218	1.07607		-0.0373672	1.08097		-0.037459	0.474366		-0.0371002	1.19591		-0.0379234	1.03762
-0.0371148	1.14446		-0.0372085	0.951906		-0.037236	1.06611		-0.0372527	1.07847		-0.037348	0		-0.0369797	1.17491		-0.0377454	0.99212
-0.0368918	1.1409		-0.0369395	0.941264		-0.0371458	1.08168		-0.0371381	1.06331		-0.0371582	0.899926		-0.0368434	1.16202		-0.0375251	1.03345
-0.036803	1.14241		-0.0367668	0.958508		-0.037054	1.12055		-0.0370374	1.10776		-0.0370638	0.899665		-0.0367374	1.15048		-0.0374097	1.01855
-0.0367142	1.1436		-0.0366853	0.972871		-0.0368815	1.03646		-0.0369189	1.06178		-0.0369694	0.329566		-0.0364514	1.21082		-0.0372943	1.02993
-0.0365893	1.14515		-0.0366037	0.961114		-0.0367335	1.1042		-0.0366938	1.07139		-0.0367982	0.859638		-0.0363818	1.16045		-0.0371516	0.96498
-0.0364999	1.14627		-0.0365028	0.964713		-0.0365854	1.13574		-0.0365769	1.06343		-0.0365126	0.665702		-0.0363123	1.14516		-0.0370658	1.01528
-0.0363449	1.14769		-0.0364177	0.96061		-0.0365768	1.13303		-0.03646	1.09641		-0.0364323	0.929984		-0.0361849	1.1474		-0.0368586	1.03628
-0.0362224	1.14171		-0.0361921	0.961327		-0.0364895	1.11484		-0.036393	1.10447		-0.036352	0.959734		-0.0360741	1.12566		-0.0367741	0.985583
-0.0361	1.13856		-0.0360889	1.00024		-0.0363257	1.1066		-0.0363071	1.11308		-0.0361982	0.858396		-0.0358839	1.1645		-0.0366896	1.0149
-0.0359853	1.13255		-0.0359241	0.942038		-0.036241	1.15446		-0.0361151	1.10023		-0.0360993	0.901196		-0.0357721	1.15833		-0.0365186	1.03619
-0.0358446	1.1308		-0.0357871	0.95028		-0.0360294	1.17115		-0.0360151	1.09894		-0.035884	0.946257		-0.0356603	1.20625		-0.0362633	1.02544
-0.0356702	1.12786		-0.03565	0.942005		-0.0359362	1.13576		-0.0359151	1.13359		-0.0357938	0.939167		-0.0355623	1.2134		-0.0361676	1.00882
-0.0355655	1.12687		-0.0355787	0.9623		-0.0358429	1.14872		-0.035765	1.0837		-0.0357035	0.939863		-0.0354827	1.24028		-0.0360719	1.06729
-0.0354607	1.12141		-0.0354942	0.940947		-0.03579	1.10883		-0.0356644	1.09632		-0.0355828	0.947492		-0.0352449	1.16869		-0.0359231	1.08439
-0.0353489	1.1183		-0.0352723	0.924014		-0.0356874	1.12288		-0.0355638	1.09588		-0.035504	0.957435		-0.0351559	1.15542		-0.03583	1.01854
-0.0352642	1.12025		-0.0351941	0.947035		-0.0355344	1.16877		-0.0354631	1.08716		-0.0353423	0.987431		-0.0350668	1.18321		-0.0356457	1.03343
-0.035034	1.12212		-0.0351159	0.950152		-0.0354347	1.134		-0.0354476	1.11757		-0.035247	0.918274		-0.0349772	1.20745		-0.0355519	1.08826
-0.0349519	1.1232		-0.0350241	0.944542		-0.0352294	1.09708		-0.03534	1.09076		-0.0351517	0.898749		-0.0348653	1.22163		-0.035458	1.00454
-0.0348698	1.12358		-0.0348995	0.894956		-0.0351226	1.12604		-0.0351556	1.07906		-0.0350242	0.940973		-0.0346608	1.17809		-0.0353271	0.992501
-0.0347432	1.12373		-0.0346621	0.954219		-0.0350158	1.12273		-0.0350739	1.11924		-0.0349145	1.01545		-0.0345454	1.21177		-0.0352248	0.931159
-0.0346292	1.12444		-0.0345523	0.958992		-0.0348967	1.10057		-0.0348838	1.13239		-0.0346974	0.938419		-0.0343945	1.1783		-0.0350223	1.01371
-0.0344094	1.12662		-0.0344426	0.951324		-0.0347933	1.10769		-0.0347739	1.1145		-0.0345715	0.973654		-0.0342748	1.12024		-0.0349221	0.986214
-0.0343178	1.12635		-0.0343911	0.940173		-0.0345969	1.13876		-0.0346639	1.08995		-0.0344456	0.997384		-0.0340729	1.1755		-0.0348219	0.975602
-0.0342263	1.12463		-0.0342714	0.913709		-0.034496	1.15836		-0.0345846	1.11568		-0.0343577	0.987416		-0.0339669	1.17773		-0.0346628	0.992033
-0.0341218	1.12385		-0.0341147	0.936449		-0.034395	1.10994		-0.0344688	1.13842		-0.0342693	0.952315		-0.0338609	1.2008		-0.0345918	1.02987
-0.0340248	1.12084		-0.033993	0.976911		-0.0342939	1.09572		-0.0342732	1.08672		-0.0340778	0.951807		-0.0337481	1.16056		-0.0344767	1.00351
-0.0338119	1.11645		-0.0338713	0.924497		-0.0341922	1.09784		-0.0341646	1.08037		-0.0339701	0.966897		-0.0336483	1.17741		-0.0343703	1.03439
-0.0337195	1.11333		-0.0337162	0.895504		-0.0339808	1.15827		-0.034056	1.10533		-0.0338624	1.01833		-0.0334332	1.19009		-0.0342639	1.0115
-0.033627	1.11191		-0.0336424	0.928822		-0.0338999	1.1242		-0.0339404	1.0898		-0.0337269	0.969412		-0.0333456	1.14514		-0.0341432	1.00219
-0.033493	1.1044		-0.0334757	0.928137		-0.0338191	1.10443		-0.0338301	1.14168		-0.0336458	0.916489		-0.033258	1.15744		-0.0340373	1.05165
-0.03339	1.09878		-0.0333591	0.884277		-0.033693	1.14352		-0.0336781	1.10628		-0.0334716	0.96691		-0.0331226	1.17706		-0.0338477	1.02425
-0.0331886	1.09103		-0.0332425	0.919335		-0.0335872	1.17313		-0.0335671	1.0983		-0.0333699	0.956483		-0.0330123	1.17711		-0.0337362	0.956948
-0.033118	1.09116		-0.0331485	0.962832		-0.0334617	1.09591		-0.033456	1.14191		-0.0332682	0.976663		-0.032796	1.12969		-0.0336248	1.03159
-0.0330474	1.09045		-0.0330459	0.989684		-0.0331567	1.13095		-0.0333615	1.13427		-0.0331401	0.953175		-0.0327041	1.13352		-0.0335489	1.05046
-0.0329178	1.09266		-0.0328867	0.907761		-0.0330528	1.11926		-0.0332386	1.0765		-0.0330393	0.889465		-0.0326123	1.16779		-0.033425	1.08184
-0.0328195	1.09342		-0.0327694	0.896599		-0.0329489	1.10536		-0.0330434	1.1042		-0.0328456	0.99888		-0.0325069	1.18843		-0.0332199	0.975072
-0.032602	1.09686		-0.0326521	0.950276		-0.0329051	1.11463		-0.0329295	1.14785		-0.0327327	0.956506		-0.0322196	1.14798		-0.0331058	0.963979
-0.0324816	1.10002		-0.0325224	0.945245		-0.0327906	1.07446		-0.0328156	1.12083		-0.0326198	0.950318		-0.0321293	1.20071		-0.0329918	1.00969
-0.0323612	1.1038		-0.0324254	0.93347		-0.032583	1.10142		-0.032691	1.09885		-0.0324731	0.962413		-0.0320391	1.20961		-0.0328797	0.988057
-0.0323441	1.10535		-0.0322422	0.945285		-0.0324819	1.12643		-0.0325986	1.08709		-0.0324054	0.963114		-0.0319117	1.22382		-0.0327965	0.918121
-0.0322316	1.10874		-0.0321226	0.992423		-0.0323808	1.09869		-0.0323925	1.1264		-0.0321793	0.965731		-0.0318317	1.16825		-0.0326124	1.006
-0.0320397	1.11424		-0.032003	0.977888		-0.0322597	1.16731		-0.0323179	1.12189		-0.0320873	0.950571		-0.0316119	1.18945		-0.0325062	1.07586
-0.0319434	1.11274		-0.0318676	0.948093		-0.0321412	1.09452		-0.0322433	1.11538		-0.0319953	0.89879		-0.0315128	1.23138		-0.0324	1.01402
-0.0318471	1.1089		-0.0317961	0.947324		-0.0319366	1.12735		-0.0321977	1.07675		-0.0319255	0.943173		-0.0314137	1.21492		-0.03227	1.00078
-0.0317156	1.10271		-0.0316636	0.982461		-0.0318187	1.09592		-0.03205	1.12477		-0.0318214	0.987205		-0.0313918	1.17342		-0.0321628	0.987055
-0.0315955	1.09957		-0.0315511	0.987404		-0.0317008	1.11685		-0.0319399	1.11653		-0.0316605	0.926418		-0.0312572	1.15717		-0.0319903	1.05565
-0.0314119	1.10156		-0.0314386	0.963954		-0.0316632	1.14488		-0.031822	1.09887		-0.0315425	0.943039		-0.0311427	1.18694		-0.0319053	1.02053
-0.031314	1.1038		-0.0312884	0.956887		-0.0315541	1.12839		-0.0315829	1.12572		-0.0314245	0.957408		-0.031025	1.22906		-0.0318203	0.956829
-0.0312161	1.10902		-0.031184	0.987829		-0.03136	1.14005		-0.0314908	1.11953		-0.0313562	0.982974		-0.0308139	1.16318		-0.0317035	0.95828
-0.0310826	1.11085		-0.0309934	0.995687		-0.0312383	1.16082		-0.0313987	1.15436		-0.0312419	0.956834		-0.0307063	1.16924		-0.0315853	1.03988
-0.0309743	1.10962		-0.0309099	0.963647		-0.0311166	1.20023		-0.03126	1.10943		-0.0311158	0.940046		-0.0305986	1.18297		-0.0313745	1.02568
-0.0307657	1.1065		-0.0308264	0.947831		-0.030991	1.17764		-0.0310027	1.17278		-0.0308195	0.952771		-0.0304797	1.18552		-0.0312707	0.973077
-0.0306807	1.0986		-0.0307155	0.912986		-0.030886	1.15348		-0.0309105	1.16756		-0.0307229	0.939984		-0.0303872	1.15102		-0.0311669	1.03368
-0.0305957	1.09356		-0.0305896	0.97078		-0.0307098	1.13578		-0.0308183	1.14804		-0.0306262	0.933268		-0.0302216	1.18517		-0.0310216	1.05351
-0.0304851	1.09119		-0.0303944	0.917257		-0.0306064	1.15009		-0.0308015	1.09278		-0.0305731	0.934267		-0.0301018	1.18358		-0.0309364	1.06434
-0.0302208	1.09348		-0.0302852	0.92187		-0.0305031	1.17402		-0.0306758	1.10255		-0.03048	0.961266		-0.0299821	1.22654		-0.0307581	0.977184
-0.0301037	1.09414		-0.0301759	0.942855		-0.0303734	1.14502		-0.0304767	1.15201		-0.0302964	0.946438		-0.029901	1.21234		-0.0306591	1.00487
-0.0299865	1.09678		-0.0300656	1.00284		-0.0302873	1.1344		-0.0303815	1.15178		-0.0301849	0.914098		-0.0297832	1.19717		-0.0305601	1.05531
-0.0299169	1.10058		-0.0299571	0.966182		-0.0301272	1.1621		-0.0301422	1.08172		-0.0300059	0.940511		-0.0296117	1.20604		-0.030441	1.01845
-0.0298472	1.10118		-0.0298065	0.914434		-0.0300153	1.15384		-0.0300148	1.15435		-0.029913	0.990263		-0.0294104	1.21143		-0.0303232	0.973432
-0.0296953	1.09668		-0.0296995	0.966653		-0.0299033	1.15277		-0.0298875	1.16138		-0.0298201	0.960279		-0.0291705	1.16498		-0.030135	1.01417
-0.0293953	1.08818		-0.0295925	0.98588		-0.0298535	1.13418		-0.0298446	1.17447		-0.0297034	0.947779		-0.0290707	1.20861		-0.0300439	1.00007
-0.0292681	1.08337		-0.0294653	0.937638		-0.0297526	1.14324		-0.0297365	1.11438		-0.029587	0.952576		-0.0289708	1.21611		-0.0299528	1.00231
-0.0291712	1.08472		-0.0293792	0.969415		-0.0295977	1.17677		-0.0295513	1.10501		-0.0293552	0.975214		-0.0288318	1.16877		-0.0298075	1.00079
-0.029141	1.08314		-0.0291686	0.973997		-0.0294931	1.17414		-0.0294431	1.10892		-0.0292718	1.00165		-0.028741	1.12473		-0.0295812	1.02116
-0.0290531	1.08531		-0.0290698	0.976927		-0.0292925	1.15059		-0.029335	1.08295		-0.0291885	0.982915		-0.0285735	1.22247		-0.0294789	1.03422
-0.0288801	1.08466		-0.028971	0.925388		-0.0291971	1.14169		-0.0292268	1.10498		-0.0290669	0.953262		-0.0284794	1.21263		-0.0293765	1.0023
-0.0287746	1.08513		-0.0288524	0.894653		-0.0291017	1.17346		-0.0291232	1.12247		-0.0289798	0.954972		-0.0283854	1.18147		-0.0292799	0.963593
-0.0285578	1.08764		-0.0287332	0.886656		-0.029017	1.17803		-0.0289672	1.15536		-0.0288927	0.952098		-0.02823	1.17614		-0.0291566	1.0392
-0.0284477	1.09082		-0.0285864	0.966524		-0.0289304	1.16097		-0.0288695	1.14571		-0.0288056	0.960272		-0.02813	1.16687		-0.028903	1.04552
-0.0283377	1.09611		-0.028494	0.978269		-0.0287453	1.0991		-0.0287719	1.14744		-0.0288036	0.937134		-0.0279318	1.22272		-0.0288034	1.01404
-0.0281935	1.10024		-0.0284016	0.970482		-0.0286562	1.12417		-0.0286593	1.12599		-0.0286972	0.948004		-0.0278528	1.19697		-0.0287039	1.00037
-0.0281139	1.10481		-0.028303	0.953563		-0.0284781	1.15825		-0.0285325	1.14165		-0.028516	0.989982		-0.0277738	1.1523		-0.0286144	1.03521
-0.027925	1.11294		-0.0281749	0.972542		-0.0283794	1.13447		-0.0282843	1.11875		-0.0283856	0.980387		-0.0276392	1.22928		-0.0282911	0.989336
-0.0278243	1.11196		-0.0279743	0.928784		-0.0282807	1.13968		-0.0282242	1.08951		-0.0282399	0.898128		-0.0275215	1.24754		-0.0282164	0.988826
-0.0277236	1.11184		-0.027864	0.899363		-0.0281232	1.17398		-0.0281641	1.08209		-0.0279347	0.946259		-0.0273169	1.18635		-0.0281417	1.01436
-0.0275983	1.10671		-0.0277538	0.904956		-0.028032	1.18646		-0.0280541	1.10163		-0.0278325	0.957018		-0.0272122	1.1154		-0.0279881	1.05255
-0.0274987	1.10234		-0.0276673	0.962093		-0.0278605	1.11404		-0.0279461	1.13966		-0.0277302	0.96673		-0.0271074	1.1434		-0.0278816	1.04383
-0.0273151	1.09481		-0.0275615	0.994453		-0.0277618	1.12935		-0.0277074	1.13438		-0.0276615	0.955464		-0.0269829	1.21535		-0.0277157	0.97929
-0.0272034	1.08948		-0.0273504	0.959683		-0.0276631	1.1786		-0.0276379	1.11711		-0.0275681	0.939288		-0.0268924	1.23142		-0.0276156	0.989352
-0.0270917	1.08492		-0.0272345	0.946771		-0.0275257	1.1575		-0.0275685	1.11174		-0.0273213	0.953621		-0.0267727	1.17046		-0.0275156	1.04266
-0.0269809	1.07875		-0.0271186	0.98424		-0.0274359	1.17186		-0.0274298	1.14098		-0.0272243	0.948922		-0.0266334	1.19674		-0.0273896	1.01237
-0.0268839	1.08263		-0.0269986	0.98538		-0.027227	1.13189		-0.027327	1.13726		-0.0271273	0.92546		-0.026494	1.15964		-0.0273143	0.944908
-0.0267079	1.08671		-0.0268789	0.967478		-0.0271472	1.1878		-0.0271317	1.11184		-0.0270235	0.965688		-0.0264191	1.18649		-0.0270586	1.008
-0.0266008	1.0866		-0.0267395	0.953362		-0.0270674	1.19963		-0.0270393	1.13339		-0.0269366	1.00675		-0.0263307	1.15731		-0.026972	1.01884
-0.0264938	1.08437		-0.0266401	0.973788		-0.0269674	1.16558		-0.0269469	1.14993		-0.0267386	0.922454		-0.0261424	1.21513		-0.0268853	1.01449
-0.0264035	1.08067		-0.0265406	0.995691		-0.0268674	1.1397		-0.0268623	1.12821		-0.0266356	0.926948		-0.0260331	1.23351		-0.026766	1.03363
-0.026291	1.07823		-0.0264294	0.925941		-0.0266701	1.14134		-0.0267743	1.13154		-0.0265326	0.950394		-0.0259237	1.17587		-0.0266727	1.00048
-0.0260744	1.07439		-0.0263204	0.92228		-0.0264974	1.12692		-0.0266035	1.12079		-0.0263855	0.962424		-0.0257764	1.20385		-0.0264122	1.04736
-0.0259628	1.07339		-0.0261284	1.00087		-0.0263648	1.16365		-0.0265142	1.16982		-0.0262989	0.969783		-0.0254916	1.19682		-0.0263073	1.04266
-0.0258512	1.07217		-0.0260084	0.989691		-0.0260825	1.15104		-0.0262866	1.15804		-0.0261456	0.956348		-0.0253923	1.20392		-0.026168	1.04
-0.0257583	1.06943		-0.0258883	0.933552		-0.0260111	1.18207		-0.0261825	1.15804		-0.0260383	0.91684		-0.0252931	1.15609		-0.0259194	1.03395
-0.0256803	1.06953		-0.0258785	0.933965		-0.0258629	1.1755		-0.0260785	1.14412		-0.0258476	0.937706		-0.0251916	1.18154		-0.0258223	0.991106
-0.0255067	1.07707		-0.0257732	0.956765		-0.0257576	1.17381		-0.0260047	1.15518		-0.0258141	0.913224		-0.0250922	1.19828		-0.0257253	0.96856
-0.025382	1.08364		-0.025614	0.976302		-0.0256522	1.1767		-0.0258755	1.14551		-0.0254902	0.926627		-0.0248645	1.20349		-0.0256755	1.03018
-0.0252253	1.08753		-0.0254914	0.989056		-0.025527	1.17886		-0.0256655	1.12859		-0.0254008	0.965193		-0.0247693	1.15926		-0.0255529	1.03756
-0.025106	1.08979		-0.0252924	0.947939		-0.0254246	1.19112		-0.0255874	1.10827		-0.0253114	0.971626		-0.0246741	1.15986		-0.0253574	1.01738
-0.0248995	1.08932		-0.0251875	0.943683		-0.0251664	1.13367		-0.0255093	1.15465		-0.025222	0.992781		-0.0245561	1.19923		-0.0252675	0.982386
-0.0247928	1.09139		-0.0250825	1.01516		-0.0250966	1.12649		-0.025427	1.13249		-0.0252034	0.99217		-0.0244692	1.22658		-0.0251402	1.01471
-0.0246861	1.09424		-0.0249854	0.970661		-0.0250267	1.15314		-0.0253492	1.12127		-0.0250939	0.946283		-0.0242725	1.16968		-0.0248521	0.984744
-0.024533	1.09902		-0.0248864	0.964745		-0.0249245	1.17028		-0.025193	1.10767		-0.0248974	0.939786		-0.0241808	1.13335		-0.0247601	0.987293
-0.0244417	1.09858		-0.0246956	0.968187		-0.0248028	1.13804		-0.0249154	1.15185		-0.0247977	0.969053		-0.0240892	1.1893		-0.0246682	1.02701
-0.0242146	1.09306		-0.0245925	0.990621		-0.024616	1.19568		-0.0247972	1.17305		-0.024698	0.940213		-0.0239062	1.22469		-0.0245963	1.01294
-0.0241461	1.09318		-0.0244894	0.997846		-0.0245267	1.15222		-0.024679	1.12318		-0.0245751	0.971746		-0.0238421	1.18724		-0.0244605	1.01111
-0.0240777	1.09114		-0.0243304	0.936199		-0.0244374	1.14797		-0.0246181	1.1654		-0.0242761	0.953935		-0.0236941	1.1392		-0.0242653	0.983229
-0.0239419	1.09005		-0.0242446	0.945362		-0.0242964	1.1642		-0.0245206	1.14492		-0.0239441	1.02352		-0.0235742	1.20719		-0.0241604	1.01145
-0.0238489	1.08982		-0.0241075	1.00044		-0.024197	1.13862		-0.0243764	1.15375		-0.0236828	0.998561		-0.0234542	1.24602		-0.0240554	1.04944
-0.0236481	1.08971		-0.0240051	0.999779		-0.024059	1.16859		-0.0242514	1.14401		-0.0233495	0.960146		-0.0233494	1.1974		-0.023941	1.01879
-0.0235386	1.0876		-0.0239026	0.951783		-0.023932	1.15706		-0.0240504	1.17211		-0.0230729	0.972691		-0.0232579	1.17164		-0.0238185	1.00126
-0.0234291	1.08478		-0.0237517	0.940766		-0.0238051	1.17016		-0.0239595	1.17153		-0.0229577	0.967482		-0.0230424	1.24219		-0.0236638	1.02256
-0.0232819	1.08157		-0.0236584	0.94145		-0.0236788	1.19084		-0.0238687	1.13244		-0.0228425	0.980268		-0.0229407	1.25914		-0.0235435	1.03597
-0.0231102	1.07545		-0.0234398	0.97935		-0.0235785	1.19313		-0.0237576	1.11933		-0.0227272	0.953574		-0.022839	1.21703		-0.0234233	1.03685
-0.0229928	1.07425		-0.02336	0.935041		-0.0234051	1.16414		-0.0236492	1.12973		-0.022462	0.960167		-0.0227171	1.20941		-0.0233536	0.989589
-0.0228754	1.07132		-0.0232802	0.918025		-0.0232945	1.10863		-0.0234471	1.18806		-0.0221277	0.94124		-0.0226187	1.22025		-0.0232437	0.986434
-0.0227809	1.07054		-0.0231279	0.996221		-0.0231838	1.15769		-0.0233264	1.18799		-0.0220161	0.956138		-0.0224186	1.25383		-0.0230579	1.00317
-0.0226573	1.071		-0.0230445	1.00666		-0.0231327	1.17445		-0.0232057	1.16379		-0.0218466	0.942866		-0.0223483	1.1742		-0.0229542	1.04709
-0.0224672	1.07208		-0.0228621	0.974711		-0.0230516	1.17839		-0.0231474	1.15302		-0.0215771	0.967234		-0.022278	1.18463		-0.0228506	1.02801
-0.0223535	1.0753		-0.0226599	0.98455		-0.0229245	1.14996		-0.0230597	1.14027		-0.0212463	0.952543		-0.0221144	1.20332		-0.0227105	1.02363
-0.0222397	1.07766		-0.0225667	0.969054		-0.0228076	1.15784		-0.0229721	1.20599		-0.0209855	1.01204		-0.0220216	1.19468		-0.0224772	1.03062
-0.0221169	1.08041		-0.0223837	0.957555		-0.0225523	1.17206		-0.0228844	1.17542		-0.0207694	0.954413		-0.0218154	1.15559		-0.0223473	0.998545
-0.022011	1.07839		-0.0222832	0.95003		-0.0224638	1.15977		-0.0228256	1.12689		-0.0203957	0.958067		-0.0217189	1.19322		-0.0222174	1.01529
-0.0218117	1.07368		-0.0220351	1.01558		-0.0223752	1.14208		-0.0227235	1.12167		-0.0203123	1.00827		-0.0216224	1.22468		-0.0220249	1.01974
-0.0217041	1.07031		-0.0218487	0.984762		-0.0222396	1.16951		-0.0225489	1.12951		-0.0202289	0.984846		-0.0214941	1.23106		-0.0219435	1.03883
-0.0215965	1.06787		-0.0217251	1.00159		-0.0219674	1.17957		-0.0224115	1.15867		-0.0200768	0.946684		-0.0214194	1.23026		-0.02177	0.997915
-0.0215233	1.06954		-0.0215594	1.02589		-0.0218788	1.13384		-0.0222479	1.10326		-0.0197697	0.935553		-0.021238	1.1579		-0.0216748	0.97501
-0.0214099	1.07331		-0.0214582	0.992958		-0.0217902	1.13535		-0.0221425	1.15991		-0.0194612	1.00065		-0.0211347	1.21753		-0.0215796	1.03761
-0.0212514	1.08604		-0.0212532	0.985133		-0.0217577	1.15509		-0.022037	1.16005		-0.0191344	0.966719		-0.0210313	1.22158		-0.0214281	1.06243
-0.0211211	1.08765		-0.0211455	1.00712		-0.0216435	1.18899		-0.0219327	1.14168		-0.0190416	0.986758		-0.0208998	1.18001		-0.0212945	0.987847
-0.0209908	1.08794		-0.0210378	1.00102		-0.0214548	1.20294		-0.0218167	1.18838		-0.0189489	0.99406		-0.0207999	1.16971		-0.0211844	1.05482
-0.0208814	1.08927		-0.0208529	0.932234		-0.0213666	1.13706		-0.0216171	1.17239		-0.0188394	0.983611		-0.0205841	1.23363		-0.0211609	1.04004
-0.0207934	1.08944		-0.0206068	1.02782		-0.0211362	1.16902		-0.0215187	1.15939		-0.0185679	1.03423		-0.0204857	1.23723		-0.0210714	0.986109
-0.020633	1.08696		-0.0205214	0.980068		-0.0210288	1.15876		-0.0214204	1.17384		-0.0182352	0.94284		-0.0203873	1.19158		-0.0208993	0.997062
-0.0205261	1.08252		-0.020436	0.980715		-0.0209214	1.18364		-0.0213032	1.13756		-0.0179548	1.01245		-0.0203032	1.20094		-0.0208085	1.03224
-0.0204191	1.08011		-0.0203321	0.983064		-0.0208486	1.14383		-0.0212077	1.1101		-0.0175955	0.973548		-0.0201921	1.2325		-0.0206794	1.06713
-0.0202362	1.07219		-0.0202304	0.994998		-0.0207598	1.15834		-0.0209938	1.21118		-0.0173528	0.966178		-0.0199621	1.24148		-0.0203397	1.02113
-0.0201681	1.06976		-0.0199954	1.02961		-0.0205471	1.21157		-0.0209077	1.22328		-0.0167957	0.982718		-0.0198902	1.22193		-0.0202709	1.02292
-0.0199675	1.07009		-0.0198914	0.974207		-0.0204387	1.18831		-0.0208217	1.12169		-0.0164803	1.01222		-0.0198183	1.19702		-0.0202021	0.996495
-0.0198719	1.07684		-0.0197875	0.95064		-0.0203304	1.18784		-0.0206618	1.15712		-0.0161669	1.0037		-0.0196291	1.15949		-0.0201566	1.06977
-0.0196563	1.08525		-0.0197085	0.985339		-0.0202041	1.14176		-0.0205701	1.15056		-0.0158714	0.942249		-0.019564	1.24081		-0.0200468	1.04893
-0.019556	1.09182		-0.0195987	1.01785		-0.0201034	1.24738		-0.0204265	1.19445		-0.015621	0.948071		-0.0193891	1.23523		-0.0198809	0.995617
-0.019295	1.09728		-0.0194033	0.946511		-0.0199304	1.18515		-0.0203213	1.20254		-0.0155377	0.959554		-0.0192996	1.21087		-0.0198106	0.994155
-0.0192353	1.09736		-0.0192886	0.940178		-0.019831	1.18093		-0.020216	1.16109		-0.0152999	0.999002		-0.0192101	1.21483		-0.0196459	1.03211
-0.0191756	1.09656		-0.019174	0.998083		-0.0197315	1.2136		-0.0201035	1.18392		-0.015187	0.979522		-0.0191596	1.22967		-0.019542	1.06391
-0.0190695	1.09188		-0.0190599	1.01619		-0.0196148	1.22515		-0.0199825	1.21787		-0.015074	0.946436		-0.0190418	1.23513		-0.019438	1.07664
-0.0189621	1.08783		-0.0189715	0.969349		-0.0195187	1.18822		-0.0198087	1.16543		-0.0149508	0.985368		-0.0188923	1.257		-0.0191383	1.02943
-0.0188032	1.07639		-0.0187703	1.00003		-0.0193121	1.14167		-0.019673	1.18028		-0.0146818	0.96963		-0.018769	1.20311		-0.0190556	1.01457
-0.0186928	1.06929		-0.0186757	1.02989		-0.0192089	1.18361		-0.0195373	1.14881		-0.0143679	0.999385		-0.0185588	1.23933		-0.0188546	1.01539
-0.0185823	1.06735		-0.0184621	1.00448		-0.0191057	1.21041		-0.0194608	1.20808		-0.0140434	1.00339		-0.0184781	1.24065		-0.0187547	0.985687
-0.0184596	1.06767		-0.0183813	0.962835		-0.0189687	1.18022		-0.019204	1.10953		-0.0137461	0.94265		-0.0183973	1.21737		-0.0186479	1.01867
-0.0183756	1.07171		-0.0181872	0.975027		-0.0188901	1.19837		-0.0190637	1.162		-0.013394	0.988375		-0.0182162	1.20051		-0.0183641	1.03312
-0.0181481	1.08005		-0.018081	1.00619		-0.018758	1.17652		-0.0189591	1.17981		-0.0131523	0.948833		-0.0181299	1.20393		-0.0182593	1.03646
-0.018041	1.08549		-0.0179747	1.00517		-0.0186242	1.16732		-0.0189233	1.14519		-0.0129024	1.01475		-0.0179377	1.18967		-0.0181545	1.02528
-0.0179339	1.0869		-0.0178807	0.962357		-0.0184905	1.1684		-0.0188581	1.14757		-0.0126042	1.00934		-0.0178363	1.21763		-0.018033	1.01206
-0.0178583	1.08837		-0.0177904	0.955405		-0.0184041	1.16083		-0.0186816	1.17538		-0.0122374	0.959267		-0.0177349	1.20569		-0.017944	1.03453
-0.0177392	1.09047		-0.0176812	1.00072		-0.0183064	1.15441		-0.0184166	1.17397		-0.0119786	1.02194		-0.0176844	1.20342		-0.0177117	1.02766
-0.0175491	1.09783		-0.0175633	1.01933		-0.0180647	1.23662		-0.0183111	1.1263		-0.0116672	1.02087		-0.01757	1.25333		-0.0176283	1.05563
-0.0174221	1.10432		-0.0173433	0.921516		-0.0179594	1.1848		-0.0182056	1.12465		-0.0114252	0.99291		-0.0173489	1.20926		-0.0174211	1.0318
-0.0172951	1.10591		-0.0172444	0.956583		-0.0178541	1.1563		-0.0180442	1.15667		-0.0111791	0.982334		-0.0172608	1.17476		-0.0173166	0.989705
-0.0172923	1.10477		-0.0171455	0.996109		-0.0177496	1.16498		-0.0179592	1.20777		-0.010861	0.938866		-0.0171727	1.2423		-0.0170613	1.02929
-0.0171665	1.10256		-0.0170242	1.01452		-0.0176465	1.21777		-0.0177633	1.1641		-0.0105282	0.990018		-0.0170494	1.25482		-0.016979	1.06422
-0.0169362	1.1026		-0.0169275	0.989221		-0.0175081	1.18017		-0.0176516	1.13363		-0.0102461	0.966886		-0.016955	1.23271		-0.0168968	1.01807
-0.0168108	1.10406		-0.0168058	0.963289		-0.0173766	1.20318		-0.0175398	1.17331		-0.0099002	1.02264		-0.0167487	1.13273		-0.0167591	0.998674
-0.016705	1.10702		-0.0166883	0.962983		-0.0172452	1.17058		-0.0174074	1.24021		-0.0097858	0.993901		-0.0166345	1.21743		-0.0166688	1.02055
-0.0166855	1.10326		-0.0165709	0.998816		-0.0171984	1.2095		-0.0172984	1.18022		-0.0096369	1.00998		-0.0165204	1.19456		-0.0164566	1.05569
-0.0165941	1.1062		-0.0164552	1.00303		-0.0171097	1.2347		-0.0171392	1.13416		-0.0093007	0.955174		-0.0164348	1.2406		-0.0163844	1.03319
-0.016465	1.10602		-0.0163521	0.983212		-0.0170034	1.18845		-0.0170423	1.1862		-0.0090181	1.05619		-0.0163235	1.22217		-0.0163122	1.00125
-0.0163577	1.10635		-0.0161371	1.03381		-0.0168928	1.18881		-0.0169454	1.17931		-0.0086327	0.980522		-0.0161147	1.23903		-0.0161921	0.999305
-0.0162385	1.11286		-0.0160496	1.03785		-0.0167056	1.22436		-0.0167824	1.17882		-0.0083923	1.01632		-0.0160182	1.26629		-0.0160729	1.05863
-0.0159469	1.11459		-0.0159622	0.97934		-0.0166011	1.24985		-0.01669	1.14649		-0.0080605	0.944827		-0.0159217	1.26434		-0.0158792	1.05371
-0.0158296	1.11033		-0.0157991	0.976811		-0.0164966	1.1828		-0.0165119	1.19223		-0.0079671	0.976392		-0.0158809	1.20221		-0.0157715	1.00016
-0.0157137	1.10491		-0.0157133	0.926971		-0.0163935	1.13866		-0.0164049	1.22688		-0.0077431	0.970091		-0.0157538	1.24807		-0.0156639	0.993445
-0.0157123	1.10496		-0.0154435	1.02838		-0.0162699	1.17392		-0.0162979	1.18842		-0.0074538	1.00087		-0.0155179	1.25974		-0.0155795	1.06502
-0.0156105	1.10374		-0.0153482	0.975029		-0.0161339	1.22536		-0.0161896	1.1645		-0.0071553	1.01364		-0.0154117	1.2509		-0.0153154	1.04256
-0.0154211	1.1064		-0.0152529	0.940996		-0.016041	1.22226		-0.0160707	1.17117		-0.0068488	1.03107		-0.0153055	1.2312		-0.0151937	1.05332
-0.0153075	1.10784		-0.0151706	0.952335		-0.0158213	1.15519		-0.0159015	1.19048		-0.006736	1.02149		-0.0151901	1.22537		-0.0150732	1.09039
-0.015072	1.10937		-0.0150683	1.02782		-0.0157052	1.14607		-0.0157796	1.19346		-0.0065806	0.95326		-0.0150953	1.26991		-0.015072	1.05942
-0.0149707	1.10883		-0.0148753	0.959113		-0.015589	1.22699		-0.0156578	1.2044		-0.0064867	1.02338		-0.0148626	1.22738		-0.0149554	1.03148
-0.0148693	1.10806		-0.0147669	0.926819		-0.0154533	1.21692		-0.0155583	1.18765		-0.0063928	0.997664		-0.0147411	1.1781		-0.0147775	1.0212
-0.0147266	1.10565		-0.0146585	1.04056		-0.0152672	1.2362		-0.0154574	1.18168		-0.0062645	0.967774		-0.0146196	1.21665		-0.0144822	1.00977
-0.0146371	1.10432		-0.0145634	1.02612		-0.0151591	1.21364		-0.0153087	1.1933		-0.0059397	0.961271		-0.0146035	1.24758		-0.0142514	1.02871
-0.0144993	1.10203		-0.0143418	0.949759		-0.014988	1.21514		-0.0152065	1.14955		-0.0055707	0.987899		-0.0144817	1.2628		-0.0141501	1.02798
-0.014385	1.10391		-0.0142188	0.993327		-0.0148548	1.17742		-0.0151042	1.19182		-0.0053702	0.973902		-0.0142444	1.2695		-0.0139668	1.01909
-0.0142706	1.10549		-0.0140958	0.996714		-0.0145816	1.274		-0.0149958	1.17533		-0.0050168	0.99937		-0.0141655	1.27305		-0.0138548	1.03474
-0.0141864	1.10671		-0.0139237	1.04859		-0.0144905	1.24807		-0.0148672	1.16602		-0.0047419	0.97132		-0.0140866	1.26967		-0.0136804	1.02449
-0.0140776	1.1056		-0.0138412	0.981251		-0.0143995	1.18089		-0.0147045	1.15177		-0.00461078	1.01205		-0.0139209	1.26684		-0.0135413	1.07175
-0.0138777	1.10758		-0.0136912	0.990704		-0.0143027	1.19464		-0.0145747	1.17256		-0.00447967	1.02376		-0.0138425	1.2124		-0.0134021	1.06864
-0.013781	1.10553		-0.0135814	1.01862		-0.0142051	1.19339		-0.0144449	1.19662		-0.0042406	0.994794		-0.0136829	1.25228		-0.0132857	1.06983
-0.0136843	1.10571		-0.0134716	1.01282		-0.0140014	1.25578		-0.0143315	1.2034		-0.0038397	1.04262		-0.0135754	1.25905		-0.0132019	1.03781
-0.0135722	1.1018		-0.0133815	0.975331		-0.0139062	1.21538		-0.0142446	1.17584		-0.00373736	1.01159		-0.013468	1.2952		-0.0130564	1.04542
-0.0134665	1.09974		-0.0132695	1.00499		-0.0138111	1.19194		-0.0141577	1.13383		-0.00363503	0.94847		-0.0133777	1.25053		-0.0129375	1.03634
-0.0133607	1.09842		-0.0130954	1.0079		-0.0137858	1.22195		-0.0140708	1.16912		-0.0035079	0.965056		-0.0132579	1.21528		-0.0128186	1.00256
-0.013255	1.09655		-0.0129684	0.96589		-0.0136783	1.22763		-0.0140429	1.22387		-0.00340857	0.975838		-0.0130966	1.26163		-0.0127117	0.993387
-0.01323	1.09752		-0.0128415	0.976479		-0.0135029	1.2119		-0.0139393	1.21415		-0.0033317	1.0297		-0.0128442	1.22598		-0.0126042	1.01697
-0.013129	1.09717		-0.0126847	1.00469		-0.0134113	1.26288		-0.0137571	1.14547		-0.00321966	1.00903		-0.0127487	1.23516		-0.0124221	1.01789
-0.0129611	1.09452		-0.0125937	1.02816		-0.013192	1.21819		-0.0136526	1.12675		-0.00310763	0.999308		-0.0125735	1.23865		-0.0123167	1.01279
-0.0128647	1.09459		-0.0124381	0.957351		-0.0130925	1.25399		-0.0135548	1.17812		-0.0029962	0.972741		-0.0124712	1.26075		-0.0122112	1.03497
-0.0126005	1.09289		-0.012337	0.989293		-0.012993	1.26118		-0.0132663	1.16547		-0.00299559	1.0019		-0.0122596	1.21093		-0.01207	1.04797
-0.0125397	1.0927		-0.0121922	1.03035		-0.0128451	1.20033		-0.0131692	1.16279		-0.00288297	1.0163		-0.0121504	1.21768		-0.0119762	1.06101
-0.0124788	1.09455		-0.0120643	1.04508		-0.0127532	1.20569		-0.0130721	1.23492		-0.0026741	0.988226		-0.0120482	1.27564		-0.0118666	1.04577
-0.0123189	1.09976		-0.0118597	1.00712		-0.0126267	1.23882		-0.0129256	1.21086		-0.00258537	0.972888		-0.0120412	1.23155		-0.0117299	1.02642
-0.0122239	1.10167		-0.0117583	0.952608		-0.0124991	1.19005		-0.0128326	1.23789		-0.00249664	1.00726		-0.0119323	1.23161		-0.0115932	1.02367
-0.0120015	1.10694		-0.011657	1.0262		-0.0122721	1.18315		-0.0126253	1.17077		-0.0024268	1.0247		-0.0117462	1.1959		-0.0114197	1.05387
-0.0119091	1.1094		-0.0115294	1.02593		-0.0121696	1.20526		-0.0125163	1.14931		-0.0020637	1.05718		-0.0116412	1.21156		-0.0113237	1.0218
-0.0118168	1.11735		-0.0114135	0.970812		-0.0119516	1.22351		-0.0124072	1.20522		-0.0017784	0.97754		-0.0114194	1.29366		-0.0111864	1.0008
-0.0117375	1.12197		-0.01118	1.0105		-0.0118495	1.16401		-0.0122946	1.22872		-0.0014397	1.06121		-0.0113267	1.24889		-0.0111063	1.06077
-0.0116295	1.12954		-0.0111025	1.03192		-0.0117474	1.18847		-0.0122114	1.21394		-0.0011461	0.995102		-0.011234	1.22955		-0.0110262	1.10792
-0.0114154	1.13126		-0.0109718	1.00763		-0.0116138	1.20855		-0.0120417	1.20151		-0.0008233	0.989698		-0.0111266	1.29169		-0.0108844	1.05213
-0.0113013	1.12872		-0.0108666	0.967565		-0.0115008	1.27452		-0.0119379	1.20771		-0.0004883	1.06464		-0.0110466	1.2691		-0.0107888	1.03736
-0.0111871	1.12568		-0.0106038	1.0184		-0.011393	1.19818		-0.0118341	1.21044		-0.0002287	0.984825		-0.0108117	1.24229		-0.0105812	1.03426
-0.0110946	1.12125		-0.0105069	1.03849		-0.0112903	1.17592		-0.0117117	1.20646		0	1.13509		-0.0107129	1.23171		-0.0104953	1.07995
-0.0109926	1.11883		-0.01041	0.996892		-0.0111875	1.20897		-0.0115934	1.14803		0.0002296	1.00858		-0.0106141	1.23234		-0.0104093	1.08645
-0.0108233	1.1187		-0.0102564	0.992725		-0.0110637	1.27308		-0.0114042	1.21344		0.0004827	1.00715		-0.0105564	1.28088		-0.0103174	1.01221
-0.010717	1.12078		-0.0101721	1.02927		-0.0109563	1.23211		-0.0113198	1.189		0.0007308	0.997028		-0.0104232	1.26645		-0.0101885	1.0366
-0.0106106	1.12351		-0.00998717	1.01975		-0.0107461	1.21107		-0.0112353	1.17983		0.0010839	1.06505		-0.0101978	1.2236		-0.0100003	1.08768
-0.0104886	1.12833		-0.00991014	1.01386		-0.0106437	1.24834		-0.011136	1.22194		0.00117791	1.03514		-0.01011	1.26642		-0.00989716	1.0566
-0.0103976	1.13131		-0.00983311	1.00085		-0.0105412	1.23081		-0.010804	1.21732		0.0013353	1.01401		-0.0100222	1.30516		-0.00979416	1.05247
-0.010207	1.12873		-0.00966757	0.988802		-0.0104138	1.20522		-0.0107257	1.19378		0.0016137	1.04046		-0.00988886	1.24666		-0.00965756	1.0443
-0.010124	1.12577		-0.00955755	1.06664		-0.0102022	1.27232		-0.0106474	1.17892		0.0018708	1.01183		-0.00978496	1.23012		-0.00953726	1.08432
-0.0100411	1.12514		-0.00940077	1.02978		-0.0099178	1.215		-0.0104851	1.2288		0.00200917	0.989836		-0.00959206	1.25954		-0.00937376	1.0758
-0.0098685	1.12267		-0.00927856	0.99697		-0.0098218	1.26737		-0.0103882	1.22068		0.0022286	0.989036		-0.00947086	1.33177		-0.00927096	0.989075
-0.0096	1.12529		-0.00915635	1.02906		-0.0096027	1.24859		-0.0102251	1.2068		0.0025713	1.04406		-0.00934976	1.21947		-0.00916806	1.01947
-0.00949245	1.12385		-0.00908567	1.01069		-0.0093024	1.18257		-0.0101218	1.19366		0.0028209	1.02457		-0.00924096	1.24025		-0.00901766	0.996455
-0.0093849	1.12163		-0.00898856	1.01996		-0.0092191	1.2354		-0.0100185	1.2079		0.0031226	1.03828		-0.00916076	1.24147		-0.00891536	1.0371
-0.0092742	1.1202		-0.00875817	1.00002		-0.00913571	1.25033		-0.0098675	1.21347		0.00323137	1.01732		-0.00895906	1.25988		-0.00871366	1.01846
-0.00918349	1.11995		-0.00867339	1.02676		-0.0089898	1.24992		-0.0097713	1.19201		0.003403	1.04624		-0.00886146	1.29807		-0.00862586	1.00776
-0.0089841	1.12016		-0.00858862	1.01499		-0.00888137	1.21833		-0.0096219	1.17667		0.0037402	1.01369		-0.00876376	1.22816		-0.00853806	1.10809
-0.00888886	1.11925		-0.00848787	1.02901		-0.0086813	1.22303		-0.0094825	1.23396		0.0040613	1.04238		-0.00869176	1.24354		-0.00843056	1.04142
-0.00879361	1.11324		-0.00840455	0.989397		-0.00859928	1.30019		-0.009343	1.24774		0.004306	0.991331		-0.00857256	1.21701		-0.00831066	1.01437
-0.0086861	1.11157		-0.00816387	0.971447		-0.00851726	1.23556		-0.0092881	1.2311		0.0046973	0.972834		-0.00836206	1.24276		-0.00808786	1.05264
-0.00857676	1.10763		-0.00808018	1.01066		-0.0084295	1.18994		-0.0091843	1.19079		0.0049487	1.06954		-0.00826936	1.21092		-0.00801656	1.0332
-0.008365	1.10622		-0.00799649	0.993781		-0.00830705	1.21254		-0.0089628	1.23131		0.0052643	1.00202		-0.00817666	1.24071		-0.00794536	1.08104
-0.00824014	1.10918		-0.00779067	0.932916		-0.0081047	1.27773		-0.0088659	1.23379		0.00536448	0.970737		-0.00801816	1.27215		-0.00780296	1.06272
-0.00811528	1.1132		-0.00761127	1.04044		-0.00800027	1.25632		-0.008769	1.1908		0.00546466	0.991666		-0.00791296	1.26329		-0.00771226	1.03487
-0.0080365	1.11568		-0.00749328	1.02668		-0.00789585	1.21576		-0.0086762	1.18669		0.005601	1.03813		-0.00775856	1.20832		-0.00756086	1.09388
-0.00794527	1.1174		-0.0073753	0.976269		-0.00773	1.13792		-0.0085662	1.22179		0.0058229	1.05776		-0.00763946	1.23967		-0.00743356	1.09473
-0.0077102	1.12171		-0.00721397	0.984444		-0.00765934	1.22228		-0.0083616	1.23795		0.0062028	1.04057		-0.00752036	1.28315		-0.00730626	0.992129
-0.00763289	1.1198		-0.00713749	1.01001		-0.0075004	1.27362		-0.0082705	1.2048		0.0062934	1.04009		-0.00746976	1.29257		-0.00726276	0.998388
-0.0074626	1.11614		-0.00692317	0.989555		-0.00741067	1.22661		-0.0081794	1.19557		0.0064779	1.0576		-0.00737746	1.27386		-0.00716826	1.02993
-0.0073552	1.11568		-0.00681423	0.964266		-0.00732095	1.21858		-0.0080521	1.23165		0.006775	1.0084		-0.00713846	1.27602		-0.00701866	1.03569
-0.0072372	1.11796		-0.0067053	0.950477		-0.0071955	1.21172		-0.007968	1.21451		0.007101	1.017		-0.00705926	1.3351		-0.00690776	1.02136
-0.0069095	1.12733		-0.00661917	1.04941		-0.00708042	1.24489		-0.0077377	1.2284		0.0074298	1.03673		-0.00697996	1.29318		-0.00668366	1.04143
-0.0068289	1.12826		-0.00639457	0.982738		-0.0068563	1.2209		-0.0076363	1.17403		0.0076707	1.0043		-0.00680046	1.28398		-0.00659076	1.09762
-0.0067045	1.12961		-0.00627971	0.991182		-0.00675946	1.22344		-0.0075349	1.20415		0.0080186	1.03369		-0.00672526	1.22116		-0.00649786	1.11217
-0.00658676	1.12643		-0.00616484	1.01786		-0.00666263	1.27169		-0.0074405	1.22724		0.0083474	1.03255		-0.00654016	1.30762		-0.00639826	1.10896
-0.0064072	1.11815		-0.00611947	1.02505		-0.0065523	1.28201		-0.0073157	1.24869		0.008601	1.0269		-0.00642396	1.34745		-0.00627386	1.01852
-0.006172	1.11351		-0.00601293	1.0016		-0.00644346	1.2496		-0.0070998	1.24764		0.0089799	1.0612		-0.0063078	1.27256		-0.00611246	1.05872
-0.005939	1.12053		-0.00585767	1.01198		-0.0062565	1.22572		-0.0070066	1.2489		0.0092698	1.0311		-0.00625456	1.22287		-0.00600256	1.05342
-0.00584189	1.12662		-0.00576158	1.00788		-0.00615545	1.24544		-0.0069133	1.24767		0.0093708	0.992812		-0.00611972	1.25304		-0.00589256	1.05318
-0.0055854	1.13969		-0.00552567	1.09372		-0.00605439	1.26457		-0.0067782	1.23256		0.0094827	1.05323		-0.00587546	1.2726		-0.00578216	1.03304
-0.00551079	1.14238		-0.00540967	1.03548		-0.0059441	1.26833		-0.0066966	1.23385		0.0097817	1.01155		-0.00581469	1.25254		-0.00568896	1.04456
-0.0052626	1.14121		-0.00529367	1.02998		-0.00583681	1.19796		-0.0065566	1.18129		0.0100794	1.06133		-0.00575391	1.23213		-0.00551736	1.07323
-0.00516686	1.13693		-0.00523237	1.04651		-0.00563	1.23362		-0.0064287	1.26013		0.0103742	1.01473		-0.00559376	1.28509		-0.00541506	1.01945
-0.00507111	1.13479		-0.0051288	1.06144		-0.00553169	1.25163		-0.0063008	1.22619		0.0106415	1.01207		-0.00532676	1.26091		-0.00531266	1.05238
-0.0049819	1.13126		-0.00491097	1.04821		-0.00543339	1.21919		-0.0062179	1.17719		0.0109737	1.02533		-0.00522789	1.26328		-0.00517526	1.05065
-0.00488341	1.1299		-0.00480187	0.996754		-0.0053645	1.19032		-0.0061033	1.18584		0.0112563	0.958484		-0.00512901	1.31298		-0.00506426	1.09336
-0.0046807	1.1275		-0.00469277	1.0126		-0.00522779	1.20585		-0.0058998	1.23425		0.0115903	1.0069		-0.00511366	1.32191		-0.00490156	1.03788
-0.00458925	1.12641		-0.00460677	1.03936		-0.0050146	1.28488		-0.00579678	1.25271		0.0118181	1.01865		-0.00499072	1.27126		-0.00480496	1.01501
-0.0044978	1.12329		-0.00448426	1.06626		-0.00490639	1.2555		-0.00569375	1.22735		0.0119278	1.03668		-0.00485286	1.27327		-0.00470836	1.04197
-0.0044171	1.11902		-0.00431027	1.02746		-0.00479818	1.24809		-0.0055891	1.20193		0.0120876	1.05884		-0.00473572	1.24523		-0.00453926	1.08356
-0.0041345	1.11943		-0.00421232	1.02848		-0.0047047	1.2404		-0.0053489	1.20026		0.0121855	1.04679		-0.00451416	1.31785		-0.00445586	1.09355
-0.00404305	1.12544		-0.00411437	1.04326		-0.00459332	1.2717		-0.00524175	1.20188		0.0124037	1.05825		-0.00439077	1.23969		-0.00427766	1.01979
-0.00395161	1.12935		-0.00402487	1.02741		-0.0043908	1.24833		-0.0051346	1.20434		0.0127161	0.980797		-0.00426737	1.23256		-0.00416736	1.05186
-0.0037901	1.1324		-0.00390201	0.987619		-0.00431076	1.21975		-0.0050032	1.25477		0.0128197	0.975283		-0.00413696	1.25494		-0.00405706	1.09019
-0.00366627	1.13267		-0.00366707	1.03626		-0.00423072	1.25802		-0.00488813	1.27731		0.0130434	1.01503		-0.00402888	1.31418		-0.00391066	1.01496
-0.0034926	1.13391		-0.00357155	1.05329		-0.0040811	1.27925		-0.0046963	1.21091		0.0133447	1.01063		-0.00382036	1.2972		-0.00380956	1.04887
-0.00339178	1.1361		-0.00347603	1.02919		-0.0038081	1.24462		-0.0044487	1.24582		0.0136276	1.01765		-0.00374324	1.2404		-0.00369286	1.08811
-0.00329096	1.13993		-0.00337547	1.00348		-0.00370274	1.29696		-0.00432398	1.21286		0.0137334	0.989583		-0.00366613	1.26425		-0.00356896	1.05542
-0.0030946	1.1386		-0.00328425	0.978444		-0.00359738	1.272		-0.004143	1.1789		0.0138391	0.986581		-0.00356926	1.30179		-0.00344496	1.06224
-0.0028869	1.14089		-0.00306257	1.01031		-0.003588	1.25134		-0.0040488	1.17831		0.0139313	0.977148		-0.00346474	1.32019		-0.00334496	1.02474
-0.00279392	1.14383		-0.00296856	1.02358		-0.00348126	1.2302		-0.0038345	1.22158		0.0140417	1.04076		-0.00320916	1.2498		-0.00324646	1.07679
-0.00270095	1.14827		-0.00287455	0.998862		-0.0032811	1.24108		-0.00373848	1.19407		0.0142166	0.998884		-0.00313893	1.25558		-0.00298686	1.08708
-0.0026306	1.14705		-0.00278097	0.977198		-0.00319146	1.25976		-0.00364245	1.1763		0.0144891	1.02028		-0.00306869	1.27755		-0.00287636	1.00986
-0.00255309	1.14762		-0.00267022	1.01862		-0.0030131	1.2789		-0.0035425	1.21119		0.0147209	1.02567		-0.00296506	1.29937		-0.00274936	1.03069
-0.0023492	1.15106		-0.00246017	1.0056		-0.00289628	1.25026		-0.00343155	1.26802		0.0151191	0.993614		-0.00284817	1.24076		-0.00262976	0.998042
-0.00226383	1.1517		-0.00234725	0.966161		-0.00277946	1.20939		-0.0032526	1.20405		0.0153593	0.952468		-0.00269256	1.21274		-0.00238716	1.0559
-0.0021715	1.14733		-0.00223434	0.997473		-0.0026481	1.24385		-0.00312877	1.23159		0.0156382	0.930305		-0.00257441	1.28134		-0.00230105	1.04513
-0.0018621	1.14421		-0.00214177	0.992123		-0.0025604	1.24208		-0.00300494	1.23018		0.0159673	0.967414		-0.00245626	1.31935		-0.00221494	0.991451
-0.00176379	1.1424		-0.0020261	1.00743		-0.002365	1.2415		-0.0029392	1.24988		0.0162524	0.956301		-0.00238786	1.27232		-0.00210996	1.06049
-0.00166547	1.14175		-0.00182617	1.01874		-0.00227829	1.22818		-0.00284931	1.28713		0.0166387	1.00476		-0.00227504	1.31023		-0.00201299	1.06211
-0.0016355	1.14067		-0.00173411	1.01799		-0.00219159	1.2497		-0.0026561	1.18543		0.0168794	1.03345		-0.00207846	1.30961		-0.00178716	1.02341
-0.0015282	1.13778		-0.00164204	1.02763		-0.0021225	1.26479		-0.00254477	1.28881		0.0171779	1.00806		-0.00195974	1.36593		-0.00168608	1.04045
-0.0013467	1.13558		-0.00155547	1.02308		-0.00201252	1.25277		-0.00243344	1.23939		0.0172975	0.970332		-0.00184102	1.27918		-0.001585	1.0614
-0.00124289	1.13554		-0.00145592	1.02029		-0.0017268	1.21334		-0.0022983	1.28486		0.0175534	1.00137		-0.00176156	1.20885		-0.00151496	1.08855
-0.0011236	1.13857		-0.00126017	0.994803		-0.00165941	1.23598		-0.00221618	1.25376		0.0178151	0.945419		-0.00163586	1.27108		-0.00138544	1.07253
-0.0008742	1.14568		-0.00114073	1.03002		-0.00159202	1.26073		-0.002073	1.24402		0.0180973	0.968498		-0.00142926	1.27802		-0.00123226	1.0424
-0.00077478	1.15193		-0.00102128	1.02039		-0.0014873	1.23338		-0.00181	1.22947		0.0183891	0.985389		-0.00134012	1.22783		-0.0011241	1.06225
-0.00067536	1.15929		-0.00087007	0.985027		-0.00136328	1.19059		-0.00172096	1.21896		0.018637	1.00685		-0.00125098	1.26305		-0.00101593	1.0936
-0.000511	1.16661		-0.00074753	0.977135		-0.0012228	1.23865		-0.001532	1.25127		0.0189104	0.999355		-0.00116746	1.26325		-0.00098666	1.07592
-0.00042082	1.17119		-0.00062498	1.03127		-0.0009732	1.23097		-0.00143844	1.24165		0.0192546	0.943751		-0.00105284	1.30029		-0.00085756	1.0048
-0.0003234	1.17912		-0.00050244	1.05885		-0.0008624	1.20668		-0.0012057	1.21575		0.019435	1.01205		-0.00083626	1.27058		-0.00071866	1.02788
0	1.1901		-0.00039117	1.03979		-0.0007516	1.26742		-0.00110357	1.21367		0.0197514	1.0148		-0.00075618	1.24483		-0.00060124	1.04568
8.573e-05	1.18685		-0.0003052	0.980451		-0.0006501	1.26075		-0.00100143	1.23552		0.0199233	1.01698		-0.0006761	1.26218		-0.00042086	1.10651
0.00017146	1.18102		-0.00021923	0.965461		-0.00053695	1.27446		-0.0009077	1.23599		0.0202586	0.935469		-0.00052356	1.32501		-0.00030508	1.02839
0.0003091	1.16969		-0.00013327	1.02104		-0.0004034	1.22682		-0.00082379	1.25102		0.020635	1.01643		-0.00041289	1.28555		-0.00018931	1.04053
0.00041318	1.16328		-0.00011377	1.04681		-0.0002728	1.24892		-0.0006097	1.22672		0.0207265	1.01478		-0.00026876	1.22468		-0.00010726	1.12485
0.0006469	1.15423		0	1.10727		-0.000142203	1.28461		-0.00051232	1.23446		0.0208181	1.02033		-0.00013438	1.28261		0	1.18683
0.00074291	1.15306		0.00018773	1.00895		0	1.34016		-0.00041493	1.28292		0.0208546	0.964417		0	1.39091		0.00011834	1.11669
0.000923	1.15064		0.00031197	1.04615		9.3992e-05	1.25616		-0.0003052	1.2582		0.0211869	0.908012		0.00010094	1.30008		0.00021558	1.05044
0.00099652	1.15308		0.00043621	1.05823		0.0003244	1.23089		-0.00020741	1.20337		0.0214735	0.973094		0.00021685	1.25053		0.00043494	1.08812
0.0012454	1.156		0.00053343	1.02552		0.000403288	1.2705		0	1.34674		0.0215946	1.03035		0.00040594	1.28326		0.0005336	1.07435
0.00132144	1.15597		0.00078553	0.999999		0.000482176	1.29238		0.00010478	1.25335		0.021804	0.981232		0.00049972	1.29359		0.00063226	1.04483
0.00139748	1.15575		0.00087896	1.01991		0.0005978	1.23965		0.00020956	1.23738		0.0220948	1.013		0.0005935	1.27841		0.00073144	1.07189
0.0015037	1.15466		0.00111053	0.994403		0.000677246	1.23846		0.0003161	1.20867		0.0224017	0.96396		0.00068704	1.26651		0.00083812	1.06021
0.0016134	1.15252		0.00119915	0.981098		0.0008253	1.24828		0.00041271	1.22243		0.0225224	0.980289		0.00098984	1.35039		0.00101564	1.0942
0.0017315	1.14699		0.00136323	1.03258		0.00092992	1.26116		0.0006161	1.25691		0.0226432	0.970941		0.00106303	1.31614		0.00112645	1.07553
0.0020074	1.14027		0.00148365	1.0359		0.00103454	1.22962		0.00072054	1.23232		0.0226722	0.94095		0.00113622	1.2351		0.00123726	1.05488
0.00209914	1.13975		0.00160407	0.985086		0.0011311	1.22743		0.00082498	1.23227		0.0230328	0.99857		0.00117344	1.28857		0.00137884	1.06165
0.00219089	1.14049		0.00170363	0.975112		0.00123431	1.2356		0.0008955	1.20134		0.023337	0.982116		0.0013202	1.31162		0.00145947	1.1205
0.0022756	1.14225		0.0018248	1.02716		0.0013631	1.28155		0.00102338	1.23135		0.0234549	0.967534		0.00140424	1.29893		0.00163644	1.05309
0.00237018	1.14247		0.00203093	1.00156		0.00148052	1.25508		0.0012436	1.23829		0.0236792	0.950286		0.00152609	1.30679		0.00173479	1.0802
0.0025158	1.14427		0.00213304	0.99762		0.0017055	1.18036		0.00133125	1.22587		0.0239494	0.966462		0.00174144	1.24178		0.00183314	1.07467
0.00262505	1.14368		0.00223515	0.976362		0.0018261	1.22359		0.0014189	1.22805		0.0242236	1.02661		0.00183168	1.21673		0.00200074	1.11778
0.0028208	1.1396		0.00233983	1.03801		0.00194669	1.28637		0.0016136	1.25178		0.0243082	0.978262		0.00200494	1.29492		0.00207634	1.06546
0.0030275	1.13513		0.00243761	1.02886		0.0020385	1.24954		0.001859	1.21104		0.0244434	0.991728		0.00211539	1.30261		0.00228584	1.06665
0.00313249	1.13782		0.00260713	0.99553		0.00211383	1.19201		0.0019439	1.23438		0.0247464	0.97274		0.00222584	1.2605		0.00238402	1.08724
0.00323748	1.14125		0.00271436	0.942369		0.0023432	1.24478		0.00202881	1.2647		0.0250521	0.973483		0.00229304	1.27374		0.00248221	1.10811
0.0033091	1.14371		0.00282159	1.0196		0.00242784	1.2142		0.0021677	1.27603		0.0253285	0.871342		0.00241924	1.30092		0.00258854	1.10209
0.00339989	1.14341		0.00301383	1.00424		0.00251248	1.22513		0.0022779	1.26839		0.0254261	0.988976		0.00260994	1.27487		0.00268429	1.08147
0.0035647	1.14295		0.00307973	1.01071		0.0025283	1.19541		0.0024337	1.2544		0.0256372	0.91026		0.00272862	1.22309		0.00293944	1.0752
0.0036306	1.14361		0.00329423	0.936398		0.00265687	1.21245		0.00255003	1.24703		0.025928	0.958725		0.00284731	1.23356		0.00300813	1.11325
0.003791	1.14212		0.00336903	0.99086		0.0028112	1.24109		0.00266637	1.30814		0.0260482	0.949651		0.00291364	1.27486		0.00307682	1.08444
0.0040563	1.1454		0.00344373	1.03		0.00291537	1.25129		0.0027456	1.22852		0.0262918	0.914876		0.00302751	1.29524		0.00315804	1.07641
0.00414213	1.14941		0.00354453	0.998131		0.0031174	1.2183		0.0029908	1.2735		0.0265638	0.976262		0.00327364	1.25937		0.00327483	1.04646
0.00422795	1.1517		0.00363653	1.01131		0.00322554	1.19433		0.00309146	1.27615		0.026871	0.988344		0.00334813	1.26362		0.00347614	1.08125
0.0043851	1.15705		0.00372843	0.954924		0.00333368	1.22726		0.00319212	1.26148		0.0272057	0.94422		0.00359374	1.26974		0.0035821	1.06623
0.00448318	1.15681		0.00382043	0.976612		0.0034224	1.18623		0.0033627	1.2298		0.0273001	0.921987		0.00365886	1.24618		0.00368806	1.0468
0.0046737	1.15209		0.00389963	0.979034		0.0038281	1.21388		0.00348386	1.26316		0.0274662	0.939947		0.00385634	1.26548		0.00382134	1.02025
0.00479095	1.14905		0.00398963	0.986484		0.00392244	1.21003		0.0036719	1.30877		0.0278613	0.955586		0.00394676	1.29927		0.00392918	1.04051
0.00490819	1.15095		0.00416643	0.971852		0.00401679	1.22582		0.00377953	1.25567		0.0280801	0.937874		0.00403718	1.29908		0.00411484	1.05667
0.0050273	1.15382		0.00424313	0.992889		0.0041174	1.18139		0.00388716	1.23231		0.0283841	0.978713		0.00418164	1.27712		0.00423118	1.02285
0.00509313	1.15725		0.00447953	1.00677		0.0042856	1.22349		0.0040196	1.24507		0.0287248	0.919545		0.00428073	1.26648		0.00435774	1.06838
0.0053158	1.16124		0.00458383	0.941886		0.00439484	1.25058		0.0041208	1.22866		0.0290109	0.938546		0.00447664	1.27651		0.00449393	1.12819
0.00543549	1.16207		0.00468813	0.966181		0.00450408	1.22333		0.0042796	1.22183		0.0291157	0.968325		0.0045731	1.19899		0.00472134	1.07659
0.00555517	1.15963		0.00479963	0.968733		0.0045365	1.20849		0.00438503	1.25186		0.029327	0.978429		0.00466955	1.22953		0.00482083	1.1038
0.0056349	1.15763		0.00489223	1.01182		0.00464507	1.19271		0.00449046	1.28038		0.0296151	0.956967		0.00481114	1.25548		0.00492033	1.11156
0.00570231	1.15545		0.00506593	0.993613		0.0048583	1.2557		0.0045578	1.30778		0.029926	0.993919		0.00491422	1.31421		0.00500464	1.13012
0.0058863	1.14874		0.00516223	0.98109		0.00496143	1.23827		0.00465873	1.27154		0.0303174	0.974834		0.00509304	1.25411		0.00510947	1.09451
0.00599997	1.14594		0.00525843	1.00626		0.0051179	1.22097		0.0049042	1.25115		0.0303979	0.977909		0.00520157	1.26918		0.00531954	1.03034
0.00611363	1.14518		0.00543813	1.01018		0.00520715	1.22719		0.00499151	1.22946		0.0305769	0.955472		0.0053101	1.26703		0.00542012	1.06996
0.0062469	1.14825		0.00551433	1.00965		0.00529641	1.23178		0.00507883	1.301		0.0308973	0.922877		0.00536224	1.25881		0.00552071	1.11174
0.00633783	1.15154		0.00570933	0.982158		0.0054849	1.24788		0.0052337	1.2672		0.031168	0.941337		0.00548948	1.27739		0.00569124	1.09492
0.00642875	1.1566		0.00578533	1.03092		0.00557509	1.24957		0.00531905	1.26097		0.0314868	1.00561		0.00566944	1.20223		0.00577062	1.09147
0.0065181	1.15791		0.00586143	1.0334		0.0058	1.21845		0.0055029	1.28708		0.0317645	0.916145		0.00579866	1.24915		0.00586994	1.10927
0.00651968	1.15902		0.00604303	1.02162		0.00590407	1.24228		0.00559339	1.29329		0.0321176	0.947941		0.00592787	1.29662		0.00601134	1.07341
0.00662304	1.15965		0.00613513	1.00277		0.00600814	1.2304		0.00568389	1.25317		0.0321982	0.957998		0.00600844	1.29622		0.00614784	1.01465
0.0068163	1.16179		0.00632943	0.994416		0.0060846	1.21307		0.0057943	1.22415		0.03237	0.942873		0.00611941	1.25484		0.00615273	1.0572
0.00690473	1.15957		0.00642373	0.997398		0.00618783	1.21666		0.00591748	1.21657		0.0324701	0.943854		0.00629374	1.2152		0.00624154	1.08644
0.0070454	1.16085		0.00651813	0.999452		0.0064013	1.26092		0.0061392	1.25003		0.0325702	0.947994		0.00641839	1.24834		0.00639894	1.09306
0.0073153	1.16209		0.00659373	1.00061		0.00649902	1.24814		0.00624044	1.23227		0.0326703	0.944788		0.00654303	1.27629		0.00650787	1.11321
0.0074178	1.16304		0.00670123	0.98051		0.00659673	1.22563		0.00634168	1.21098		0.0327655	0.927593		0.00665404	1.25093		0.00671634	1.03219
0.0075202	1.16293		0.00694303	1.04734		0.0066839	1.20925		0.0064104	1.24798		0.0328803	0.924447		0.00676863	1.24063		0.00683902	1.04624
0.00766	1.16512		0.00703933	0.999279		0.00680893	1.24285		0.00652502	1.27715		0.0329952	0.948753		0.00688114	1.27116		0.00696169	1.06011
0.0077605	1.16755		0.00713573	0.967412		0.0069884	1.21425		0.0067548	1.24183		0.0331223	0.976347		0.00700556	1.31943		0.00700264	1.08219
0.0079451	1.17349		0.00726743	0.9894		0.00708825	1.19456		0.00686191	1.20526		0.0333918	0.946892		0.00712998	1.25431		0.00708245	1.0896
0.0080737	1.17809		0.00747233	0.989785		0.0071881	1.20035		0.00696902	1.20906		0.0335114	0.974641		0.00720644	1.21424		0.00723374	1.05023
0.0082023	1.17812		0.00768003	0.97697		0.0073174	1.20848		0.007023	1.21841		0.033631	0.963439		0.00732728	1.20885		0.00733202	1.07405
0.0083188	1.17582		0.00781503	0.990027		0.00743803	1.2417		0.00712906	1.23846		0.0337496	0.934488		0.00754394	1.25909		0.00745284	1.12416
0.0084068	1.17228		0.00793143	0.997625		0.0076519	1.20445		0.0073414	1.21651		0.034097	0.919261		0.0076383	1.28211		0.00774464	0.992933
0.0085513	1.1593		0.00803363	0.986653		0.007749	1.15942		0.00744899	1.25384		0.0341992	0.939147		0.00773267	1.19691		0.00785167	1.06118
0.0086537	1.1527		0.00818623	0.948883		0.0078461	1.21103		0.00755658	1.25414		0.0343014	0.98293		0.00793424	1.26425		0.00795871	1.09937
0.0087562	1.15152		0.00829143	1.0029		0.0078928	1.22009		0.0076627	1.2589		0.0344037	0.969914		0.00817294	1.21616		0.00799154	1.12378
0.0088454	1.15235		0.00853263	0.960108		0.00798492	1.14975		0.007771	1.27462		0.0345027	0.97557		0.00825455	1.21742		0.00808625	1.04801
0.0089623	1.15034		0.00864733	0.94501		0.0082531	1.17837		0.0079545	1.23578		0.0347809	0.987792		0.00844144	1.28295		0.00829074	1.0307
0.0091928	1.14444		0.00876203	0.946819		0.00834732	1.21736		0.00805419	1.22185		0.0348566	0.965346		0.00854391	1.31377		0.00840497	1.08945
0.0093026	1.13676		0.00884113	0.968586		0.00844153	1.21594		0.00815388	1.26858		0.0350526	0.98416		0.00868734	1.24636		0.00861114	1.06461
0.0094123	1.13065		0.00895333	0.967338		0.0085665	1.21586		0.0082823	1.22055		0.035364	0.97617		0.00881728	1.27022		0.00869477	1.05095
0.0095002	1.12651		0.00914753	0.954001		0.0086787	1.13665		0.0085019	1.2381		0.0356732	0.889184		0.00894722	1.27285		0.00877841	1.06176
0.009759	1.12846		0.00924173	0.94991		0.0088067	1.19878		0.0086995	1.21177		0.0359365	0.930328		0.00899404	1.27705		0.00885254	1.05568
0.009874	1.13222		0.00933593	0.988349		0.00893062	1.2377		0.0089697	1.25154		0.0360578	0.954157		0.00909364	1.21976		0.00898698	1.07019
0.0099889	1.13514		0.00941773	0.995184		0.00905455	1.22609		0.00908385	1.24692		0.0362471	0.90271		0.00926974	1.21522		0.00920414	1.06725
0.0100759	1.13889		0.00953113	0.966144		0.0091142	1.16797		0.0092488	1.21037		0.0364352	0.942712		0.00935311	1.28087		0.00927186	1.07261
0.0101664	1.14173		0.00975673	0.962646		0.00923287	1.1985		0.00934747	1.21756		0.0367538	0.945399		0.00955434	1.28007		0.00933958	1.05221
0.010392	1.14879		0.00985573	1.00858		0.0094928	1.23226		0.0095699	1.27351		0.0370724	0.937865		0.0096804	1.2405		0.00946344	1.11812
0.0105172	1.15054		0.00995473	0.991093		0.00956507	1.21968		0.00967411	1.22372		0.0371733	0.944169		0.00980647	1.21134		0.00957315	1.11073
0.0106425	1.15508		0.0100594	0.955038		0.00963734	1.17398		0.00977831	1.2176		0.0372741	0.934292		0.00988014	1.22892		0.00980164	1.04855
0.0107258	1.15483		0.010186	0.945258		0.0097678	1.20974		0.0099114	1.22254		0.0373379	0.932669		0.009984	1.31342		0.00989813	1.04698
0.0108143	1.15341		0.0103718	1.03696		0.0100032	1.15966		0.010018	1.22897		0.0375834	0.951495		0.0101786	1.1751		0.00999463	1.08157
0.010995	1.15283		0.0104822	1.01922		0.0102797	1.20764		0.0101915	1.26339		0.0378511	0.96853		0.0102684	1.21385		0.0101354	1.07211
0.0110861	1.15066		0.0105925	0.963495		0.0103752	1.19532		0.0102904	1.20727		0.0382099	0.962878		0.0103581	1.23881		0.0102323	1.06011
0.0111772	1.14504		0.010715	0.942347		0.0105812	1.1641		0.0103893	1.21842		0.0383195	0.92174		0.0104739	1.28516		0.0103291	1.0397
0.0113287	1.14108		0.0108056	0.962883		0.0108556	1.23075		0.0105042	1.21632		0.0385578	0.97149		0.0105754	1.24067		0.0104259	1.0818
0.0114307	1.13666		0.0110229	0.981895		0.0110993	1.17268		0.0106074	1.22874		0.0386537	0.976845		0.0108178	1.19528		0.0104597	1.10894
0.0116114	1.12894		0.0111363	0.984251		0.0111927	1.18174		0.0107895	1.17566		0.0387495	0.960872		0.0109362	1.19066		0.0105586	1.07767
0.0117268	1.1244		0.0112497	0.966073		0.0113839	1.21553		0.0108997	1.19009		0.0388238	0.930268		0.0110546	1.29944		0.0108131	1.06993
0.0118422	1.12269		0.0113282	0.976049		0.0114947	1.20665		0.0110099	1.2717		0.0391126	0.950026		0.0110974	1.27499		0.0108775	1.03818
0.0119511	1.12195		0.0114344	1.01494		0.0116613	1.15012		0.0111652	1.25933		0.0392107	0.984873		0.0112028	1.26065		0.0110513	1.12796
0.0120609	1.12391		0.0115959	0.91289		0.0117643	1.18694		0.0112437	1.24175		0.0393052	0.919299		0.011392	1.27371		0.0111404	1.09295
0.0122501	1.12618		0.0116967	0.96385		0.0118672	1.21212		0.011391	1.20487		0.0394224	0.958391		0.0114927	1.2909		0.0112295	1.08181
0.012346	1.12648		0.0117974	0.992354		0.0120065	1.23639		0.0115018	1.23985		0.0395396	0.948282		0.0115934	1.28242		0.0113585	1.07774
0.0124419	1.12799		0.0119549	0.992712		0.0121041	1.17666		0.0116126	1.22472		0.0396087	0.95288		0.0117205	1.22927		0.0114498	1.12533
0.0125265	1.12845		0.0120293	0.973965		0.0123315	1.1771		0.0117163	1.19524		0.0397727	0.921886		0.0118107	1.22906		0.0116689	1.00901
0.0126377	1.12862		0.0121979	0.947182		0.0124225	1.2323		0.0118428	1.17759		0.0401173	0.937912		0.0120061	1.31087		0.0117596	1.02346
0.0128133	1.13		0.0123097	0.965853		0.0125135	1.19116		0.0120359	1.21175		0.0402295	0.975238		0.0120962	1.26593		0.0118503	1.02156
0.0129423	1.1299		0.0124214	1.02314		0.0126134	1.20978		0.0121525	1.20976		0.0403418	0.926352		0.0121862	1.24759		0.0119706	1.0395
0.0130712	1.12962		0.0125463	0.98548		0.0126929	1.17926		0.0123081	1.18913		0.0404382	0.97339		0.0123386	1.22863		0.0120773	1.0407
0.0131508	1.13044		0.0126197	0.953249		0.0129062	1.2245		0.012411	1.19642		0.040454	0.945553		0.0124349	1.27435		0.012319	1.03941
0.0132414	1.12902		0.012843	0.971083		0.0130099	1.22993		0.0126652	1.1797		0.0408126	0.917357		0.0126126	1.26856		0.0124018	1.07512
0.0134645	1.13254		0.0129303	0.992636		0.0131136	1.17118		0.0127525	1.18937		0.0410677	0.960849		0.0127215	1.23055		0.0124846	1.06421
0.0135705	1.13448		0.0130176	0.966442		0.0132323	1.18116		0.0128397	1.1826		0.0413459	0.94365		0.0128304	1.18437		0.0125627	1.04897
0.0136766	1.1368		0.0130917	0.951112		0.0133286	1.21246		0.0129337	1.21879		0.0416776	0.903827		0.0128786	1.22638		0.0128475	1.0703
0.0137972	1.13808		0.0132031	0.962105		0.0135469	1.15523		0.0130365	1.25859		0.0420136	0.958389		0.0129778	1.27822		0.0130143	1.06029
0.0138864	1.13512		0.0134743	1.00248		0.0136532	1.16719		0.0131394	1.24586		0.0423414	0.934176		0.0131059	1.21232		0.0131205	1.00549
0.0140682	1.12646		0.0135547	1.01031		0.0137595	1.15872		0.0132423	1.21597		0.0426017	0.925568		0.0132221	1.20124		0.0134128	1.05639
0.014156	1.12091		0.0136351	0.924481		0.0138097	1.1627		0.0132717	1.12721		0.0429084	0.951123		0.0134101	1.23665		0.0136676	1.05481
0.0142438	1.11953		0.0137329	0.923111		0.013921	1.18937		0.0133641	1.1761		0.0431866	0.950053		0.0135274	1.23376		0.0137639	1.03617
0.0144208	1.1188		0.0138338	0.976057		0.0141372	1.16159		0.013524	1.24308		0.0433028	0.883017		0.0136447	1.24854		0.0138601	1.06602
0.0144995	1.11741		0.0140408	0.92421		0.0142419	1.17297		0.0136423	1.2445		0.0434189	0.9054		0.0137845	1.18629		0.0139413	1.05243
0.0146994	1.11248		0.0141414	0.901467		0.0143466	1.21253		0.0138766	1.22579		0.0435156	0.943769		0.0140451	1.2585		0.0140505	1.08903
0.0147867	1.11013		0.0142419	0.925657		0.0144683	1.1808		0.0139924	1.22891		0.0437982	0.956521		0.0141526	1.20733		0.0141691	0.999333
0.0148739	1.11455		0.014386	0.980211		0.0145693	1.17289		0.0141083	1.22104		0.0440863	0.953368		0.0142369	1.15142		0.0144813	1.09917
0.0149975	1.11773		0.0146634	0.91434		0.014635	1.20724		0.0141543	1.19697		0.0444151	0.970071		0.01426	1.20347		0.0146905	1.05347
0.0150766	1.12236		0.0147538	0.971085		0.0149514	1.2044		0.0142641	1.20005		0.0447682	0.898493		0.0143798	1.23982		0.014788	1.08103
0.0153069	1.13249		0.0148441	0.988177		0.0150463	1.16942		0.0145074	1.21909		0.0448557	0.899553		0.0145649	1.24252		0.0149178	1.08427
0.0154042	1.13213		0.0149696	0.9671		0.0151412	1.13732		0.0146095	1.24057		0.0450322	0.966009		0.0146702	1.19953		0.0150346	1.06483
0.0155015	1.12837		0.0150733	0.948167		0.0151663	1.13066		0.0147116	1.20196		0.045139	0.933363		0.0148505	1.2129		0.0152292	1.0282
0.0155997	1.12004		0.0153115	0.979577		0.0152731	1.16624		0.0148044	1.19726		0.0452457	0.924594		0.0149694	1.26071		0.0153127	1.03897
0.0156884	1.11382		0.015398	0.958903		0.0154271	1.19759		0.0149176	1.17536		0.045326	0.880861		0.0150884	1.26134		0.0155599	1.0808
0.0159061	1.10577		0.0154845	0.972297		0.0155278	1.18292		0.0150498	1.22992		0.0454518	0.91524		0.0151768	1.21784		0.0156456	1.06354
0.0160017	1.10595		0.0156304	0.910671		0.0158325	1.16882		0.0151912	1.249		0.0456047	0.891367		0.0152707	1.21742		0.0157313	1.01704
0.0160973	1.10785		0.0158547	0.955026		0.0159069	1.21602		0.0153326	1.16939		0.0459893	0.915327		0.0155146	1.24397		0.0158396	1.04595
0.01623	1.11408		0.0159497	0.966793		0.0159814	1.23329		0.0153942	1.19796		0.0462672	0.926428		0.0155948	1.22327		0.0159436	1.08856
0.0165295	1.11753		0.0160448	0.95607		0.0161013	1.18772		0.015692	1.22927		0.0466082	0.978708		0.0156751	1.17469		0.0161374	1.05908
0.0166342	1.11777		0.0162515	0.921586		0.0163648	1.17824		0.0157901	1.181		0.0468565	0.89168		0.0158044	1.2306		0.0162269	1.0665
0.0167389	1.11631		0.0163389	0.957143		0.0164552	1.19848		0.0158882	1.21052		0.0469627	0.920912		0.0158808	1.21846		0.0163164	1.02935
0.0167908	1.11606		0.0164463	0.971472		0.0165457	1.13985		0.0159719	1.26418		0.0470635	0.976959		0.0161019	1.23609		0.0164763	1.07036
0.016909	1.11659		0.0165747	0.951767		0.0166789	1.16076		0.0160948	1.22794		0.0470689	0.971702		0.0161771	1.24632		0.0165544	1.07394
0.0171146	1.115		0.0167031	0.919247		0.0167638	1.1607		0.016295	1.16876		0.0473806	0.879465		0.0162523	1.25126		0.0167088	1.04114
0.0172279	1.1133		0.016713	0.953364		0.016971	1.19944		0.0163997	1.18774		0.0476957	0.953367		0.016426	1.2507		0.0168021	1.01311
0.0173412	1.11228		0.0168307	1.03189		0.0170694	1.15683		0.0165045	1.17787		0.0477876	0.912409		0.0165251	1.23655		0.0168954	1.03295
0.0174719	1.10625		0.0169371	0.994947		0.0171678	1.16101		0.0166364	1.25476		0.0478796	0.890409		0.016728	1.21364		0.0170862	1.06635
0.0175682	1.10443		0.0170704	0.942832		0.0172132	1.18765		0.01692	1.1987		0.0479836	0.99772		0.016836	1.2059		0.0171715	1.03998
0.0178076	1.109		0.0173023	0.951511		0.0173209	1.19003		0.0170322	1.24182		0.0483265	0.918169		0.0169441	1.23158		0.0173426	1.0653
0.0178824	1.11266		0.0174099	0.983788		0.0174978	1.23557		0.0171444	1.23657		0.0485885	0.958233		0.0170334	1.26063		0.0174434	1.0985
0.0179573	1.1158		0.0175176	0.956072		0.0175741	1.18157		0.0172739	1.20006		0.0487307	0.953895		0.0171364	1.24713		0.0175442	1.06903
0.0181215	1.12057		0.0175845	0.941098		0.0177285	1.18819		0.0173713	1.16559		0.0489106	0.937356		0.0173076	1.17294		0.0176438	1.0184
0.0181891	1.12115		0.0177092	0.921483		0.0179333	1.18667		0.017522	1.22828		0.0492158	0.899848		0.017432	1.19671		0.0177713	1.02533
0.0183838	1.12029		0.017917	0.988487		0.0181844	1.14686		0.0176398	1.22988		0.0494764	0.925813		0.0175564	1.22935		0.0180036	1.0295
0.0184916	1.11862		0.0180285	0.943041		0.0182795	1.16525		0.0177575	1.16468		0.0496037	0.934415		0.0176562	1.24711		0.0180841	1.05961
0.0185993	1.11909		0.0181401	0.921638		0.0183746	1.22332		0.017864	1.18301		0.0497903	0.924237		0.0177355	1.20658		0.0181647	1.0717
0.0186406	1.11903		0.0182128	0.962481		0.018498	1.18889		0.0179597	1.18684		0.0500315	0.949232		0.0178997	1.22392		0.018282	1.03631
0.0187563	1.11942		0.0183235	0.976689		0.0185684	1.17954		0.0181332	1.19452		0.0502809	0.907916		0.0180167	1.21673		0.0183894	1.04788
0.018993	1.11454		0.0185505	0.936105		0.0187278	1.18374		0.0182343	1.15297		0.0505503	0.929945		0.0181338	1.21203		0.0185376	1.04087
0.0190944	1.11134		0.0186433	0.892247		0.0190084	1.13697		0.0183353	1.13925		0.0508871	0.909356		0.0183079	1.1894		0.0186736	1.08645
0.0191957	1.1074		0.0187361	0.922438		0.019126	1.12143		0.0184372	1.1522		0.0512533	0.942846		0.0183801	1.22002		0.0188095	1.06044
0.0192811	1.1041		0.0188259	0.948569		0.0192437	1.14124		0.0185452	1.1542		0.0513352	0.9034		0.0185888	1.23219		0.018889	1.03456
0.0193793	1.10395		0.0189386	0.956301		0.0193372	1.18992		0.018793	1.16017		0.0514171	0.883597		0.0186599	1.2219		0.0189877	1.03348
0.0195744	1.10749		0.0191924	0.903534		0.0194579	1.18814		0.0188949	1.16671		0.0514836	0.889185		0.018731	1.19571		0.0191438	1.03422
0.0196821	1.108		0.019269	0.92435		0.0196184	1.17333		0.0190893	1.18005		0.0517995	0.918214		0.0188292	1.20073		0.0192479	1.02393
0.0198374	1.10837		0.0193456	0.958381		0.0197174	1.16674		0.0191712	1.17121		0.0520952	0.956136		0.018929	1.2421		0.0193519	1.04439
0.0199419	1.11045		0.0194232	0.975217		0.0198165	1.16209		0.0193488	1.19056		0.0523789	0.961159		0.0191463	1.18006		0.0194676	1.03551
0.0201178	1.11503		0.0195345	0.947131		0.0199744	1.17952		0.0194785	1.20788		0.0526913	0.878809		0.0192604	1.144		0.0195972	1.02284
0.0202336	1.11874		0.019773	0.879614		0.0200747	1.14896		0.0196081	1.22113		0.0530158	0.923924		0.0193746	1.22088		0.0197942	0.999842
0.0203495	1.12301		0.019866	0.961691		0.0202102	1.15809		0.0197545	1.2266		0.0533223	0.955304		0.0194838	1.26205		0.0199283	1.03768
0.0204957	1.12231		0.0199591	0.968988		0.0203183	1.14685		0.0198412	1.16038		0.0535754	0.892618		0.0196168	1.18178		0.0200624	1.06972
0.0205821	1.12209		0.0200061	0.907021		0.0204265	1.14759		0.01993	1.18504		0.0539598	0.931591		0.0197798	1.14249		0.0201019	1.05955
0.0207818	1.11967		0.0201272	0.924851		0.0205839	1.142		0.0200548	1.20917		0.0541962	0.896656		0.019883	1.20907		0.0202092	1.00396
0.0209069	1.11608		0.020341	0.900034		0.0206666	1.13656		0.0201796	1.20346		0.0542967	0.868232		0.0199861	1.19543		0.0203733	1.05845
0.0210321	1.10902		0.0204515	0.956697		0.0208943	1.16707		0.0203004	1.15265		0.0543972	0.940623		0.0201051	1.19052		0.0204923	1.03673
0.0210657	1.10752		0.020562	0.945019		0.0209802	1.18118		0.0204085	1.17713		0.0545362	0.983655		0.0203461	1.17319		0.0206113	1.03512
0.0211763	1.09702		0.0207395	0.877254		0.0210662	1.12805		0.0205945	1.22837		0.0548454	0.920229		0.0204516	1.21941		0.0207485	1.00341
0.0214101	1.0915		0.0208229	0.930366		0.0212117	1.13873		0.0206996	1.23756		0.0551196	0.940819		0.020557	1.22184		0.0208283	0.97357
0.0216267	1.09791		0.0209996	0.986771		0.0213042	1.16938		0.0208048	1.18875		0.0554573	0.983539		0.0206074	1.21709		0.0210324	1.06109
0.0217429	1.10578		0.0211053	0.911814		0.0214933	1.20692		0.0209039	1.1783		0.0557751	0.910647		0.0207092	1.16147		0.0211169	1.05113
0.0219359	1.10543		0.0212109	0.942427		0.0215989	1.13767		0.0210215	1.207		0.0560037	0.915075		0.0208612	1.17958		0.0212014	1.00098
0.0220212	1.10534		0.0212961	0.922842		0.0217046	1.11022		0.0212027	1.21087		0.0562379	0.880646		0.0209748	1.22889		0.0212838	0.999922
0.022194	1.10696		0.0214174	0.989374		0.0217824	1.15838		0.0213163	1.12692		0.0565049	0.921857		0.0211786	1.25429		0.02139	1.02135
0.0222796	1.10731		0.0215904	0.941132		0.0218815	1.16848		0.0214298	1.14422		0.0568689	0.925053		0.0212954	1.20696		0.0215284	1.05538
0.0223652	1.10794		0.0217	0.893079		0.0221414	1.10156		0.0215319	1.2004		0.0571727	0.875521		0.0214122	1.18697		0.021639	1.03657
0.0224637	1.10589		0.0218096	0.905165		0.0222143	1.15532		0.0216174	1.19721		0.0575124	0.911858		0.0215657	1.22378		0.0218036	1.05432
0.0225673	1.10584		0.0219363	0.964335		0.0222871	1.15627		0.0218575	1.12639		0.0577947	0.880859		0.0216735	1.22083		0.0219159	1.03526
0.0227421	1.1069		0.0220375	0.917988		0.0224062	1.13706		0.021947	1.15673		0.0580503	0.933378		0.0218525	1.19294		0.0220282	1.06956
0.022829	1.10892		0.0221388	0.906225		0.0226794	1.09744		0.0220366	1.20308		0.058164	0.964266		0.0219445	1.23201		0.0221959	1.00731
0.0229965	1.10526		0.0221807	0.914976		0.0228563	1.21279		0.0221466	1.2002		0.0582777	0.914579		0.0220364	1.24802		0.02249	1.05242
0.0231015	1.10439		0.022286	0.956013		0.0231017	1.10657		0.022425	1.17715		0.058388	0.91219		0.0221448	1.22448		0.0225663	1.03899
0.0232065	1.10125		0.0223708	0.946763		0.023223	1.13124		0.0225078	1.22179		0.0586612	0.884512		0.0222396	1.18041		0.0226427	1.00991
0.023419	1.10198		0.0224909	0.934856		0.0234365	1.19312		0.0225906	1.18821		0.0589128	0.902214		0.0224739	1.20027		0.0228004	1.03863
0.0236215	1.10274		0.0227078	0.946752		0.0235459	1.15204		0.0227406	1.14903		0.0591913	0.90608		0.022572	1.22094		0.0229098	1.01829
0.0237289	1.10192		0.0228114	0.962436		0.0237263	1.14165		0.0228488	1.11989		0.0593687	0.937422		0.0226702	1.22871		0.0230589	1.02705
0.0238362	1.10277		0.022976	0.934461		0.0238226	1.15843		0.0230821	1.19848		0.0594891	0.946966		0.022752	1.17432		0.0231473	0.998469
0.0239751	1.10854		0.0230851	0.900976		0.0239188	1.18113		0.0231713	1.17203		0.0597168	0.881413		0.0228439	1.17814		0.0232357	0.970582
0.0240704	1.11203		0.0231942	0.899812		0.0239849	1.15283		0.0232605	1.17837		0.0600029	0.932205		0.0230808	1.23988		0.0233793	1.03286
0.0242759	1.11537		0.0233594	0.963686		0.0240832	1.10726		0.0234106	1.13169		0.0601146	0.961438		0.0231578	1.18042		0.0235037	1.00935
0.0243914	1.11594		0.0234511	0.971895		0.024335	1.11594		0.0236305	1.14618		0.0603106	0.9332		0.0232349	1.18436		0.0236527	1.03413
0.0245069	1.11213		0.0236448	0.913914		0.0244225	1.1505		0.0237251	1.16701		0.060653	0.906222		0.023348	1.15174		0.0237656	0.99958
0.0245518	1.1094		0.0237521	0.965829		0.02451	1.14142		0.0238197	1.11684		0.0609342	0.928381		0.0234422	1.23435		0.0238785	0.981629
0.0246549	1.10278		0.0239448	0.996408		0.0246516	1.09275		0.0239972	1.16379		0.0612305	0.901201		0.023627	1.18983		0.02402	1.03889
0.0249029	1.0967		0.0240369	0.948259		0.024754	1.13515		0.0240968	1.18002		0.0613476	0.899617		0.023724	1.14997		0.0241285	1.02113
0.0249862	1.09636		0.0242549	0.919373		0.024905	1.13919		0.0242657	1.1839		0.0615203	0.971687		0.023821	1.13855		0.0242369	0.97503
0.0250695	1.0966		0.0243541	0.941568		0.025002	1.11028		0.0243569	1.19258		0.0618282	0.866296		0.0239709	1.19077		0.0243376	1.01365
0.0251955	1.0928		0.0244533	0.961362		0.025099	1.1048		0.024448	1.13893		0.0621709	0.912564		0.0240785	1.21756		0.0243454	1.02107
0.0253085	1.08992		0.0245981	0.924735		0.0252608	1.07007		0.0245761	1.20469		0.0624382	0.935902		0.0242877	1.19073		0.0244482	1.05599
0.0254982	1.0905		0.0246961	0.907722		0.0253657	1.15729		0.0246822	1.16795		0.0627406	0.899882		0.0243704	1.21852		0.0246009	1.02626
0.0255802	1.09085		0.0248651	0.930186		0.0255834	1.15506		0.0248726	1.12234		0.0630779	0.981461		0.0244531	1.22064		0.0246889	0.974528
0.025751	1.09349		0.0249758	0.919441		0.0256763	1.09923		0.0249962	1.17527		0.0631936	0.935086		0.0245806	1.22309		0.024854	1.01998
0.0258776	1.09492		0.0250912	0.939311		0.0257693	1.09954		0.0251198	1.23044		0.0633739	0.897081		0.0246852	1.22176		0.0249742	1.06347
0.025985	1.09318		0.0252131	0.897546		0.0258739	1.12091		0.0251967	1.22911		0.0634644	0.931711		0.0248783	1.11988		0.0250945	1.0478
0.026289	1.09191		0.0254467	0.949916		0.0259753	1.1492		0.025297	1.15244		0.0635549	0.943653		0.0249795	1.14167		0.0251924	1.01177
0.0263862	1.09259		0.0255446	0.912675		0.0261466	1.12272		0.0253974	1.1391		0.0636193	0.881302		0.0250808	1.16754		0.0253072	1.02499
0.0264834	1.09098		0.0256424	0.939117		0.0262675	1.21675		0.0254977	1.18073		0.063864	0.932328		0.025221	1.15045		0.0255101	1.01936
0.0265448	1.08949		0.0257691	0.922018		0.0264231	1.1825		0.025519	1.22776		0.064194	0.969956		0.0254111	1.1924		0.02562	0.999187
0.0266366	1.08694		0.0258796	0.947156		0.0265268	1.1181		0.02561	1.17074		0.0642902	0.856586		0.0256624	1.18842		0.025819	0.998313
0.0267818	1.08515		0.0260954	0.956939		0.0267548	1.07626		0.0257138	1.18787		0.0643864	0.832491		0.025914	1.21819		0.0259188	1.01196
0.0268783	1.08381		0.0262151	0.907046		0.026864	1.1458		0.0258763	1.13949		0.0644826	0.93309		0.0260217	1.19139		0.0261093	0.983159
0.0271317	1.07886		0.0263347	0.932474		0.0269732	1.14199		0.026023	1.18237		0.0645922	0.909726		0.0261915	1.16562		0.0262207	0.980791
0.0272289	1.07551		0.0264351	0.992521		0.0270452	1.12635		0.0262855	1.14456		0.064997	0.919576		0.0263011	1.1771		0.026332	1.00385
0.027326	1.07558		0.0265469	0.943734		0.0271641	1.06482		0.0263936	1.18194		0.0652101	0.900133		0.026554	1.25264		0.0264061	0.996962
0.0274424	1.07558		0.0266907	0.872687		0.0273757	1.13599		0.0265018	1.20921		0.0653878	0.954407		0.0266355	1.21606		0.0265111	1.032
0.0275078	1.07478		0.0267787	0.90978		0.0274855	1.15231		0.0266466	1.16678		0.0657158	0.931124		0.026717	1.18354		0.026722	0.986076
0.02772	1.07419		0.0268668	0.948783		0.0275953	1.12925		0.0267475	1.16356		0.0660456	0.963737		0.0268076	1.16901		0.0268032	1.00184
0.0278094	1.07355		0.0270539	0.945986		0.0276419	1.13836		0.0269347	1.15366		0.0663443	0.897676		0.0269075	1.19978		0.0268844	1.05975
0.0278987	1.07476		0.0271409	0.927808		0.0277637	1.10147		0.0270093	1.16929		0.0666414	0.975435		0.027122	1.20467		0.0270577	1.03666
0.0280627	1.07691		0.0273204	0.940509		0.0280327	1.13468		0.0270839	1.1946		0.0669662	0.926429		0.0272381	1.1749		0.02715	0.998214
0.0281545	1.07839		0.0274145	0.968313		0.0281342	1.05773		0.0272416	1.16969		0.067259	0.946503		0.0273543	1.18913		0.0273644	0.948248
0.0282947	1.07752		0.0275085	0.935238		0.0282358	1.08845		0.0273351	1.11141		0.0675903	0.909504		0.027452	1.21377		0.0274426	1.02157
0.0283944	1.07473		0.0276946	0.913418		0.0283144	1.17549		0.0275443	1.14779		0.0678865	0.929797		0.0275424	1.21224		0.0275207	1.05026
0.0284941	1.07453		0.0277917	0.916256		0.0285787	1.14963		0.0276513	1.19426		0.0681069	0.927018		0.0277116	1.13881		0.0276637	1.00105
0.0286808	1.07572		0.027942	0.995658		0.0286745	1.07623		0.0277583	1.15623		0.068393	0.968512		0.0278254	1.1623		0.0277473	0.96644
0.0287621	1.07666		0.028035	0.95347		0.0287704	1.12785		0.0278545	1.13945		0.0687071	0.922849		0.0279392	1.20825		0.0279483	1.05376
0.0289282	1.07464		0.028128	0.886659		0.0288665	1.16875		0.0279446	1.1462		0.0690138	0.978459		0.0280667	1.19935		0.0280638	0.994298
0.0290479	1.07335		0.028276	0.931152		0.0289802	1.12908		0.0281123	1.21494		0.0692773	0.885606		0.0281858	1.20962		0.0281793	1.0106
0.0291659	1.07472		0.0285234	0.952357		0.0292456	1.11493		0.028228	1.11436		0.06962	0.986364		0.0283483	1.17158		0.0283837	0.991644
0.0291676	1.07382		0.0286049	0.919408		0.0293447	1.13858		0.0283437	1.06676		0.0697217	0.921685		0.0284258	1.18791		0.0284495	1.01402
0.0292543	1.08341		0.0286865	0.924864		0.0294439	1.15402		0.0283483	1.09758		0.06986	0.96875		0.0285034	1.22168		0.0285152	1.03119
0.0294414	1.08963		0.0288634	0.925036		0.029534	1.10154		0.0284525	1.19525		0.0701461	0.801029		0.0286322	1.18207		0.0285805	0.97701
0.0295244	1.09167		0.0289386	0.955237		0.0297791	1.13139		0.0286426	1.18348		0.0703895	0.867262		0.0287316	1.1794		0.028581	1.00636
0.0296905	1.08821		0.0291299	0.875433		0.0298736	1.16283		0.0287475	1.09881		0.0704947	0.964586		0.028831	1.15039		0.0287066	0.980132
0.0299647	1.08635		0.0292261	0.903297		0.0299681	1.11759		0.0288719	1.14655		0.0707781	0.882551		0.0289303	1.20017		0.0288718	1.01589
0.030076	1.08661		0.0293224	0.942931		0.0300156	1.1041		0.0291041	1.19063		0.0710607	1.01995		0.0289403	1.24526		0.029156	0.97437
0.0301872	1.08731		0.0294308	0.94767		0.0301297	1.09344		0.0292344	1.14197		0.0713371	0.911128		0.0290755	1.16695		0.0292613	0.981986
0.0302979	1.09079		0.029537	0.890654		0.0303816	1.11983		0.0293647	1.1347		0.0714213	0.851205		0.0292242	1.12885		0.0293667	0.976094
0.0304001	1.09498		0.0297529	0.915509		0.0304609	1.12731		0.0294495	1.1624		0.0715056	0.898073		0.0293274	1.18553		0.0294996	1.02247
0.0305463	1.09728		0.0298709	0.982229		0.0305777	1.09317		0.0295628	1.18228		0.0716798	0.955756		0.0295456	1.16753		0.0295921	1.01588
0.0306764	1.09838		0.0299889	0.940294		0.0307024	1.10881		0.0297441	1.11659		0.0720101	0.977802		0.0296518	1.14745		0.0297775	0.964159
0.0308065	1.09855		0.0300512	0.908173		0.0308272	1.16345		0.029859	1.11766		0.0722535	0.966588		0.0297581	1.11712		0.0299043	0.998838
0.0308309	1.09888		0.0301439	0.887577		0.0309717	1.16952		0.0299738	1.18371		0.0726277	0.852729		0.0298962	1.14404		0.030031	1.04276
0.0309778	1.09761		0.0302867	0.977594		0.0310619	1.07761		0.0301245	1.12759		0.0727111	0.885487		0.0299865	1.18016		0.0301202	1.00584
0.0311592	1.08891		0.0304117	0.976706		0.0312871	1.08417		0.0303262	1.13327		0.0727946	0.977167		0.0302056	1.15485		0.0302488	0.961142
0.0312877	1.08567		0.0305368	0.868341		0.0313703	1.13723		0.0305674	1.1391		0.072916	1.00441		0.0303064	1.14263		0.0304364	0.978283
0.0314161	1.08141		0.030639	0.901019		0.0314535	1.15922		0.0306726	1.08547		0.0731361	0.885827		0.0304073	1.1819		0.030549	1.02071
0.0315577	1.07563		0.0307493	0.891474		0.0315762	1.10266		0.0308783	1.13266		0.0734806	0.982079		0.0304835	1.18732		0.0306615	1.02126
0.0316563	1.07747		0.0309902	0.920674		0.0316875	1.119		0.0309787	1.14453		0.0737538	0.821201		0.0305813	1.17746		0.0307195	0.988568
0.0317549	1.07719		0.0310923	0.903327		0.0318581	1.12845		0.0311265	1.18425		0.073858	0.867532		0.0307853	1.15092		0.0308293	0.995515
0.0318423	1.07779		0.0311943	0.902831		0.0319622	1.12572		0.031356	1.11208		0.0739622	0.94807		0.0308677	1.18902		0.0310083	1.0216
0.0318536	1.07824		0.031317	0.920559		0.0320662	1.10976		0.0314727	1.14284		0.0740989	0.992448		0.0309501	1.21849		0.0311162	1.0302
0.0319302	1.07412		0.031413	0.962561		0.0321781	1.08468		0.0315894	1.13912		0.0743672	0.972072		0.0310237	1.19449		0.0312242	0.978314
0.0321141	1.0742		0.031606	0.880788		0.0322744	1.10301		0.0317227	1.16202		0.0747071	0.98812		0.0311318	1.13527		0.0313423	1.02172
0.0322243	1.07215		0.0316989	0.893544		0.0325062	1.09056		0.0318341	1.13037		0.074994	0.905179		0.0312493	1.11872		0.0314459	1.02553
0.0324061	1.06757		0.0317918	0.950212		0.0326018	1.09726		0.0320098	1.14107		0.0751152	0.890679		0.0313579	1.17054		0.03165	1.02353
0.0325087	1.06417		0.0319368	0.933984		0.0326973	1.07001		0.0321018	1.12441		0.0752359	0.928352		0.0315242	1.21047		0.0317602	0.980459
0.0326113	1.05804		0.0320081	0.948324		0.032801	1.08392		0.0321938	1.16591		0.0753425	1.00196		0.031758	1.16574		0.0318704	0.971414
0.0327056	1.05558		0.0321978	0.919864		0.0328958	1.16223		0.032359	1.12795		0.0755141	0.944899		0.0318826	1.20486		0.0319033	1.01012
0.0328103	1.05651		0.0323156	0.931275		0.0330754	1.06938		0.0324574	1.09391		0.0758084	1.02004		0.0320072	1.22038		0.0320145	1.01425
0.0329149	1.05838		0.0324334	0.97069		0.0331871	1.06583		0.0326309	1.10934		0.0761389	0.903583		0.0320235	1.18155		0.0322512	0.964634
0.0330196	1.06358		0.0324792	0.93299		0.0332988	1.12327		0.0327296	1.08537		0.0764178	0.826296		0.0321361	1.18336		0.0323535	1.06038
0.0330525	1.06616		0.0325864	0.949891		0.0334375	1.15488		0.0329508	1.1327		0.0765255	0.914502		0.0322686	1.13786		0.0325478	1.03755
0.0331635	1.07219		0.0328028	0.935726		0.0335193	1.11811		0.0330604	1.08993		0.0766332	1.00709		0.0325612	1.24306		0.0326468	1.02123
0.0333572	1.07235		0.0329305	0.929309		0.0336836	1.09395		0.0332091	1.15855		0.0766962	1.00807		0.0326551	1.14128		0.0328602	0.982668
0.0334471	1.07441		0.0330582	0.955748		0.0337836	1.11931		0.0333522	1.1442		0.0768222	0.943496		0.0327489	1.16749		0.0329669	1.00966
0.033683	1.08452		0.0331063	0.93364		0.0338837	1.19359		0.0334953	1.14464		0.0770607	0.937805		0.0329093	1.21551		0.0330736	1.04514
0.0337809	1.09574		0.0332037	0.867222		0.0340337	1.11659		0.0336155	1.15216		0.077154	0.969995		0.0330186	1.20224		0.0332033	1.0139
0.0338789	1.1083		0.0334075	0.949761		0.0341408	1.05458		0.033704	1.18224		0.0772474	0.961892		0.0332076	1.20072		0.0332833	0.968654
0.033922	1.1145		0.0335805	0.975761		0.0343067	1.10084		0.0338463	1.11037		0.0773391	0.91754		0.0333064	1.14239		0.0335356	0.968479
0.034016	1.12057		0.0336763	0.909329		0.0344113	1.08594		0.0339587	1.13362		0.0776674	0.936755		0.0334001	1.19882		0.0336259	1.03285
0.0342379	1.11179		0.033878	0.911442		0.0345158	1.13454		0.0341617	1.13261		0.0779337	0.976104		0.0334052	1.16085		0.0337162	0.989524
0.0343386	1.10542		0.0339953	0.919148		0.0345744	1.08876		0.0342644	1.10412		0.0783051	0.927957		0.0335241	1.16428		0.0337686	0.965327
0.0344393	1.09653		0.034211	0.891354		0.034665	1.04721		0.0344592	1.11835		0.0785555	1.00418		0.0337359	1.1389		0.0338805	1.00227
0.0346041	1.09117		0.0343182	0.926986		0.0348169	1.13395		0.0345872	1.1859		0.078915	0.972609		0.033849	1.14482		0.0340857	0.991318
0.0346876	1.09089		0.0344255	0.943678		0.0349023	1.13775		0.0347152	1.17888		0.0790149	0.894344		0.0340656	1.18265		0.0341796	0.933767
0.0348892	1.09064		0.0345145	0.895096		0.0351575	1.07382		0.0347788	1.15842		0.0791149	0.854206		0.03416	1.13592		0.0342735	0.931223
0.0350015	1.08886		0.0347775	0.908307		0.0352463	1.05919		0.0348788	1.11489		0.079189	0.924295		0.0342544	1.10216		0.0343679	0.960888
0.0351138	1.0871		0.034898	0.898613		0.0353351	1.10755		0.0350669	1.14805		0.0794736	1.07657		0.0343768	1.15694		0.0344788	1.01445
0.0351776	1.09211		0.0350186	0.997815		0.0354819	1.06214		0.035152	1.13329		0.0795937	0.980023		0.0344714	1.19447		0.034683	0.948986
0.0354565	1.09435		0.0350341	0.965503		0.0357069	1.09554		0.0352371	1.08835		0.0797139	0.820135		0.0346475	1.18026		0.0347751	0.968919
0.035548	1.10398		0.0351398	0.941953		0.0360154	1.06836		0.0353994	1.11778		0.0798719	0.905549		0.0347554	1.16879		0.0348672	1.00379
0.0356396	1.10539		0.03537	0.980369		0.0361024	1.09082		0.035489	1.12776		0.0800416	1.12797		0.0348632	1.14066		0.0350314	1.02123
0.0357815	1.10396		0.0354746	0.886928		0.0363121	1.11776		0.0357066	1.13027		0.0802882	0.777785		0.0349838	1.16275		0.0351246	1.01554
0.0358807	1.09808		0.0356772	0.891835		0.0365007	1.12922		0.0358082	1.13499		0.0805892	0.983762		0.0350927	1.15037		0.0353011	0.959626
0.03609	1.09177		0.0357687	0.872674		0.0365974	1.08404		0.0359099	1.1148		0.0809155	0.990404		0.0352341	1.18394		0.0354144	0.970886
0.0361967	1.09064		0.0358603	0.986144		0.0366941	1.06369		0.0360356	1.17806		0.0811031	0.885211		0.0353833	1.17435		0.0355277	1.02861
0.0363034	1.08904		0.035913	0.890102		0.036798	1.1373		0.036282	1.12109		0.0814557	1.00125		0.0355897	1.17834		0.0356641	1.00213
0.0363711	1.09165		0.0360352	1.01225		0.0368886	1.06229		0.0363803	1.13895		0.0817297	0.955278		0.0356829	1.13677		0.0357414	1.04662
0.0367188	1.08993		0.0362405	0.919584		0.0370628	1.1129		0.0364785	1.11664		0.081817	0.875857		0.0358654	1.11398		0.0359597	1.02572
0.0368052	1.08907		0.0363369	0.955568		0.0371621	1.06155		0.0365528	1.14658		0.0819044	0.829681		0.0359634	1.19459		0.0360534	0.987042
0.0368916	1.08687		0.0364332	0.92402		0.0373588	1.10924		0.0366602	1.11305		0.0821051	0.998372		0.0360615	1.13303		0.0361471	1.01819
0.0370451	1.08334		0.0364884	0.95048		0.0374834	1.10841		0.0368215	1.12029		0.0823947	0.955417		0.0361952	1.13953		0.0362696	1.01701
0.037137	1.08538		0.036585	0.930537		0.037608	1.09222		0.036904	1.11444		0.0826949	0.889887		0.0362874	1.14391		0.0363792	1.01596
0.0373359	1.08786		0.0367775	0.999118		0.0376709	1.09313		0.0371141	1.12743		0.0829359	0.98818		0.0365269	1.18777		0.0364889	1.0191
0.0374393	1.09037		0.0368697	0.974176		0.037796	1.08737		0.0372077	1.14569		0.083257	0.919909		0.0366253	1.21547		0.0365708	1.02911
0.0375427	1.09547		0.036962	0.973583		0.0379791	1.12122		0.0373013	1.10362		0.0835292	1.06323		0.0367237	1.11198		0.0365985	1.02937
0.0376523	1.10089		0.0370542	0.908574		0.0380821	1.0328		0.0374265	1.12415		0.083892	1.08652		0.036852	1.16168		0.0366369	0.975967
0.037743	1.1002		0.0370812	0.8826		0.038185	1.06654		0.0375274	1.13929		0.0841535	0.872687		0.036948	1.15702		0.0368311	1.02774
0.0380059	1.09858		0.0372236	0.964172		0.0382538	1.03699		0.0377394	1.12165		0.0844515	1.04938		0.03712	1.17018		0.0370989	1.02897
0.0380689	1.09316		0.0374194	0.898603		0.0383733	1.12885		0.0378324	1.08007		0.0847542	1.05959		0.0372012	1.14212		0.0372177	0.928346
0.0381318	1.09161		0.0375167	1.01272		0.0386099	1.10805		0.0379253	1.1033		0.0849518	0.861562		0.0372824	1.15739		0.0373366	1.01129
0.0382282	1.08593		0.0376671	0.940357		0.0386926	1.03579		0.0379927	1.16722		0.0853021	1.11046		0.0374091	1.20234		0.0374602	1.05118
0.0383594	1.08176		0.0377855	0.941791		0.0387753	1.08108		0.0381169	1.13321		0.085626	0.841225		0.0377071	1.09012		0.0375658	1.09094
0.038586	1.07675		0.0379039	0.935872		0.038897	1.11579		0.0383528	1.07674		0.085893	0.844976		0.037806	1.14035		0.0377597	0.920866
0.0386727	1.07833		0.0380274	0.887899		0.039022	1.13158		0.0384588	1.10597		0.0862113	0.981985		0.0379049	1.16718		0.0378776	1.02218
0.0387595	1.08321		0.0381379	0.929269		0.0391764	1.05496		0.0385649	1.14799		0.08652	0.867367		0.0380217	1.22786		0.0380552	1.01376
0.0388341	1.08742		0.0383164	0.989409		0.0392944	1.03249		0.0386751	1.14608		0.0868389	0.976018		0.0381262	1.16965		0.0381422	0.991893
0.0389541	1.09336		0.0384172	0.909497		0.0394124	1.06509		0.0387668	1.08253		0.0869408	1.10944		0.0383319	1.15212		0.0384219	0.969509
0.0391562	1.09772		0.0385181	0.933848		0.0395159	1.12655		0.038917	1.09871		0.0870456	1.04534		0.0384302	1.19189		0.0384886	0.988883
0.039267	1.09657		0.038614	0.899417		0.0396246	1.07324		0.0390264	1.11289		0.0871491	1.02001		0.0385284	1.20438		0.0385553	1.02897
0.0393778	1.09624		0.0387065	0.974896		0.0398459	1.07236		0.0391358	1.13582		0.0873061	0.863736		0.0386398	1.13794		0.0386542	1.01142
0.0394202	1.09476		0.0389137	0.961181		0.0399524	1.12582		0.0392587	1.12114		0.0875947	0.901696		0.0388552	1.17638		0.0387433	0.954962
0.039538	1.09241		0.0390222	0.955791		0.040059	1.10832		0.0393593	1.10051		0.087682	0.883992		0.0391468	1.16453		0.0390165	1.03666
0.039856	1.09837		0.0391308	1.00433		0.0401275	1.02619		0.0395418	1.11872		0.0878096	1.04801		0.039251	1.14824		0.0391035	0.987572
0.0399386	1.10187		0.0392269	0.856082		0.0402138	1.07831		0.0396462	1.12878		0.088018	0.905661		0.0393984	1.19925		0.0391906	1.0184
0.0400676	1.10842		0.0393399	0.972865		0.0404521	1.12567		0.0397506	1.09168		0.0883987	0.843944		0.039541	1.13917		0.0392535	1.02234
0.0401514	1.11431		0.0395626	0.907679		0.0405512	1.0409		0.0398039	1.09966		0.0886786	0.954888		0.0396607	1.11666		0.0393421	1.01481
0.0403813	1.11786		0.0396651	0.858125		0.0406503	1.08765		0.0399032	1.1207		0.0889857	1.10745		0.0399307	1.14841		0.0395951	1.0241
0.0404844	1.11595		0.0397675	0.900143		0.0407518	1.04505		0.0400758	1.13932		0.0892532	0.874163		0.0400317	1.21277		0.0396889	0.99519
0.0405874	1.11322		0.0398383	0.844247		0.0408555	1.13764		0.0401829	1.14484		0.0896106	0.998133		0.0401328	1.19738		0.0397828	0.949804
0.0406587	1.11316		0.0399398	0.977255		0.0410645	1.12491		0.0404029	1.14763		0.0896958	1.1141		0.0402267	1.08258		0.0398398	0.985679
0.0407831	1.11246		0.0401393	0.991081		0.0411694	0.99513		0.0405051	1.12676		0.0898867	0.976595		0.0403395	1.12912		0.0399713	1.0096
0.0410014	1.10983		0.0402293	0.834758		0.0412743	1.07163		0.0406073	1.1363		0.0902039	0.720084		0.0405232	1.16132		0.0402517	1.02115
0.0410974	1.10497		0.0403194	0.906738		0.0412893	1.02891		0.0406885	1.12142		0.0905202	1.19589		0.0406444	1.14405		0.0403253	1.0172
0.0411933	1.10085		0.0403539	0.800544		0.0413912	1.116		0.0408121	1.08612		0.0908044	0.944107		0.0407656	1.13899		0.0403989	1.00368
0.0413041	1.09605		0.0404592	1.04085		0.0415471	1.13147		0.0409716	1.10848		0.0910475	0.820376		0.0408284	1.16111		0.0405041	1.02156
0.0413971	1.09328		0.0406616	0.900168		0.0416381	1.01264		0.0411011	1.12841		0.0913302	1.16164		0.0409578	1.20311		0.0406042	0.976569
0.0416403	1.10125		0.0407432	1.00376		0.0418848	1.0777		0.0412307	1.07435		0.091654	1.09904		0.0412011	1.08266		0.0408036	0.970361
0.0417345	1.10421		0.0408408	0.92426		0.0419809	1.21091		0.041281	1.11052		0.0918991	0.806682		0.0413021	1.12875		0.0409001	0.972447
0.0418287	1.10744		0.0411921	0.946588		0.0420769	1.05679		0.0413844	1.11123		0.0921895	1.0179		0.0414912	1.19599		0.0409967	1.01175
0.0419396	1.11022		0.0412691	0.997428		0.0422893	1.06835		0.0415562	1.14106		0.0924292	1.12218		0.0415905	1.1868		0.0411361	1.02912
0.0422068	1.11165		0.041346	0.963032		0.0423516	1.06022		0.041696	1.08214		0.0927612	0.812355		0.0417996	1.09857		0.0412442	0.995267
0.0423016	1.11184		0.0414554	0.993461		0.0424138	1.11112		0.0418357	1.11717		0.0930661	0.932015		0.0419245	1.17276		0.0414165	1.01012
0.0423965	1.11051		0.0415888	0.859587		0.042494	0.983014		0.0418925	1.12953		0.0933446	1.07755		0.0420493	1.16171		0.0415068	1.00733
0.0425453	1.11037		0.0417981	0.901457		0.0426111	1.04994		0.0421684	1.06235		0.0936917	1.03597		0.0421594	1.20004		0.0415972	1.00698
0.0426492	1.11204		0.0418916	0.984465		0.0427687	1.07505		0.0422758	1.08553		0.0939793	0.803982		0.0422501	1.12571		0.0417371	0.945499
0.0428681	1.11771		0.041985	1.0586		0.0428754	1.16031		0.0423833	1.0472		0.0940875	0.795229		0.0424036	1.16658		0.0418351	0.952932
0.0429689	1.11865		0.0421078	0.818248		0.0430657	1.13622		0.0424895	1.12995		0.0941956	0.855653		0.0424911	1.18416		0.0420123	0.987902
0.0430696	1.11982		0.0421921	0.958825		0.0431647	1.14863		0.0425906	1.13717		0.0943175	0.93611		0.0425785	1.18613		0.0421242	0.980164
0.0431264	1.11716		0.042368	1.09859		0.0432637	1.08619		0.0428064	1.08613		0.094578	0.9809		0.0427113	1.13633		0.0422361	0.990291
0.0434379	1.11568		0.0424652	0.944533		0.043431	1.154		0.0428995	1.08843		0.0949359	0.895805		0.0428208	1.13416		0.0423793	0.987816
0.0435246	1.11966		0.0425625	0.999882		0.0435157	1.09986		0.0429926	1.0839		0.095178	0.955718		0.0429927	1.21239		0.0424828	0.992817
0.0436114	1.12307		0.0426628	0.980049		0.0436905	0.996916		0.0431681	1.11259		0.0953996	1.07937		0.0431092	1.16619		0.0426835	1.01418
0.0437217	1.12652		0.0427814	0.862876		0.0438025	1.02253		0.0434292	1.08292		0.0956738	1.04959		0.0432258	1.12719		0.0427679	0.9668
0.043851	1.12587		0.0429	1.12043		0.0439145	1.12275		0.0435202	1.12372		0.0960249	0.83758		0.0432676	1.10449		0.0428523	0.947961
0.0440617	1.1259		0.0430023	1.02742		0.0439933	1.0529		0.0436112	1.10481		0.096322	0.974336		0.0433711	1.1584		0.042978	0.989889
0.0441614	1.12475		0.0430186	0.877886		0.0440927	1.16191		0.0437689	1.0885		0.0965788	1.2749		0.043488	1.17712		0.0430847	0.99905
0.0442611	1.12412		0.0431061	0.878813		0.0441922	1.04931		0.0438699	1.06538		0.0966782	1.17757		0.0436037	1.1626		0.0432463	0.991652
0.0443145	1.12287		0.0432777	0.90831		0.0442916	1.0939		0.0440369	1.08323		0.0967776	1.04438		0.0438361	1.10275		0.0433577	0.98293
0.0444191	1.11971		0.0433773	0.963334		0.0443637	1.15085		0.0441242	1.13501		0.0969455	0.87084		0.0439235	1.21819		0.0434692	1.04387
0.0446736	1.12628		0.0435819	1.01424		0.04446	0.980672		0.0442114	1.11705		0.097244	0.991641		0.044011	1.24475		0.0435812	0.994979
0.0447566	1.12867		0.0436919	0.868288		0.0445948	1.19995		0.0443659	1.08018		0.0975649	1.25289		0.0440959	1.17339		0.0436837	0.993109
0.0448396	1.13211		0.0438019	0.958819		0.0446987	1.03992		0.04445	1.0951		0.0976486	1.28854		0.0442317	1.11536		0.0439244	0.964408
0.0449681	1.13854		0.0439075	1.02258		0.0449042	1.21772		0.0446456	1.12705		0.0977808	0.958477		0.0444232	1.16003		0.0439954	1.03987
0.04507	1.14284		0.0440081	0.835762		0.0450134	1.03582		0.044744	1.07227		0.0980793	0.749493		0.0445142	1.17484		0.0440665	1.01729
0.0451999	1.13872		0.044237	0.849515		0.0451225	1.08347		0.0448424	1.0836		0.098344	1.03297		0.0446051	1.16551		0.0442108	0.953835
0.0453219	1.13619		0.044344	0.88111		0.0452173	1.11157		0.0449637	1.07566		0.0986321	1.24452		0.0447902	1.12584		0.0442984	0.957096
0.0454439	1.13337		0.0444509	1.03748		0.0453133	0.975623		0.0450746	1.12264		0.0987489	1.18368		0.044871	1.16215		0.0444763	1.01396
0.0455297	1.13343		0.0445437	0.905506		0.0455287	1.10769		0.0452768	1.07044		0.0988657	1.05274		0.0450326	1.19276		0.0445841	1.00004
0.0456528	1.13251		0.0446704	0.894057		0.0456168	1.19466		0.0453834	1.12738		0.0989701	0.914185		0.0451356	1.16174		0.0446919	0.9683
0.0458954	1.13234		0.0448797	0.943834		0.0457049	1.20187		0.04555	1.11059		0.0992259	0.798817		0.0452387	1.14773		0.0447733	0.976279
0.045982	1.13116		0.0449777	0.966664		0.0458565	0.957905		0.0456491	1.1384		0.0993572	0.84771		0.0453557	1.11387		0.0448801	1.02968
0.0460686	1.13652		0.0450756	0.858238		0.0459507	1.11626		0.0459021	1.07587		0.0994885	0.950549		0.0454795	1.17667		0.0450904	0.953425
0.0461639	1.13638		0.0451293	1.07224		0.0461352	1.01877		0.0459895	1.09846		0.0996167	1.18908		0.0456453	1.13641		0.045188	0.947752
0.046299	1.13903		0.0452246	0.892128		0.0462329	1.17877		0.046077	1.11082		0.099951	0.980806		0.045739	1.0859		0.0452856	0.969957
0.046455	1.14755		0.0454646	1.1005		0.0463305	1.12731		0.046182	1.12553		0.100199	0.944052		0.0458327	1.17949		0.0454227	0.983037
0.0465771	1.15294		0.0455714	0.787609		0.0464826	1.06469		0.0462611	1.04336		0.100309	0.902099		0.0459773	1.15682		0.0455072	1.027
0.0466991	1.15379		0.0456782	0.848577		0.0465868	1.1909		0.0465009	1.08319		0.100505	0.860293		0.0460942	1.16395		0.0457649	0.986881
0.0467624	1.15188		0.0457914	1.00826		0.0467982	1.0843		0.0466073	1.11157		0.100602	0.979958		0.0463153	1.18266		0.0458519	0.997085
0.0468707	1.15185		0.0458968	0.880655		0.046878	1.19535		0.0467137	1.1006		0.100698	1.04747		0.0464081	1.1782		0.0459389	1.0271
0.047046	1.14576		0.0460328	0.962327		0.0469579	1.10048		0.0468026	1.04846		0.100829	1.09121		0.0465008	1.16442		0.0460567	1.03886
0.0471618	1.14642		0.0461449	0.883958		0.0470364	1.13759		0.0469036	1.097		0.101104	0.89704		0.0466046	1.18051		0.0461547	0.961071
0.0472775	1.14608		0.0462569	1.01297		0.0471618	1.04005		0.0471252	1.11418		0.101447	0.943733		0.046728	1.10799		0.0463353	0.997211
0.0474091	1.15747		0.046409	1.00394		0.0473568	1.11404		0.0472318	1.08578		0.101529	0.847863		0.0468944	1.17159		0.0464166	1.00543
0.0474908	1.15946		0.0466765	0.777887		0.0474722	1.15083		0.0473384	1.04094		0.101684	1.13271		0.0469957	1.16299		0.046498	1.0499
0.047715	1.16486		0.0467716	0.860408		0.0475877	1.03569		0.0474106	1.07892		0.102079	1.12357		0.047097	1.17268		0.0466199	0.97528
0.0478025	1.16901		0.0468666	1.00151		0.0476513	1.10199		0.0475064	1.10988		0.102308	1.13906		0.0472344	1.16664		0.0467148	0.972858
0.04789	1.16992		0.0469333	0.928049		0.0477479	1.00266		0.0477317	1.05891		0.102431	1.11043		0.04735	1.10198		0.0469515	1.0124
0.0480302	1.17641		0.0470565	1.0079		0.0478188	1.05585		0.0478171	1.05097		0.102554	1.05423		0.0474989	1.17093		0.0470583	1.05762
0.0481312	1.17629		0.0473534	0.945917		0.0479297	1.15655		0.0479026	1.08326		0.10257	0.870933		0.0475931	1.19153		0.0471652	1.00288
0.0483145	1.17516		0.0474469	1.1683		0.0481997	1.11441		0.0480225	1.047		0.102888	0.876169		0.0476874	1.11234		0.0472249	0.984877
0.0484189	1.17134		0.0475404	0.960313		0.048299	1.11505		0.0481159	1.08415		0.103169	1.04645		0.0478056	1.13204		0.0473299	0.999663
0.0485233	1.16667		0.0476214	0.912003		0.0483983	1.0165		0.0483148	1.04634		0.10342	1.21851		0.0478983	1.13939		0.0475252	1.01026
0.0485778	1.15725		0.0477084	1.1352		0.0484429	1.03679		0.048415	1.06818		0.103511	1.27121		0.0481227	1.15403		0.0476415	1.01111
0.0488897	1.14081		0.0479231	0.935462		0.0485451	1.16179		0.0485152	1.09573		0.103715	0.78085		0.0482247	1.08857		0.0477578	1.01079
0.0489874	1.13293		0.0480107	1.10751		0.0486806	1.0097		0.0486009	1.09262		0.104086	0.849278		0.0483266	1.15737		0.0478368	0.975059
0.0490852	1.12485		0.0480983	0.834055		0.0487777	1.07706		0.048724	1.09932		0.10432	1.07261		0.0484162	1.1366		0.0479376	1.00717
0.0492324	1.12401		0.048202	0.848153		0.0490014	0.990062		0.0489061	1.07379		0.10459	1.24107		0.0485138	1.18656		0.0482157	0.945122
0.0493446	1.12993		0.0483174	1.20245		0.0490844	1.04185		0.0490193	1.10141		0.104854	1.09715		0.0487222	1.12677		0.0483054	1.00221
0.0495448	1.14973		0.0485293	0.999784		0.0491675	1.25641		0.0491325	1.09363		0.104966	0.941221		0.0488152	1.13558		0.0484785	1.0061
0.0496471	1.15783		0.0486348	0.925976		0.0492846	0.912298		0.0492733	1.07831		0.105196	0.757171		0.0489082	1.19777		0.0487093	1.00479
0.0497493	1.16403		0.0487403	0.856775		0.0494061	1.07374		0.0493822	1.04283		0.105519	1.16498		0.0490602	1.19086		0.0488105	1.03601
0.0498704	1.16328		0.0488926	1.0447		0.0496141	1.02619		0.0495751	1.10176		0.105798	1.26504		0.0491718	1.1669		0.0489117	1.01544
0.0501783	1.16305		0.0489676	1.08056		0.0497297	1.09933		0.0496666	1.09239		0.106115	0.969641		0.0493215	1.10703		0.0490869	0.966897
0.0502603	1.15825		0.049146	1.0183		0.0498452	1.13576		0.049758	1.0692		0.106443	0.848812		0.0494485	1.15826		0.0491882	0.986312
0.0503423	1.15712		0.0492422	1.15594		0.0499044	1.00146		0.049883	1.04031		0.106754	1.18744		0.0495756	1.19647		0.0493725	0.945098
0.0504661	1.15505		0.0493385	0.850029		0.0499903	0.97002		0.0501396	1.09993		0.107015	1.33192		0.0496882	1.13363		0.0494838	1.02102
0.0505546	1.15204		0.0494045	0.865567		0.0501732	1.13217		0.0502481	1.05274		0.107325	0.974384		0.0498919	1.15788		0.049595	1.02332
0.0507237	1.15201		0.0495108	1.13402		0.050286	1.03788		0.0503517	1.05893		0.107618	0.684609		0.0500105	1.19742		0.04968	0.9798
0.050844	1.15023		0.0496983	0.76504		0.0503988	1.16935		0.0503565	1.03819		0.107977	1.22903		0.0501291	1.15564		0.0497795	0.990582
0.0509644	1.14959		0.0498135	1.05636		0.0505307	1.20735		0.0504683	1.09904		0.108255	1.31304		0.0502939	1.12347		0.0499966	0.988872
0.0511024	1.15723		0.0499288	1.03578		0.0506515	0.861098		0.0506746	1.1321		0.108499	0.974676		0.0503723	1.14134		0.0500989	1.02481
0.051191	1.1576		0.0500946	0.839391		0.0508719	1.26		0.0507517	1.08758		0.108857	0.686362		0.0505028	1.19455		0.0502012	0.934112
0.0513723	1.16656		0.0501734	0.946333		0.0509372	1.03647		0.0510026	1.06867		0.109176	1.08213		0.0506286	1.09752		0.0503244	0.970278
0.0514674	1.16731		0.0503244	0.902031		0.0510026	0.966807		0.0511032	1.04448		0.109446	1.35281		0.0507544	1.11859		0.0505428	1.06145
0.0515625	1.16712		0.0504429	1.0456		0.0510885	1.13481		0.0512038	1.01999		0.109749	1.05764		0.0507986	1.13304		0.0506676	0.986622
0.051679	1.17165		0.0505615	0.990561		0.0511915	1.18961		0.0512704	1.03469		0.109868	1.013		0.0509082	1.20528		0.0507925	0.970691
0.0517891	1.17761		0.0506494	0.852593		0.0514414	1.13912		0.0513794	1.02416		0.110079	0.769986		0.0510351	1.17911		0.05095	1.00222
0.0520138	1.18305		0.0507384	1.10275		0.0515328	1.14578		0.051585	1.14406		0.110356	0.908032		0.0511296	1.13363		0.0510377	0.981566
0.0521227	1.19005		0.0509998	0.748473		0.0516243	0.928848		0.0516582	1.07941		0.110727	1.23066		0.0513723	1.1176		0.0512023	0.935473
0.0522317	1.18786		0.0510849	0.891139		0.0517486	1.02274		0.0517314	1.06072		0.110965	1.16098		0.051478	1.1592		0.0513144	0.976986
0.0523038	1.18634		0.0511701	1.08892		0.0518486	1.27081		0.0519299	1.08947		0.11125	0.841102		0.0515837	1.19769		0.0514264	0.994042
0.0524146	1.18875		0.0512234	1.0182		0.0520786	1.02623		0.0520227	1.05239		0.111612	0.869429		0.0516703	1.15989		0.0515507	1.05488
0.0525691	1.18398		0.0513459	0.920794		0.052178	1.26601		0.0521612	1.07471		0.111931	1.17709		0.0518079	1.13295		0.0516527	1.03122
0.0526904	1.18777		0.0515338	0.93217		0.0522775	1.14559		0.0522749	1.04833		0.112197	1.16787		0.0519822	1.15492		0.0518462	0.990165
0.0528117	1.18977		0.0516466	0.817628		0.0524173	0.883093		0.0523885	1.07356		0.112438	1.06852		0.0520794	1.1414		0.051969	1.01433
0.0528805	1.18871		0.0517594	1.1161		0.0525035	1.04755		0.0525361	1.12656		0.11257	1.12919		0.0521766	1.13983		0.0520919	1.02659
0.0529815	1.1917		0.0519038	0.778004		0.0526863	1.01462		0.0526308	1.08005		0.112746	1.16512		0.0522865	1.15502		0.0521693	0.984051
0.0530825	1.1965		0.0521881	1.09553		0.0527635	0.934072		0.052819	1.1117		0.112859	1.09867		0.0523848	1.1964		0.0522737	0.928561
0.0531834	1.19737		0.0522634	0.862736		0.0528407	1.08637		0.052905	1.09765		0.113065	0.898398		0.0526279	1.19875		0.0524413	0.993271
0.0532428	1.19616		0.0523388	0.710297		0.052964	1.28883		0.0529909	1.10265		0.113331	1.08196		0.0527183	1.19156		0.0525257	1.04497
0.0533397	1.2003		0.0524283	1.0817		0.0530606	0.970667		0.0531354	1.14071		0.113669	1.00189		0.0528086	1.17683		0.05261	1.02924
0.0535336	1.20047		0.0524897	1.15556		0.0532888	1.22884		0.0532271	1.06544		0.113761	1.09851		0.0529125	1.15389		0.0527438	1.03873
0.0536393	1.19681		0.0526928	0.976937		0.0533767	1.14279		0.0534592	1.11175		0.113983	1.24529		0.0530061	1.18804		0.0528573	1.00608
0.0538284	1.20261		0.0529839	1.14422		0.0534647	1.08562		0.053559	1.12946		0.114262	1.29714		0.0531909	1.15784		0.0530624	1.07303
0.0539319	1.20518		0.0530731	0.915831		0.0535493	1.09087		0.0536588	1.04484		0.11436	1.10906		0.053294	1.12842		0.0531614	1.0205
0.0540354	1.20635		0.0531622	1.0044		0.053653	1.03545		0.0537225	1.07981		0.11457	0.861653		0.0533971	1.16252		0.0532604	1.02292
0.0541282	1.21142		0.0532874	1.06617		0.0538327	1.00156		0.0538172	1.08843		0.114882	0.793787		0.0534812	1.18837		0.0533631	1.02207
0.0542331	1.214		0.0534219	0.981307		0.0539135	1.04042		0.0540254	1.11295		0.115186	1.1679		0.0536124	1.18171		0.0534703	1.03578
0.0544669	1.20463		0.0536249	1.07999		0.0541004	1.12582		0.0541485	1.09556		0.115507	1.41627		0.0538145	1.12643		0.0536715	1.00226
0.0545548	1.20433		0.0537289	0.896534		0.0542033	1.02675		0.0542716	1.06379		0.115812	1.19246		0.0538979	1.18548		0.0537746	1.01393
0.0546427	1.19989		0.0538329	0.747922		0.0543062	1.15105		0.0543875	1.02903		0.115901	0.990403		0.0539813	1.1907		0.0538778	1.03696
0.0547535	1.18984		0.0539596	1.1736		0.0543339	1.26881		0.0544773	1.07914		0.115991	0.865212		0.0540842	1.19292		0.0539435	1.03107
0.0548392	1.19055		0.0540536	1.26249		0.0544476	1.08466		0.0546038	1.06759		0.116073	0.735601		0.0542085	1.17979		0.0540543	1.00637
0.0550299	1.19859		0.0542177	0.840773		0.0545893	1.03675		0.0547269	1.08365		0.116362	1.0315		0.0544209	1.16293		0.0542698	0.98968
0.0551573	1.20215		0.0543039	1.17954		0.0546893	1.09995		0.0548324	1.02176		0.11675	1.32558		0.054521	1.1965		0.0543741	0.998846
0.0552846	1.21381		0.0543901	1.32376		0.0549277	1.13433		0.0548501	1.07296		0.116835	1.44463		0.0546212	1.15535		0.0544785	1.02098
0.0553408	1.22246		0.0545132	0.961028		0.0550205	1.07261		0.0549383	1.09937		0.117017	1.48021		0.0547336	1.14061		0.0545631	1.04
0.0554543	1.22606		0.0545896	0.811962		0.0551132	1.22106		0.0551681	1.16752		0.117126	1.44234		0.0548178	1.18251		0.0546706	1.02423
0.0556468	1.24547		0.0548303	1.10116		0.0552215	1.13349		0.0552601	1.07153		0.117235	1.30754		0.055017	1.20756		0.054912	1.00645
0.0557562	1.24553		0.0549461	0.936392		0.0553018	0.994298		0.0554274	1.08913		0.117311	1.02368		0.0551333	1.18928		0.0549951	1.027
0.0558655	1.23259		0.0550619	0.928454		0.055532	1.27245		0.055511	1.06235		0.117617	0.655216		0.0552496	1.11319		0.055139	1.00862
0.0559612	1.23194		0.0551576	1.04446		0.0556004	1.16492		0.0555946	1.00731		0.117964	1.00124		0.0553197	1.11715		0.0552435	1.03477
0.0560741	1.23579		0.0552588	1.15498		0.0556687	0.93621		0.0556904	1.0577		0.118216	1.45975		0.0554357	1.17635		0.055514	1.00952
0.0562614	1.2287		0.0554244	1.01254		0.0557578	1.11763		0.0557659	1.10338		0.118504	1.53494		0.0556912	1.15089		0.0556266	1.07664
0.0563687	1.23745		0.0555199	1.13071		0.0558555	1.35388		0.0559488	1.02077		0.118822	1.16356		0.0557999	1.10713		0.0557392	0.963593
0.056476	1.24397		0.0556155	0.763221		0.0559875	1.0277		0.0560515	1.04381		0.118948	0.945178		0.0559085	1.11124		0.0557939	1.00672
0.05665	1.23974		0.0557658	0.848266		0.0561094	0.908438		0.0563071	1.10952		0.119075	0.776626		0.0559805	1.17948		0.0559012	1.04022
0.0569135	1.25167		0.0558422	1.21123		0.0562992	1.36843		0.0563933	1.00648		0.119179	0.562925		0.0561939	1.13733		0.0561693	1.0185
0.0570219	1.24307		0.0560417	0.589641		0.0564361	1.03718		0.0564796	1.10821		0.119447	1.10229		0.0563197	1.1649		0.056254	1.02399
0.0571303	1.23028		0.056125	0.919271		0.0565729	1.00595		0.0565731	1.03026		0.1197	1.43596		0.0564455	1.1845		0.0563387	1.03054
0.0572639	1.22745		0.0563251	1.30838		0.0566362	1.15019		0.056854	1.10176		0.119913	1.54696		0.0566433	1.16995		0.0564388	1.03052
0.0573409	1.22418		0.0564452	1.07406		0.0567478	1.31529		0.0569678	1.12944		0.120238	1.15258		0.0567341	1.15239		0.0565536	1.01384
0.057486	1.20658		0.0566035	0.819808		0.0568593	1.02238		0.0570816	1.02992		0.120597	0.72753		0.0569296	1.17465		0.0567517	0.967655
0.0575804	1.2151		0.0568308	0.893351		0.0569267	0.933097		0.0572314	1.03525		0.120899	0.815618		0.0570273	1.19728		0.0568299	1.00344
0.0576749	1.22074		0.0569258	1.12458		0.0569709	0.900113		0.0573228	1.08432		0.121162	1.23369		0.0571249	1.16853		0.0569081	1.01801
0.05781	1.2179		0.0570373	1.21601		0.0570469	1.30783		0.0575232	1.05531		0.121485	1.49213		0.0572671	1.18293		0.0570802	1.07574
0.0578891	1.21927		0.0571591	0.868287		0.0572193	1.22635		0.0576108	1.15567		0.121578	1.51698		0.0573533	1.16334		0.0571797	1.02798
0.0580939	1.24179		0.0573308	0.915542		0.0573406	0.808268		0.0576983	1.1		0.121671	1.43707		0.0574395	1.15844		0.0574006	1.04027
0.0582089	1.24043		0.0574578	1.07431		0.0575387	1.40835		0.0577917	1.03299		0.12177	1.29935		0.0575257	1.22516		0.0574721	1.08517
0.0583239	1.23498		0.057741	0.914152		0.0576526	1.19517		0.0579165	0.964035		0.122038	1.0096		0.0577133	1.17662		0.0576902	0.998238
0.0583793	1.24353		0.0578233	0.8469		0.0577664	0.810371		0.0580639	1.15901		0.122147	0.975007		0.0577947	1.15053		0.0579619	0.984673
0.0585034	1.26008		0.0579056	1.09155		0.0578143	0.920261		0.0581823	1.00775		0.122305	0.715341		0.0578761	1.13314		0.0580456	1.0069
0.0586155	1.25614		0.0580363	1.18717		0.0579533	1.37932		0.0583006	0.999969		0.122609	0.920124		0.0579575	1.15522		0.0581293	1.02239
0.058916	1.27332		0.058113	1.00355		0.0581625	0.965589		0.0584458	1.1303		0.122887	1.22704		0.0580341	1.16765		0.0582581	0.973274
0.0589947	1.27136		0.0583127	0.936056		0.0582612	0.917989		0.058554	1.093		0.123101	1.51417		0.0581228	1.15892		0.058544	1.02408
0.0590734	1.26527		0.0584175	1.31084		0.0583598	1.25579		0.0587138	1.05224		0.123441	1.26748		0.0583348	1.13108		0.0586459	1.00955
0.0591254	1.26841		0.0585222	1.34348		0.0585002	1.48053		0.0588191	1.07125		0.123531	1.15615		0.0584093	1.16659		0.058872	1.01043
0.0592263	1.27837		0.0586576	0.604876		0.0586007	0.941526		0.0589245	1.0259		0.123658	0.997525		0.0584838	1.17119		0.0589652	1.04639
0.0593909	1.27744		0.0589107	1.39885		0.0588099	1.03572		0.059056	0.995594		0.123927	0.75054		0.0586363	1.13178		0.0591614	1.02158
0.0595065	1.27231		0.0589973	1.28298		0.0588904	1.21329		0.0591615	1.06192		0.124223	0.799401		0.0587304	1.14159		0.0592654	0.992113
0.0596371	1.28815		0.059084	0.798888		0.0589709	1.11505		0.0593631	1.03904		0.124533	1.43244		0.058874	1.1548		0.0593694	0.995072
0.0599301	1.28319		0.0592308	0.693851		0.0591248	0.859309		0.0594702	1.08275		0.124854	1.36867		0.0589875	1.21287		0.059513	1.06733
0.060036	1.27608		0.0593074	1.21238		0.0592245	1.07727		0.0595772	1.11229		0.125212	1.03632		0.0591009	1.18972		0.0596028	1.01166
0.0601419	1.28528		0.0594588	1.07928		0.0594091	1.40195		0.0596093	1.16075		0.125522	1.20812		0.0591842	1.12475		0.0596926	1.01805
0.0602341	1.28854		0.0595823	0.850349		0.0595033	1.0087		0.0597129	1.0564		0.125763	0.834539		0.0593213	1.1128		0.0597715	1.03458
0.0603506	1.28343		0.0597005	1.16229		0.0595976	0.780957		0.0600252	1.10326		0.126081	0.928457		0.0595448	1.21024		0.0597823	1.02416
0.0606118	1.28169		0.0597059	0.961402		0.0597319	1.21275		0.0600994	1.09585		0.12638	1.36093		0.0596474	1.14806		0.0598867	1.0639
0.0606797	1.30109		0.0598078	0.942205		0.0598261	1.5012		0.060181	0.960856		0.126684	1.02894		0.0597501	1.09876		0.0600775	1.05224
0.0607476	1.3031		0.060041	0.955706		0.0599714	0.900752		0.0602945	1.0427		0.12703	1.22084		0.0598301	1.13814		0.0601772	0.99683
0.0608741	1.29045		0.0601515	1.05609		0.0600945	1.03283		0.0604751	1.09222		0.127338	1.19291		0.0599312	1.1972		0.0604155	1.02277
0.0609867	1.28731		0.0603613	1.06176		0.0602176	1.29374		0.0607381	1.00625		0.127662	0.798866		0.0602319	1.12617		0.0605101	1.04142
0.0611624	1.30614		0.0604487	0.809194		0.0603451	1.19725		0.0608511	1.03375		0.127863	0.949009		0.060303	1.11628		0.0606046	1.02392
0.0612639	1.29677		0.060536	0.739759		0.0605717	1.01934		0.060964	1.10435		0.128264	1.17091		0.0603742	1.15675		0.0607594	1.01993
0.0613653	1.28414		0.0605784	1.0176		0.0607049	1.34472		0.0610823	0.998953		0.128563	1.11389		0.0604639	1.22229		0.0608356	0.96191
0.0614669	1.28713		0.0607141	1.37675		0.0608381	1.3915		0.0611816	1.02394		0.128821	1.3682		0.0605794	1.17823		0.060974	1.08625
0.0615623	1.30065		0.0609422	0.692866		0.0609694	0.968067		0.0613247	1.1011		0.129133	1.38716		0.0607874	1.0915		0.061089	1.03285
0.0617659	1.2938		0.0610518	0.731916		0.0610512	0.851071		0.061436	1.03221		0.129479	1.15475		0.0608723	1.15336		0.0612039	1.00133
0.0618875	1.28184		0.0611613	1.1851		0.0612086	1.3455		0.0615474	1.01227		0.129578	0.979744		0.0609571	1.20963		0.0613011	0.990818
0.0620091	1.28862		0.0612539	1.42774		0.0613271	1.1921		0.0616527	1.15291		0.129677	0.867594		0.0610564	1.18191		0.0614312	1.04093
0.0621473	1.30829		0.0613563	1.17772		0.0614457	0.901849		0.0617591	1.16766		0.129771	0.819944		0.0612041	1.1326		0.0616085	1.02851
0.0623155	1.29386		0.0615705	1.01901		0.0615927	0.932236		0.0619822	0.947704		0.130053	1.02731		0.0613984	1.12997		0.0616981	0.979007
0.0624469	1.30036		0.0616837	1.27606		0.0616795	1.34714		0.0620714	1.08785		0.1304	1.16936		0.0614895	1.20797		0.0617877	0.98885
0.0625784	1.31565		0.0618531	1.22258		0.0618128	1.16866		0.0621606	1.22235		0.130664	1.44793		0.0615805	1.20553		0.0619554	1.00952
0.0627475	1.31712		0.0619558	0.82448		0.061955	0.842454		0.0623386	1.04724		0.130993	1.51823		0.0616649	1.15497		0.0620337	1.03996
0.0628243	1.29883		0.0620948	1.02797		0.0620972	1.07387		0.0624332	0.894088		0.131274	0.942145		0.0617499	1.14844		0.0622395	1.00632
0.0629974	1.31311		0.0623606	0.901275		0.0621813	1.42377		0.0625939	1.22761		0.13161	0.724955		0.0619043	1.22198		0.0623299	1.00782
0.0630894	1.33308		0.0624533	1.16811		0.0622862	1.43928		0.0626979	1.17001		0.131894	0.912189		0.0620095	1.18721		0.0624203	1.07308
0.0631814	1.32697		0.0626375	0.989647		0.0624627	0.937692		0.0628019	0.962996		0.132215	1.10177		0.0621147	1.17393		0.0625229	1.08621
0.0631954	1.30904		0.0627307	1.15583		0.0625655	1.03321		0.0628053	0.925233		0.132542	1.61522		0.0621502	1.10566		0.0626238	1.05603
0.0633001	1.31092		0.0629849	0.926229		0.0626684	1.21793		0.0628961	1.13773		0.132789	1.61989		0.0622709	1.12587		0.0628537	1.0582
0.0634902	1.33577		0.0630717	1.16561		0.0627831	1.31948		0.063055	1.13121		0.133131	1.1399		0.0624567	1.15599		0.0629771	1.03587
0.0636018	1.33933		0.0631584	1.24165		0.0628823	1.19424		0.0631842	1.06001		0.133404	0.773605		0.0625763	1.17674		0.0631005	1.09366
0.0637934	1.31907		0.0633037	1.16183		0.0630461	1.06227		0.0633076	1.07701		0.133627	0.628688		0.0628465	1.17665		0.0631601	1.04351
0.0639283	1.31437		0.0633977	1.04652		0.0631465	1.2543		0.0635795	1.15453		0.133927	1.10309		0.0629543	1.17997		0.0632604	0.988804
0.0640631	1.33827		0.063568	1.20983		0.0632469	1.31216		0.0636872	1.07059		0.134246	1.37811		0.0630621	1.15329		0.0634117	1.04795
0.0640758	1.34338		0.0636808	1.38262		0.0633424	1.09219		0.063795	1.00899		0.134546	1.73531		0.0631137	1.12004		0.0635347	1.05242
0.0641984	1.32817		0.0637936	1.05878		0.0634442	1.17091		0.063921	0.985037		0.134746	1.61453		0.0632301	1.14674		0.0636577	1.01964
0.0643207	1.33572		0.0639829	0.983056		0.0636223	1.03345		0.0640246	1.09045		0.135026	1.41421		0.0634639	1.19155		0.0637653	0.989298
0.064552	1.3687		0.064049	0.76697		0.063889	1.20654		0.0642666	0.974422		0.135376	0.679509		0.0635532	1.18695		0.0640703	1.03744
0.0646651	1.34629		0.064207	1.42486		0.0639911	1.05002		0.0643638	0.927894		0.135687	0.505364		0.0636424	1.18086		0.0641411	0.988002
0.0647783	1.33644		0.0642778	1.52063		0.0640932	1.06503		0.0644609	1.07457		0.136014	1.17645		0.0637785	1.16923		0.064212	0.944483
0.0649522	1.33697		0.0643485	1.24184		0.0642339	1.23083		0.06458	1.19521		0.13629	1.48412		0.0638731	1.16542		0.0643512	0.992196
0.065067	1.3496		0.0644774	0.674532		0.0643141	1.41136		0.0646611	1.1048		0.136642	1.77032		0.0639974	1.2582		0.064475	1.00028
0.0652492	1.35051		0.0645735	0.792479		0.0644468	1.09884		0.0648435	1.03741		0.136942	1.71239		0.0641146	1.1712		0.0646274	1.02828
0.0653333	1.33807		0.0646849	1.14773		0.064561	1.06401		0.0649329	1.17032		0.137027	1.62362		0.0642319	1.15323		0.0647416	0.950355
0.0654174	1.3377		0.0647867	1.39147		0.0646752	1.09882		0.0650222	1.23039		0.137206	1.06687		0.0643125	1.13513		0.0648558	1.01702
0.0655974	1.36006		0.0649238	0.951729		0.0648245	1.3088		0.0650763	1.11692		0.1375	0.625842		0.0644255	1.18574		0.065043	1.0856
0.0656806	1.37323		0.0651854	1.06834		0.064915	1.21079		0.0651723	1.02332		0.137763	0.448834		0.0646477	1.20106		0.0652569	0.986604
0.0658882	1.35146		0.0653025	1.40652		0.065092	1.29974		0.0653743	1.09191		0.137992	1.09589		0.0647514	1.11806		0.0653751	1.03685
0.0659709	1.34274		0.0654196	1.45745		0.0651987	1.38747		0.0654777	1.20262		0.138323	1.51371		0.0648551	1.11998		0.0654934	1.02891
0.0660535	1.35358		0.0654839	1.08148		0.0653054	1.29036		0.0656443	1.04541		0.13862	1.7091		0.0648964	1.16631		0.065544	1.00755
0.0661594	1.37811		0.0655611	0.896333		0.0653898	1.38968		0.0657557	0.865063		0.138706	1.72559		0.065027	1.17665		0.065618	0.98398
0.066302	1.38164		0.0657807	1.17817		0.0654988	1.14407		0.0658671	1.05203		0.138791	1.76276		0.0653023	1.08093		0.0657599	1.05951
0.0665294	1.34898		0.0660174	1.10931		0.0656754	1.3503		0.0659525	1.20097		0.138877	1.7442		0.0653863	1.10769		0.0661117	1.0433
0.0666109	1.358		0.0661046	0.860501		0.0657756	1.21601		0.0660065	1.15442		0.138948	1.67496		0.0654704	1.17486		0.0662272	0.967902
0.0666924	1.3867		0.0661917	1.06743		0.0658758	1.035		0.0661681	0.92692		0.139218	1.15448		0.0656018	1.18886		0.0663427	0.975142
0.0668043	1.39107		0.066369	1.00181		0.0659667	1.03713		0.0662757	1.02065		0.139536	0.736282		0.0656902	1.14682		0.0664452	1.03218
0.0668919	1.37094		0.0664651	1.04788		0.0661029	1.09336		0.0664837	1.22329		0.139804	0.618527		0.0658946	1.17933		0.0665312	1.07947
0.0670525	1.36929		0.0666871	0.967224		0.0663488	1.19513		0.066573	1.12242		0.139924	0.59597		0.0660142	1.26487		0.0666963	1.0006
0.0671579	1.37949		0.0667809	0.900656		0.0664328	1.10644		0.0666624	1.01945		0.140045	0.718261		0.0661688	1.17131		0.0667979	0.992058
0.0672633	1.38763		0.0668748	1.2724		0.0665168	1.12064		0.066776	1.11908		0.140057	0.954337		0.0662762	1.14491		0.0668994	1.02172
0.0673522	1.38448		0.0670139	1.33512		0.0666798	1.20829		0.0668872	1.1948		0.140352	1.41057		0.0664457	1.18422		0.0670666	1.03161
0.0674693	1.37131		0.0670957	0.995387		0.0668657	1.30975		0.0670884	1.13341		0.140647	1.70276		0.0665533	1.23737		0.06717	1.03162
0.0676671	1.35518		0.0672998	0.582167		0.0670072	1.14952		0.067165	1.01273		0.140975	1.70578		0.066661	1.22626		0.0673427	1.00517
0.0677747	1.38866		0.0673925	0.98893		0.0671488	1.01392		0.0672416	1.01369		0.141291	1.27296		0.0667368	1.15103		0.067446	1.02348
0.0678822	1.39436		0.0674851	1.34927		0.0674064	1.57787		0.0673971	1.15617		0.141575	0.936003		0.0668434	1.16126		0.0676028	1.04284
0.068007	1.3811		0.0675459	1.53223		0.0674865	1.47686		0.0675157	1.17545		0.141897	0.630742		0.067105	1.20538		0.0676801	1.00949
0.0680933	1.34904		0.0676625	1.44773		0.0676577	0.999595		0.0676971	0.937385		0.142199	0.718258		0.0671919	1.13316		0.06781	1.03478
0.0683376	1.39263		0.0678546	0.55403		0.067754	0.849412		0.0678071	0.997451		0.142309	0.803235		0.0672787	1.13228		0.0680919	1.01003
0.0684153	1.4062		0.0679562	0.942676		0.0678982	1.53853		0.067917	1.1583		0.142507	1.43769		0.0674157	1.1932		0.0682193	1.03646
0.0684931	1.40246		0.0680577	1.28571		0.0680103	1.65316		0.068012	1.09238		0.142802	1.65112		0.0675205	1.16694		0.0683466	0.999862
0.0686165	1.39804		0.0681596	1.50869		0.0681224	1.18601		0.0680985	1.09493		0.143126	1.67955		0.0676939	1.18372		0.0684229	1.01026
0.0687366	1.38758		0.068284	1.42258		0.0681716	0.983402		0.068311	0.954826		0.143204	1.61992		0.0677759	1.15012		0.0685094	1.0598
0.0689001	1.40694		0.0685147	0.638584		0.0682753	0.834031		0.0684149	0.95117		0.143282	1.56658		0.0678579	1.13091		0.0687417	1.03885
0.0690054	1.43506		0.0686135	0.846594		0.068455	1.28645		0.0685188	1.14348		0.143378	1.43783		0.0680435	1.12569		0.0688401	1.03163
0.0691107	1.43083		0.0687123	1.26549		0.0685604	1.60775		0.0686525	1.18023		0.143729	0.8911		0.0681433	1.16186		0.0689384	1.09358
0.0692547	1.3826		0.0687499	1.40724		0.068822	1.22767		0.0687477	1.1264		0.14404	1.00247		0.0683562	1.15133		0.068972	1.0605
0.0694969	1.44349		0.0688646	1.39511		0.0689179	0.958527		0.0689326	1.00249		0.14437	0.763409		0.0684433	1.19122		0.0690821	1.08889
0.0695987	1.43829		0.0691152	0.912523		0.0690137	0.951467		0.069043	1.10377		0.144655	1.00887		0.0685304	1.21682		0.0692298	1.05322
0.0697006	1.41615		0.0692128	1.17945		0.0691024	1.2878		0.0691534	1.20611		0.14493	1.34076		0.0686634	1.14617		0.0693347	1.04477
0.0697368	1.39666		0.0693633	1.37283		0.0692112	1.55941		0.0692807	1.04778		0.145054	1.46844		0.0689021	1.19172		0.0695594	1.05689
0.0698531	1.38393		0.0694646	1.26287		0.0693818	1.25667		0.0694954	0.983645		0.145177	1.52638		0.0689917	1.20519		0.0696894	1.01774
0.0699763	1.39237		0.0696166	0.99248		0.0694807	0.886616		0.0696008	1.1298		0.145219	1.63665		0.0690813	1.18727		0.0698194	1.02898
0.0701022	1.39993		0.0698616	1.15838		0.0695796	0.778722		0.0697063	1.18146		0.145435	1.59892		0.0691676	1.18679		0.0698643	1.03546
0.0703341	1.42278		0.070133	0.685209		0.0696835	1.21188		0.0700334	1.00742		0.145765	1.19889		0.0692886	1.13821		0.0699413	1.08251
0.0704449	1.38355		0.0702324	0.908088		0.0698021	1.61469		0.0701195	1.12447		0.146098	1.23312		0.0694723	1.15503		0.070137	1.04993
0.0705556	1.37927		0.0704211	1.32751		0.0700292	1.00479		0.0702659	1.2574		0.146364	1.28138		0.0695904	1.17734		0.0702449	1.03955
0.070643	1.41169		0.0705325	1.37529		0.0701206	0.713874		0.0703507	1.12787		0.146617	0.850073		0.0697086	1.17438		0.0703528	1.0659
0.0707471	1.4315		0.070737	1.0033		0.0702932	1.10968		0.0704979	0.901421		0.14686	0.773854		0.0697976	1.16809		0.0704569	1.10837
0.070975	1.42065		0.0708257	0.735001		0.0703977	1.60029		0.0706257	1.1181		0.146978	0.812519		0.0698955	1.17938		0.0705593	1.11526
0.0710743	1.40267		0.0709143	0.879137		0.0705838	1.51224		0.0707534	1.26053		0.147204	1.35937		0.0701475	1.2143		0.0707981	1.04305
0.0711737	1.40069		0.0710809	1.32224		0.0707079	0.91879		0.0708671	1.24424		0.14752	1.52201		0.0702508	1.14789		0.0708761	1.04779
0.07128	1.41718		0.0711819	1.52125		0.070832	0.810451		0.070973	1.05856		0.147856	1.43817		0.0703541	1.19412		0.070954	1.017
0.071375	1.45519		0.0713514	1.09448		0.0709049	1.0889		0.0711296	0.920557		0.148134	1.1797		0.0703986	1.20567		0.0711363	1.02322
0.0715222	1.45034		0.0714656	0.738041		0.0710152	1.5045		0.0712566	1.15685		0.148383	1.2052		0.0705366	1.18595		0.0712028	1.01196
0.0716439	1.41484		0.0715798	0.718187		0.0712498	1.45204		0.0713835	1.27114		0.148709	1.36207		0.0706747	1.12848		0.0714509	1.04706
0.0717657	1.40961		0.0716797	1.333		0.0713332	0.946304		0.0714773	1.14821		0.149003	0.929404		0.0707331	1.12347		0.0715333	1.03803
0.0718825	1.42228		0.0719077	1.61135		0.0714167	0.703858		0.0715776	0.971392		0.149326	0.838263		0.0708127	1.13392		0.0716157	1.07377
0.0719904	1.44139		0.0721673	0.643434		0.0715458	1.00354		0.0717994	1.00892		0.14964	1.26803		0.0708587	1.18117		0.0718053	1.02219
0.0721604	1.44997		0.072263	0.91465		0.0716578	1.42633		0.0718886	1.18477		0.149997	1.35731		0.0710358	1.16696		0.0718681	1.01189
0.0722616	1.41035		0.0724462	1.50607		0.071855	1.67087		0.0719777	1.31618		0.150225	1.36335		0.0711201	1.12487		0.0719309	1.07429
0.0724398	1.41081		0.0727119	0.964796		0.0719375	1.27362		0.0721239	1.08074		0.150606	1.24925		0.0712423	1.10859		0.0720415	1.06236
0.0725486	1.46237		0.0730169	1.10665		0.07202	0.739667		0.0722027	0.898404		0.150863	1.49555		0.0713326	1.19584		0.0721231	1.04161
0.0727832	1.46256		0.0731092	1.15998		0.0720977	0.706624		0.0723887	1.06573		0.150966	1.62373		0.071423	1.18665		0.0722968	1.04573
0.0728627	1.43529		0.0732563	1.35926		0.0722158	1.13771		0.072496	1.32608		0.15107	1.65778		0.0715162	1.20235		0.0724155	1.02586
0.0729423	1.41704		0.073347	1.29019		0.0724729	1.66521		0.0726033	1.08767		0.151213	1.69706		0.071637	1.14189		0.0725971	1.07446
0.0730487	1.41577		0.0736206	0.918232		0.0725642	1.45766		0.0727525	1.10106		0.151312	1.66188		0.0717961	1.13976		0.0727308	1.05533
0.0731942	1.43143		0.0737004	1.00837		0.0726555	1.1675		0.0728283	1.00501		0.151496	1.18313		0.0719203	1.19821		0.0728646	1.05721
0.0733396	1.4716		0.0737801	1.0633		0.0727123	0.84506		0.0729969	1.16436		0.15179	0.738158		0.0720529	1.16559		0.0729003	1.05227
0.0734624	1.48283		0.0739424	1.39509		0.0728208	1.06811		0.0730944	1.27104		0.152052	1.10076		0.0723656	1.17553		0.0730204	1.06239
0.0734851	1.49384		0.0740216	1.36798		0.0730404	1.77678		0.073192	1.19539		0.152292	1.24681		0.0724647	1.16826		0.0732216	1.03477
0.0735616	1.44681		0.074163	0.787087		0.0731612	1.8228		0.0733577	1.14128		0.152603	1.24788		0.0725638	1.17913		0.0733263	1.025
0.0737038	1.428		0.0742716	1.16225		0.073282	1.459		0.0734435	1.00992		0.152904	1.0763		0.0726934	1.18532		0.073431	1.06926
0.0737885	1.44109		0.0743802	1.48414		0.0733932	0.732098		0.0736309	1.15017		0.153004	1.13703		0.0727856	1.16658		0.0735164	1.12153
0.0740539	1.52734		0.0745208	1.34408		0.0736411	1.39031		0.0737336	1.08008		0.153104	1.24486		0.072981	1.2465		0.0736398	1.08187
0.0741451	1.51218		0.0746379	1.12175		0.0737242	1.68039		0.0738364	1.13575		0.153167	1.35925		0.073091	1.18801		0.0739266	1.03679
0.0742362	1.47457		0.0747878	0.793795		0.0738073	1.81495		0.0739247	1.17484		0.153203	1.46564		0.0732011	1.14945		0.0740265	1.07805
0.0742872	1.42969		0.0749131	0.929512		0.0739054	1.59776		0.0740187	1.08948		0.153543	1.68604		0.0733035	1.15061		0.0741264	1.10174
0.0744001	1.43183		0.0750384	1.22493		0.0740178	0.907793		0.0742336	1.08703		0.153784	1.62621		0.0733822	1.13898		0.0742425	1.04667
0.0745939	1.50645		0.0751226	1.45698		0.0741428	0.824334		0.0743306	1.05452		0.154089	1.17498		0.0735629	1.18711		0.0743536	1.07254
0.0747126	1.51593		0.0752201	1.63489		0.0744937	1.83549		0.0744275	1.07542		0.154406	0.80721		0.0736578	1.1759		0.0745115	1.03956
0.0748313	1.49875		0.0753176	1.43965		0.0745782	1.70223		0.0745445	1.22083		0.154765	0.95847		0.0737528	1.17281		0.0746095	1.07309
0.074845	1.47399		0.0754151	1.11008		0.0746627	1.34567		0.074634	1.15867		0.155045	0.989374		0.0738621	1.1866		0.0747599	1.02838
0.0749412	1.44349		0.0754243	0.800599		0.0747962	0.707219		0.0748373	0.963269		0.155372	0.946139		0.0739917	1.17383		0.0750477	1.04841
0.0751085	1.4676		0.0755221	0.550448		0.0748988	0.696306		0.074938	1.03737		0.15547	1.04265		0.074213	1.12326		0.0751562	1.0211
0.0752245	1.50449		0.0756365	0.925855		0.0751565	1.75418		0.0750387	1.14004		0.155568	1.20926		0.0743075	1.13262		0.075367	1.06537
0.0754534	1.54495		0.0757716	1.45501		0.0752464	1.95049		0.0751331	1.18609		0.155613	1.39809		0.0744019	1.19685		0.0754814	1.07378
0.0755464	1.53038		0.075906	1.81528		0.0753363	1.73912		0.0752175	1.23768		0.155667	1.41153		0.0745088	1.23526		0.0756358	1.02394
0.0756395	1.49223		0.0759967	1.67826		0.0754054	1.24171		0.0753279	1.01284		0.155727	1.54228		0.0747966	1.11052		0.0757396	0.97165
0.0757594	1.43843		0.0761809	0.751535		0.0755003	0.719645		0.0754299	0.952108		0.15591	1.6912		0.0748832	1.20765		0.0758435	0.992396
0.0758589	1.44678		0.0763032	0.508169		0.0757016	1.11607		0.0757197	1.21182		0.156044	1.85077		0.0749697	1.19767		0.0759462	1.01536
0.0760686	1.55232		0.0764255	0.786174		0.0757873	1.58094		0.0757968	1.33988		0.156178	2.00346		0.0750073	1.19584		0.0760664	1.09325
0.0761546	1.55501		0.0765556	1.29551		0.075873	1.90243		0.0758738	1.28636		0.156287	1.87404		0.0751274	1.17922		0.076238	0.988754
0.0762407	1.53038		0.0766389	1.61117		0.0760076	1.87418		0.0759658	1.02367		0.156538	1.65448		0.075343	1.1738		0.0763605	1.01992
0.0763646	1.45394		0.0768308	1.60729		0.0761165	1.33508		0.0762609	1.0171		0.156898	1.21916		0.0755844	1.17941		0.0764829	1.03954
0.0766197	1.56433		0.0769275	1.16571		0.0763044	0.749267		0.0763487	1.20303		0.157153	0.704101		0.0757176	1.16121		0.0766072	1.03129
0.0767458	1.5869		0.0770242	0.704699		0.0763902	1.11605		0.0764364	1.30841		0.157525	0.73109		0.075838	1.26879		0.0766938	1.0195
0.0768719	1.567		0.077103	0.758407		0.0764761	1.43912		0.0765783	1.24737		0.157799	0.712225		0.0758509	1.22362		0.0769025	1.0121
0.0768745	1.53889		0.0771804	0.842768		0.0764846	1.4969		0.0766908	1.06207		0.157886	0.82123		0.0759645	1.22955		0.0770145	1.05245
0.0769689	1.50014		0.0773521	1.36455		0.0766138	1.83197		0.0768574	0.850364		0.157972	0.906664		0.0761035	1.1716		0.0771264	1.07535
0.0771986	1.49117		0.0774683	1.73665		0.0767176	1.8074		0.0769875	1.18572		0.158103	1.1552		0.0761984	1.08846		0.0772157	1.02385
0.0772889	1.49751		0.0776581	1.37023		0.0769066	0.946924		0.0771175	1.35289		0.158416	1.73606		0.0764393	1.25435		0.0774589	1.08719
0.0774949	1.55768		0.0777432	0.930273		0.0770225	0.726139		0.0772016	1.31552		0.158764	2.00334		0.0765409	1.29082		0.0775599	1.0505
0.0775954	1.56768		0.0778284	0.787862		0.0771384	0.99307		0.0772903	1.06619		0.159009	1.97733		0.0766425	1.22432		0.0776608	1.03113
0.0776959	1.55638		0.0778787	0.902754		0.0772361	1.49176		0.0774743	0.77435		0.159376	1.80037		0.0767844	1.15518		0.077769	1.04799
0.0777539	1.52483		0.0779782	1.07195		0.0773504	1.82172		0.0775596	0.9541		0.15965	1.50432		0.0768755	1.18873		0.0778885	1.02107
0.0778533	1.47583		0.0781486	1.20776		0.0775694	1.5382		0.0776448	1.28719		0.15975	1.29273		0.0769665	1.16304		0.0781055	1.04801
0.078084	1.52703		0.0782663	1.5633		0.0776771	0.906415		0.0777877	1.4053		0.15985	1.12405		0.0770504	1.17353		0.0782173	1.04193
0.0781909	1.58504		0.0784474	1.19733		0.0777847	0.725209		0.0778888	1.34076		0.159936	0.77717		0.0770576	1.16424		0.0783291	1.07609
0.0782978	1.6103		0.0785445	0.870077		0.0778547	0.821375		0.0780884	0.854367		0.16025	0.580811		0.0771757	1.1191		0.078445	1.0302
0.078382	1.57883		0.0786416	0.907001		0.0779107	1.13548		0.0781811	0.855981		0.160552	0.598464		0.0773408	1.02664		0.0785595	1.07506
0.0784803	1.52726		0.0787543	1.08663		0.0779663	1.39539		0.0782737	1.09123		0.160631	0.722125		0.077459	1.15806		0.0787097	1.0168
0.0787105	1.49902		0.0788532	1.20824		0.0781257	1.80456		0.078373	1.32713		0.160879	1.3346		0.0776837	1.1167		0.0788198	1.06851
0.0788137	1.55727		0.0790573	1.31177		0.0782436	1.50784		0.0784879	1.42001		0.161177	1.7797		0.077796	1.11511		0.07893	1.06436
0.0789169	1.58837		0.0791784	1.25902		0.0783615	1.06306		0.0786832	0.932176		0.161455	2.03934		0.0779083	1.20908		0.0790266	1.07055
0.0790534	1.59777		0.0792995	0.99812		0.0784222	0.876508		0.0787942	0.804558		0.161558	2.11528		0.0780296	1.26819		0.0791295	1.04796
0.0791299	1.58236		0.0794119	0.956642		0.0785318	0.917767		0.0789052	0.939851		0.161661	2.13809		0.0781318	1.23738		0.0793549	1.03276
0.0792063	1.55805		0.0795206	1.08311		0.0788016	1.10503		0.0790175	1.22046		0.16173	2.06638		0.0783234	1.15774		0.0794471	1.0665
0.0792828	1.49962		0.0796926	1.18716		0.0788789	1.30047		0.0791354	1.44571		0.162041	1.86927		0.0784311	1.20242		0.0795393	1.09654
0.0793242	1.48987		0.0797881	1.12753		0.0789562	1.30222		0.0793582	0.994698		0.162414	1.5746		0.0785499	1.21788		0.0797115	1.10068
0.0794272	1.55269		0.0798835	1.02699		0.0791096	1.11101		0.0794427	0.879212		0.162684	0.825103		0.0786435	1.18921		0.0798065	1.05858
0.0796018	1.57136		0.0800099	1.07146		0.079203	0.844347		0.0795273	0.865272		0.16301	0.506187		0.0788765	1.18366		0.0799926	1.03328
0.0796986	1.60683		0.0801044	0.771254		0.0793369	1.26886		0.0796725	1.12263		0.163294	0.638737		0.0790076	1.21852		0.0800781	1.07936
0.0799738	1.63218		0.080302	1.34729		0.0793758	1.57137		0.0797656	1.22836		0.163622	0.998378		0.0791388	1.16281		0.0801636	1.07124
0.0800503	1.54767		0.0803935	1.68243		0.0796635	1.25096		0.0799522	1.23005		0.163916	1.49442		0.0792628	1.20935		0.0802581	1.0278
0.0801269	1.50172		0.0804849	1.80793		0.080153	0.951284		0.0800525	0.940766		0.164013	1.67002		0.0793419	1.2194		0.080368	1.07031
0.0802706	1.47767		0.0806519	1.39833		0.0802641	0.946307		0.0801904	0.869512		0.16411	1.85972		0.0795212	1.21813		0.0805636	1.03618
0.0803553	1.51924		0.0807413	1.05781		0.0803751	1.2958		0.080304	1.01337		0.164221	2.00253		0.0796276	1.21504		0.0806766	1.0607
0.0805222	1.62872		0.0809834	0.827899		0.0804136	1.29691		0.0805467	1.38292		0.164537	2.23312		0.0797339	1.12422		0.0807896	1.08852
0.0806385	1.61265		0.0810821	0.875515		0.0805197	1.58915		0.0806255	1.28368		0.164838	2.14091		0.0797953	1.13803		0.0809043	1.06824
0.0807548	1.5399		0.0811808	1.28741		0.0806431	1.3545		0.0807043	1.05724		0.165118	1.99829		0.0799207	1.24018		0.0809998	1.10224
0.0808202	1.49729		0.081202	1.61023		0.0807674	1.11459		0.0808065	0.921272		0.165215	1.85437		0.0801147	1.23257		0.0811154	1.09929
0.0809331	1.45884		0.0813196	1.84606		0.0808917	0.999475		0.0809163	0.948328		0.165312	1.67769		0.0801727	1.2207		0.0812321	1.07517
0.0811385	1.57765		0.0815459	1.42789		0.0810103	1.26868		0.0811651	1.20762		0.165432	1.50666		0.0802308	1.12287		0.0813488	1.04304
0.0812517	1.61101		0.0816406	0.92775		0.0811129	1.80373		0.0812483	1.29929		0.165732	0.774899		0.0805894	1.17563		0.0815313	1.0587
0.0813648	1.62974		0.0817354	0.576144		0.0812245	1.72226		0.0813315	1.22721		0.166046	0.425927		0.0807284	1.17723		0.0815985	1.07742
0.0814976	1.61007		0.0818491	0.736137		0.081341	0.953051		0.0814425	1.06677		0.166364	0.66898		0.0808673	1.24447		0.0817871	1.04799
0.0815908	1.58338		0.0819326	1.07662		0.0814574	1.12044		0.0815444	1.08828		0.166657	1.18721		0.0809105	1.42869		0.0818949	1.06947
0.0817174	1.51339		0.0821548	1.69563		0.0815786	1.34193		0.081782	1.03493		0.16693	1.80474		0.0810094	1.17296		0.0820028	1.08334
0.0818358	1.54964		0.0822504	1.86764		0.0816514	1.01196		0.081872	1.09198		0.167227	2.05387		0.0811517	1.11031		0.082103	1.08078
0.0819543	1.59169		0.082346	1.71268		0.0818423	2.01915		0.081962	1.22581		0.167554	2.29029		0.081243	1.12693		0.0821835	1.06605
0.0820105	1.61641		0.0824176	1.33146		0.0819466	1.96951		0.0820909	1.13281		0.16786	2.16008		0.0812968	1.16639		0.0824008	1.05489
0.0821212	1.63902		0.0825397	0.791145		0.0820508	1.32994		0.0821488	1.1622		0.168196	1.97259		0.0815837	1.26843		0.0825083	1.10727
0.0823614	1.60733		0.0827836	0.736123		0.0821907	0.581753		0.0824701	1.19049		0.168297	1.85565		0.0816861	1.2714		0.0826159	1.05481
0.0824654	1.56394		0.0829066	1.04563		0.0822984	0.699923		0.0825961	1.07598		0.168398	1.7188		0.0817885	1.2417		0.0826931	1.01474
0.0825693	1.51559		0.0830296	1.60115		0.0824706	1.66111		0.082722	1.00619		0.168518	1.48747		0.0818569	1.15612		0.0828243	1.03748
0.0827306	1.53718		0.0830717	1.79839		0.0825593	1.84313		0.0828805	1.04701		0.168758	1.15521		0.0819821	1.11277		0.0829529	1.14265
0.0829815	1.70977		0.0831823	1.89662		0.082648	1.6838		0.0830651	1.06424		0.168887	0.99082		0.0821676	1.15745		0.0830892	1.09756
0.0830817	1.68297		0.0834161	1.22488		0.0827771	1.24721		0.0831329	1.24688		0.168975	0.533514		0.0822665	1.14381		0.0832255	1.06676
0.0831819	1.62711		0.0835078	0.796974		0.0828683	1.1318		0.0832007	1.3164		0.169208	0.336142		0.0823655	1.2163		0.083307	1.03308
0.0833122	1.53426		0.0835995	0.704923		0.0830503	1.20512		0.0833909	1.07242		0.169534	0.66855		0.0825571	1.26266		0.0834218	1.07145
0.0833775	1.51523		0.083672	0.810774		0.0831643	1.22579		0.0834719	1.02747		0.169792	1.36637		0.0826618	1.21464		0.0836234	1.05602
0.0836073	1.60874		0.0837764	1.05978		0.0832784	1.48217		0.0836358	0.892123		0.170118	1.733		0.0827666	1.0919		0.0837318	1.0161
0.0836951	1.66377		0.0839489	1.58951		0.0833408	1.53136		0.083732	1.2675		0.170225	1.84951		0.0827919	1.18289		0.0838403	1.02274
0.083783	1.74071		0.0840647	1.70126		0.0834531	1.57021		0.0838282	1.16468		0.170416	2.06534		0.0828713	1.10798		0.0839655	1.07143
0.083804	1.74014		0.0841805	1.58514		0.083714	0.992341		0.0839279	1.54212		0.170527	2.1523		0.0829056	1.20593		0.0842172	1.06544
0.0839231	1.66359		0.0842159	1.17013		0.0837836	1.23661		0.0842321	0.780046		0.170637	2.20751		0.0830978	1.21298		0.0842893	1.05598
0.0840981	1.57892		0.0843008	0.964946		0.0838533	1.37895		0.0843142	0.993884		0.170764	2.23658		0.0831901	1.17402		0.0843614	1.06818
0.0842	1.55867		0.0844906	0.980526		0.0839912	1.08315		0.0843963	1.17358		0.170865	2.23685		0.0833348	1.21111		0.0843909	1.10911
0.0843854	1.56386		0.084576	0.902721		0.0840956	1.51365		0.0845194	1.20142		0.171038	2.15133		0.0835479	1.27681		0.0845146	1.1019
0.0845007	1.63863		0.0847442	1.29845		0.0842704	1.61478		0.0846353	1.06904		0.171348	1.96202		0.0836605	1.22139		0.0846757	1.04724
0.084616	1.6531		0.0848801	1.42224		0.084363	1.50055		0.0848423	1.28048		0.171449	1.86919		0.083773	1.12598		0.0847667	1.03734
0.0847249	1.66782		0.0849849	1.16082		0.0844555	1.23147		0.084948	1.22056		0.171682	1.33613		0.0839231	1.14495		0.0849564	1.03971
0.0848279	1.67991		0.0850161	1.55582		0.0845592	1.27676		0.0850537	1.09959		0.171999	0.954749		0.0840146	1.20425		0.085042	1.06722
0.0850522	1.60739		0.0851017	0.885397		0.0846721	1.49912		0.0851341	0.963945		0.17228	0.484616		0.0841817	1.26176		0.0852598	1.04032
0.0851581	1.56404		0.0852856	0.883212		0.0848843	1.46577		0.0852163	0.903095		0.172595	0.553491		0.0842824	1.27057		0.0853653	1.07771
0.085264	1.54207		0.0853817	1.117		0.0849832	1.24753		0.085437	1.24356		0.172875	1.03998		0.0843831	1.2923		0.0854707	1.09624
0.0853495	1.56969		0.0856149	1.27269		0.085082	1.23565		0.0855181	1.40879		0.173123	1.45059		0.0844775	1.24615		0.0855904	1.0633
0.0854313	1.63237		0.0857068	1.20164		0.0851572	1.24546		0.0855992	1.44176		0.173414	1.86522		0.0845866	1.14093		0.0857078	0.994843
0.0856246	1.80514		0.0857988	1.08214		0.0852589	1.19879		0.0856954	1.33098		0.173678	2.08191		0.0848229	1.12143		0.0858641	1.01739
0.0857248	1.76201		0.0859504	1.04959		0.0854788	1.56703		0.0858252	1.03424		0.173866	2.32804		0.0849164	1.19799		0.086	1.0392
0.0858251	1.68141		0.0862181	0.873097		0.0855984	1.85817		0.0860763	0.799337		0.174203	2.1807		0.0850098	1.27798		0.0861359	1.03221
0.0859361	1.53833		0.0862957	1.29217		0.0858011	1.60248		0.0861871	1.0029		0.174524	1.93387		0.0851107	1.31884		0.0861452	1.02954
0.0860267	1.52255		0.0863733	1.59146		0.0858926	1.28257		0.086298	1.08408		0.174823	1.65685		0.0852197	1.28318		0.0862485	0.993929
0.086244	1.63307		0.0865389	1.56695		0.0861232	1.38955		0.0863423	1.21032		0.174928	1.51519		0.0854065	1.19392		0.0864851	1.08014
0.0863488	1.70862		0.086628	1.43548		0.0862174	1.39778		0.0864753	1.36319		0.175083	1.04582		0.0855269	1.16399		0.0865812	1.09399
0.0864537	1.80179		0.0868422	1.12216		0.0863115	1.26696		0.0866973	1.32677		0.175428	0.814787		0.0856472	1.11538		0.0866772	1.07822
0.0865132	1.7762		0.0869374	1.02827		0.086383	1.1744		0.0868069	1.13291		0.175743	0.585987		0.0857331	1.10824		0.0868137	1.01697
0.0866318	1.66881		0.0870326	0.69922		0.0865165	1.55788		0.0869165	0.900402		0.176046	0.684234		0.0858276	1.16777		0.0868841	1.05534
0.086772	1.55194		0.0871201	0.650521		0.0867547	1.68379		0.0869839	0.864803		0.176367	1.21564		0.0860378	1.32055		0.087164	1.00998
0.0869996	1.58669		0.0872204	1.09835		0.0868681	1.49056		0.0870747	1.19268		0.176635	1.42333		0.0861476	1.34506		0.0872934	1.0364
0.0871167	1.69443		0.0874784	1.83042		0.0869815	1.16572		0.0872589	1.48938		0.17674	1.62605		0.0862574	1.22697		0.0874228	1.0391
0.0872337	1.69466		0.0875702	1.8328		0.0870473	1.21231		0.0873723	1.26198		0.176965	2.12814		0.0863559	1.16079		0.0876323	1.04191
0.0873678	1.72301		0.087662	1.64555		0.0871443	1.36485		0.0874857	1.18327		0.177265	2.1812		0.0866127	1.08503		0.0876909	1.14859
0.0874695	1.7498		0.0877236	1.45273		0.0873416	1.16093		0.0875658	1.12096		0.177562	2.23014		0.086802	1.28906		0.0878469	1.05948
0.0876976	1.6644		0.0878462	1.07932		0.0874307	1.40529		0.087681	1.19374		0.177941	1.92829		0.0869042	1.33565		0.0878992	1.08693
0.0877975	1.61298		0.0879688	0.663699		0.0875198	1.69797		0.0879323	0.755207		0.178021	1.87618		0.0870378	1.29585		0.0880645	1.07275
0.0878975	1.55986		0.088066	0.562643		0.0876078	1.81965		0.0880105	0.888342		0.178116	1.74401		0.087147	1.231		0.0881724	1.04993
0.0880378	1.54905		0.0880914	0.499326		0.0876969	1.84267		0.0880888	1.16401		0.178413	1.31056		0.0873355	1.1708		0.088339	1.07843
0.0881424	1.62303		0.0881714	1.00915		0.0879609	1.09721		0.0882261	1.58211		0.178517	1.16784		0.0874225	1.14947		0.0884339	1.04094
0.0882529	1.7298		0.0883496	1.67379		0.0880565	1.25469		0.0883054	1.57143		0.178622	1.1006		0.087546	1.16835		0.0885289	1.09997
0.0884026	1.82619		0.0884462	1.99954		0.088152	1.23881		0.0885231	1.06251		0.178709	0.970227		0.0878723	1.2644		0.088636	1.0598
0.0885524	1.84296		0.0885821	2.02486		0.088313	1.25045		0.0886169	0.851707		0.178992	0.982679		0.0879681	1.3246		0.088735	1.07221
0.0886502	1.70784		0.0888685	1.0942		0.088387	1.27037		0.0887107	0.80807		0.179349	0.90543		0.0880639	1.35685		0.0888926	1.08231
0.0887353	1.60312		0.0889647	0.575005		0.0885178	1.80671		0.0888284	0.963285		0.179567	0.662817		0.0881534	1.23408		0.0890196	1.08417
0.0889368	1.54207		0.0890609	0.445036		0.0888086	1.58446		0.0889216	1.21544		0.179854	1.0275		0.0882426	1.16129		0.0891465	1.09852
0.0890319	1.59293		0.0892384	0.844399		0.0888942	1.19672		0.089104	1.49898		0.180129	1.45927		0.0883519	1.15215		0.0892578	1.04198
0.0891269	1.73466		0.0893173	1.30497		0.0890639	1.06847		0.0892006	1.3742		0.180426	1.68987		0.0884539	1.16365		0.0893541	1.01076
0.0892236	1.8218		0.0894985	1.99142		0.0891719	1.02583		0.0892971	1.22333		0.180508	1.85883		0.0885901	1.1671		0.0895139	1.11414
0.0893097	1.86809		0.0895748	2.06341		0.089355	1.23252		0.0894323	1.04152		0.180589	2.00201		0.0889087	1.29006		0.0896188	1.08751
0.0894824	1.69463		0.089651	1.98254		0.089466	1.59605		0.0895635	1.07653		0.180763	2.07067		0.0889742	1.31936		0.0897237	1.03908
0.0896133	1.62561		0.0898248	1.74967		0.089577	1.93659		0.0897231	1.07887		0.181005	2.2092		0.0890397	1.25113		0.0898725	1.04562
0.0897442	1.5804		0.0899259	1.25029		0.0896699	2.1976		0.0898429	1.21413		0.181351	1.99708		0.089179	1.14505		0.0899785	1.05421
0.0898658	1.62881		0.090066	0.579193		0.0899513	1.1109		0.0899627	1.38155		0.181607	1.80128		0.0892889	1.09015		0.0901613	1.0911
0.090139	1.81259		0.0902007	0.59007		0.090054	1.10236		0.0899859	1.54747		0.18171	1.59051		0.0895487	1.18738		0.0902506	1.10433
0.090224	1.82706		0.0903354	1.05893		0.0901567	0.941108		0.0901123	1.37153		0.181873	1.3833		0.0896158	1.1779		0.0903399	1.05999
0.090309	1.7697		0.0904129	1.40369		0.0903016	0.988774		0.090308	1.01647		0.181973	1.28457		0.0896828	1.19236		0.0904613	1.09343
0.0904643	1.78345		0.0904954	1.71123		0.0903978	1.2973		0.0904308	1.12088		0.182142	1.14692		0.0897986	1.23449		0.0905743	1.06766
0.0905721	1.72839		0.090698	2.04156		0.0906051	1.8315		0.0905535	1.16696		0.182466	1.19617		0.0899011	1.27121		0.0907911	1.05803
0.0907765	1.62804		0.0909166	0.926581		0.0907287	1.97186		0.0906651	1.13242		0.182795	1.23345		0.0901092	1.23547		0.0908704	1.05823
0.0908844	1.62209		0.0910289	0.812037		0.0908524	1.72816		0.0907581	1.10276		0.18309	0.823802		0.0902212	1.19174		0.0909496	1.08088
0.0909923	1.67864		0.0912166	0.742031		0.0909277	1.53205		0.0908877	1.34874		0.18337	0.72831		0.0903333	1.17885		0.0911387	1.00768
0.0910522	1.70307		0.0913321	0.884926		0.0910289	1.11298		0.0910231	1.29165		0.183486	0.808936		0.0903894	1.21095		0.0913578	1.12611
0.0911558	1.70916		0.0914583	1.38276		0.0911771	1.01105		0.0911585	1.14779		0.183706	1.01952		0.0904928	1.23		0.0914575	1.11822
0.0913623	1.86393		0.0917111	1.62111		0.0913066	0.995739		0.0912331	1.08049		0.183785	1.17697		0.0907343	1.14016		0.0915571	1.07754
0.0914536	1.8375		0.0918025	1.44664		0.0914362	1.2003		0.0913505	1.14894		0.183865	1.31645		0.0908188	1.16504		0.0916906	1.1004
0.0915449	1.8023		0.0920136	1.10478		0.091521	1.58973		0.0915316	1.13318		0.183976	1.48311		0.0909032	1.20034		0.0917868	1.05626
0.0916497	1.67826		0.0921302	0.773805		0.0916277	1.91947		0.0916496	1.13799		0.184064	1.62365		0.0910164	1.22673		0.0919896	1.09712
0.0917578	1.60995		0.0922945	1.21831		0.0917679	2.23514		0.0917675	1.12088		0.184254	2.05316		0.091108	1.21572		0.0921017	1.10936
0.0919542	1.59848		0.0923941	1.31218		0.0918976	1.92339		0.09184	1.22606		0.184593	2.07573		0.0912874	1.19056		0.0922139	1.03205
0.0920657	1.68759		0.0924936	1.20146		0.0920984	1.21343		0.0919535	1.15841		0.18488	2.04949		0.0913991	1.2381		0.0924291	1.05997
0.0921771	1.83952		0.0925109	1.18586		0.0922209	0.814329		0.0921676	1.1854		0.185227	1.73512		0.0915108	1.26932		0.0925081	1.11877
0.0922772	1.92392		0.092621	1.20007		0.0923654	0.805178		0.0922776	1.31856		0.185521	1.31739		0.0916129	1.23156		0.0925872	1.14493
0.0923905	1.97265		0.0927702	1.52295		0.0926252	1.76534		0.0923875	1.37694		0.185876	1.18114		0.091727	1.15442		0.0926662	1.14482
0.0925934	1.78839		0.0929233	1.56503		0.0927269	2.04363		0.092481	1.26421		0.185964	1.30144		0.0919273	1.23224		0.0927472	1.09174
0.0926934	1.59111		0.0930433	0.821502		0.0928287	2.23107		0.0926018	1.12489		0.18614	1.49514		0.0920399	1.27541		0.0928667	1.09719
0.0927935	1.5463		0.0933673	1.29418		0.092922	2.17931		0.0928184	1.2504		0.186236	1.52923		0.0921525	1.22651		0.0929705	1.10091
0.0928683	1.55572		0.0934413	1.53218		0.0930211	1.87917		0.0929153	1.27344		0.186332	1.55154		0.092279	1.18877		0.0930676	1.10918
0.0929861	1.67174		0.0935143	1.70849		0.0932743	1.05872		0.0930569	1.15514		0.186447	1.54354		0.0923809	1.19744		0.0931647	1.05911
0.0930901	1.89878		0.0936773	1.34033		0.0933546	0.966781		0.0931699	1.24606		0.186745	1.47465		0.0925579	1.28928		0.0933613	1.04233
0.0933001	1.9567		0.0937663	1.2662		0.093435	0.788829		0.0934328	1.46902		0.186831	1.35149		0.092656	1.22519		0.0934329	1.09103
0.0935762	1.65584		0.0939173	1.21753		0.0935803	1.03319		0.0935308	1.26452		0.186917	1.24005		0.0927541	1.16588		0.0936901	1.0766
0.0936918	1.61255		0.0940423	1.14939		0.0936891	1.48132		0.0936287	1.04695		0.187046	1.03139		0.0928507	1.20725		0.0937729	1.04091
0.0938936	1.6825		0.0941673	0.946827		0.0938669	2.23261		0.0936745	0.952818		0.187355	0.94937		0.0929491	1.20239		0.0938556	1.0678
0.0940059	1.73064		0.0942893	0.861586		0.0939668	2.28973		0.0937892	0.988013		0.187708	1.23201		0.0931626	1.13015		0.094037	1.08433
0.0942028	1.80634		0.0944013	1.17527		0.0940667	2.13026		0.0940261	1.04994		0.187949	1.37917		0.0932719	1.18847		0.0941307	1.12942
0.0942973	1.87606		0.0946153	1.71772		0.0941351	1.89751		0.0941263	1.29903		0.188065	1.51789		0.0933812	1.27425		0.0942244	1.10278
0.0943919	1.8659		0.0946963	1.84796		0.09425	1.34883		0.0942266	1.66991		0.188181	1.6346		0.0935182	1.33409		0.0943182	1.07292
0.0944864	1.86233		0.0947773	1.80705		0.0944649	0.955428		0.0942671	1.61359		0.188291	1.83343		0.0937579	1.18177		0.0945119	1.09202
0.0946249	1.85976		0.0949573	1.45058		0.0945534	0.870142		0.0943859	1.48241		0.188297	1.65233		0.0938657	1.16736		0.0945786	1.12113
0.0947777	1.75949		0.0950223	1.27649		0.094642	0.988873		0.0945993	1.11977		0.188605	1.80872		0.0939736	1.17593		0.0946452	1.12935
0.0948865	1.69756		0.0951703	0.870767		0.0947706	1.46609		0.0947161	0.904309		0.188696	1.79758		0.0940757	1.16319		0.0947119	1.11698
0.0949952	1.67029		0.0952693	0.814471		0.0948779	2.01832		0.094833	0.777652		0.188786	1.77801		0.0941845	1.11009		0.094797	1.07464
0.0951817	1.6113		0.0953683	0.769328		0.0950736	2.35606		0.0949025	0.860636		0.188869	1.78053		0.0944395	1.29485		0.094897	1.05243
0.0952498	1.66833		0.0954873	1.12048		0.0951755	2.24559		0.0949879	1.05765		0.188876	1.70411		0.0945306	1.31681		0.0950464	1.14583
0.0953936	1.8788		0.0955723	1.47305		0.0952773	1.91915		0.0952812	1.68153		0.189142	1.46565		0.0946216	1.33335		0.095164	1.13123
0.095524	1.99652		0.0957903	2.08814		0.0953855	1.31505		0.095356	1.69767		0.189255	1.30562		0.0946961	1.32442		0.0952816	1.07475
0.095707	1.87887		0.0958983	2.14111		0.0954887	1.07075		0.0954308	1.60357		0.189368	1.25092		0.0948096	1.23281		0.0953777	1.05326
0.0958482	2.0457		0.0960063	1.6202		0.095681	0.730082		0.0955055	1.4796		0.189504	1.32971		0.0949866	1.20928		0.0954657	1.0744
0.0960023	1.60881		0.0961203	1.40269		0.0957603	0.918006		0.0956368	1.08682		0.189796	1.48919		0.0951118	1.13948		0.0957003	1.0929
0.0962365	1.81561		0.0962143	1.09445		0.0958396	1.27344		0.0957963	0.779946		0.190066	1.73976		0.095237	1.09497		0.095796	1.09626
0.096535	2.0773		0.0964223	0.628844		0.0959006	1.74339		0.0959271	0.81641		0.190322	1.74725		0.0952854	1.10455		0.0958916	1.07755
0.096744	1.98085		0.0965213	0.511853		0.0960137	2.26055		0.0960579	1.07174		0.190668	1.50036		0.0953861	1.19864		0.0960152	1.1173
0.0970494	1.55164		0.0966203	0.722122		0.0961654	2.38286		0.0961738	1.57296		0.190941	1.29784		0.0956152	1.39361		0.096129	1.10114
0.097303	1.84043		0.0967473	1.17237		0.0962761	2.42633		0.0962707	1.72262		0.191247	0.82655		0.0957174	1.31807		0.0963047	1.07224
0.097554	2.11116		0.0968453	1.70204		0.0964917	1.67993		0.0964542	1.71624		0.191507	0.818852		0.0958829	1.22115		0.0963995	1.09139
0.097839	1.78933		0.0970183	2.24342		0.0965908	1.15522		0.0965428	1.49629		0.191633	1.03173		0.0959886	1.18265		0.0965933	1.03249
0.098185	1.68963		0.0971033	2.23781		0.0966899	0.843399		0.0966313	1.21017		0.191867	1.57346		0.0961995	1.09843		0.0968864	1.10774
0.098463	1.92198		0.0971883	2.12848		0.096786	0.62953		0.0967787	0.828269		0.192206	1.70491		0.0963061	1.08035		0.0969931	1.10143
0.098559	1.95898		0.0973403	1.73418		0.0970622	1.50724		0.0968708	0.629025		0.192529	1.85697		0.0964127	1.1467		0.0970997	1.09724
0.098663	2.07745		0.0974363	1.3359		0.0972227	2.07667		0.0970909	1.05966		0.192726	1.75274		0.0964713	1.19413		0.0972392	1.07288
0.098974	1.90523		0.0976233	0.440472		0.0973597	2.55846		0.0971828	1.37265		0.192841	1.63829		0.0966034	1.32624		0.0973273	1.05839
0.099167	1.78239		0.0977253	0.411656		0.0973832	2.40141		0.0972748	1.61514		0.193071	1.44656		0.0968338	1.37207		0.0975077	1.13482
0.099487	1.82199		0.0978263	0.773192		0.0974605	2.53481		0.0973844	1.79203		0.193407	1.31778		0.0969475	1.41317		0.0976192	1.0826
0.099787	1.83947		0.0979203	1.26918		0.0976113	2.22146		0.0976363	1.41706		0.193671	1.50841		0.0970613	1.31646		0.0977923	1.06001
0.100094	2.05793		0.0980493	1.69888		0.0976973	1.80218		0.0978601	0.704161		0.193949	1.89138		0.0971239	1.23557		0.098033	1.06998
0.100198	2.08512		0.0981863	2.23917		0.0979038	0.714189		0.097956	0.812912		0.194233	1.82299		0.0972333	1.08278		0.0981362	1.05482
0.100305	1.87529		0.0983363	2.31623		0.0980014	0.614853		0.0981924	1.2131		0.194508	1.84965		0.0974705	1.09022		0.0982393	1.04229
0.100622	1.60433		0.0984853	2.22008		0.098099	0.657296		0.098296	1.57814		0.194802	1.76974		0.0975656	1.11756		0.0982869	1.07139
0.100886	1.64948		0.0985203	1.97131		0.0981842	1.13373		0.0984822	1.86111		0.195125	1.22353		0.0976608	1.2234		0.0983971	1.12996
0.101078	2.16722		0.0986073	1.55468		0.0983191	1.77062		0.0985924	1.86153		0.195399	0.876537		0.0977993	1.30176		0.0985812	1.08187
0.101449	2.16054		0.0987793	0.839393		0.0985331	2.4782		0.0987025	1.63429		0.195721	0.962405		0.0978996	1.38463		0.0987064	1.0927
0.101693	1.74313		0.0988533	0.565543		0.0986465	2.52631		0.0987874	1.29216		0.196023	1.24194		0.0980186	1.40518		0.0989797	1.06201
0.101986	1.70635		0.0990223	0.595035		0.0987598	2.46998		0.0988922	0.903099		0.196302	1.60148		0.0981304	1.34891		0.0990551	1.1077
0.102202	2.06457		0.0991283	0.842098		0.0988835	2.07797		0.099107	0.752407		0.196631	1.69634		0.0982421	1.20899		0.0991304	1.08375
0.102423	2.26446		0.0992343	1.42416		0.0989853	1.53909		0.0992037	1.07418		0.196967	1.47409		0.0983407	1.11096		0.0992357	1.05776
0.102778	1.73745		0.0993223	2.03346		0.0991497	0.644593		0.0993494	1.46676		0.197054	1.48317		0.0984645	1.1024		0.0993351	1.09643
0.103072	1.67753		0.0994103	2.27216		0.0992488	0.546454		0.0994665	1.75375		0.197141	1.43999		0.0986804	1.0512		0.0995486	1.12481
0.103371	2.10953		0.0995673	2.2914		0.0993479	0.676062		0.0996986	1.85074		0.197151	1.45276		0.0987793	1.18613		0.0996742	1.09519
0.103596	2.07815		0.0996673	2.22976		0.0994723	1.18387		0.0997905	1.67002		0.197448	1.4434		0.0988781	1.25428		0.0997998	1.0557
0.103876	1.98525		0.0999213	1.67479		0.0995549	1.59958		0.0998824	1.32666		0.197721	1.59249		0.0990095	1.45324		0.0998784	1.08996
0.104141	1.80772		0.100003	1.20527		0.0997629	2.52323		0.100067	0.826504		0.197827	1.74073		0.0992534	1.39679		0.099979	1.1309
0.10455	1.6109		0.100085	0.641572		0.0998741	2.63049		0.100147	0.667407		0.198005	1.84813		0.0993498	1.34203		0.100235	1.08496
0.104774	1.71819		0.100168	0.600817		0.0999852	2.61981		0.100335	1.03589		0.198276	2.08518		0.0994461	1.30722		0.100317	1.08439
0.104998	2.04728		0.100287	0.688131		0.100089	2.28565		0.100447	1.43624		0.198602	2.13894		0.0994569	1.27325		0.100399	1.08218
0.105333	2.29379		0.100506	1.20912		0.100193	1.73908		0.100615	1.78514		0.198898	2.05892		0.099577	1.06224		0.100524	1.09739
0.105616	1.78441		0.1006	1.53248		0.100373	0.772317		0.100709	1.88916		0.199172	1.65984		0.0997435	1		0.100656	1.09594
0.105897	1.5797		0.100693	1.78286		0.100472	0.541206		0.100828	1.71263		0.199466	1.45959		0.0998445	1.06681		0.100788	1.06215
0.106213	2.09353		0.100819	2.09425		0.100571	0.575431		0.101095	1.04614		0.199754	0.937559		0.1001	1.32237		0.10092	1.10306
0.10648	2.42675		0.100899	2.20882		0.100715	1.11098		0.101332	0.693806		0.199887	0.824929		0.100211	1.37475		0.101055	1.08247
0.106767	2.06744		0.101123	1.80113		0.100829	1.74616		0.101429	0.980174		0.200027	0.704731		0.100322	1.41113		0.101163	1.0905
0.106984	1.66048		0.101204	1.4191		0.101008	2.53296		0.101642	1.46271		0.20009	0.760309		0.100411	1.52423		0.101272	1.15487
0.107198	1.83548		0.101285	1.0727		0.101112	2.66824		0.10174	1.71637		0.200277	0.868756		0.10052	1.48157		0.10138	1.10469
0.107522	2.29467		0.101411	0.886919		0.101216	2.59724		0.101939	1.86655		0.20061	1.12472		0.100673	1.22212		0.101395	1.12833
0.107817	2.38728		0.101508	1.02329		0.101339	2.32989		0.102037	1.73118		0.200712	1.21278		0.100788	1.14069		0.101523	1.0977
0.108032	1.92711		0.10176	1.04971		0.101426	2.03031		0.102136	1.50533		0.200814	1.25762		0.100904	1.06894		0.101651	1.05806
0.10833	1.68756		0.101829	1.09561		0.101595	1.02326		0.102245	1.16474		0.200873	1.42838		0.101038	1.07171		0.101682	1.02123
0.108605	1.77418		0.101898	1.28531		0.101694	0.708188		0.10235	0.906553		0.201224	1.45041		0.10112	1.08617		0.101911	1.12579
0.108857	2.05014		0.102024	1.67593		0.101792	0.610203		0.102539	0.850408		0.201545	1.25167		0.101309	1.16738		0.102029	1.12087
0.109067	2.32569		0.102126	1.76053		0.101921	0.988916		0.102659	1.03241		0.201661	1.21179		0.101423	1.33572		0.102147	1.0576
0.109261	2.05717		0.102269	1.46995		0.102023	1.49235		0.10278	1.25431		0.201836	1.3967		0.101537	1.42364		0.10217	1.03762
0.109552	1.95899		0.102391	1.26471		0.102197	2.27183		0.102951	1.77347		0.201928	1.54468		0.101589	1.42567		0.102276	1.09362
0.109906	1.82905		0.102645	0.919685		0.102293	2.62898		0.103147	1.832		0.20202	1.70129		0.101706	1.40059		0.102511	1.10863
0.110131	1.91853		0.102742	0.975793		0.102389	2.78344		0.103294	1.5175		0.202192	1.93019		0.101907	1.29704		0.10261	1.13866
0.110414	2.03526		0.102958	1.36603		0.102517	2.59098		0.103463	1.08314		0.202426	2.19301		0.102016	1.15432		0.102864	1.08738
0.110699	2.22106		0.103074	1.33336		0.102623	2.26998		0.103576	0.943933		0.20276	2.37201		0.102265	1.01257		0.102943	1.07695
0.110945	2.36927		0.103191	1.16594		0.10282	1.48561		0.103815	0.892946		0.202858	2.43461		0.102326	1.00547		0.103021	1.1474
0.111198	2.10695		0.103231	1.18389		0.102913	0.879782		0.103905	0.988917		0.203067	2.37392		0.102429	1.17678		0.103155	1.1354
0.111507	1.80285		0.103336	1.2528		0.103005	0.481796		0.103995	1.28126		0.203353	2.21198		0.102766	1.34544		0.103209	1.07656
0.11182	1.84274		0.103545	1.56787		0.103163	0.627024		0.104092	1.54977		0.203605	2.10893		0.102869	1.44875		0.103383	1.11213
0.112131	2.65555		0.103656	1.62287		0.103369	1.66269		0.104193	1.70104		0.203897	1.65922		0.102973	1.43238		0.103511	1.13179
0.112455	2.55819		0.103767	1.48715		0.103599	2.54327		0.104398	1.61874		0.204207	1.29856		0.103056	1.36322		0.103638	1.10505
0.112729	1.49049		0.103891	1.24653		0.103732	2.75399		0.10451	1.41633		0.204507	0.755019		0.103147	1.28129		0.103697	1.08035
0.113034	1.54931		0.10397	0.983174		0.103855	2.63137		0.104621	1.20508		0.204787	0.691551		0.103355	1.09567		0.103793	1.04201
0.113376	2.32165		0.104147	1.35273		0.103865	2.70714		0.104688	1.13585		0.205098	1.10613		0.103457	1.11018		0.103998	1.19103
0.113618	2.65797		0.104243	1.66226		0.103969	2.28715		0.104799	1.14551		0.205406	1.18373		0.103558	1.14554		0.104105	1.15527
0.113875	2.60319		0.104339	1.92724		0.104145	1.64832		0.104979	0.969821		0.205672	1.24464		0.103566	1.12053		0.104211	1.12288
0.114145	1.6396		0.104464	1.91161		0.104245	1.0138		0.105075	1.05248		0.205948	1.23693		0.103686	1.14374		0.104348	1.11305
0.114543	1.69832		0.104558	1.82312		0.104493	0.587119		0.105171	1.19109		0.206283	1.50427		0.103877	1.2722		0.104434	1.1307
0.114816	2.25877		0.104783	1.44881		0.104559	0.780064		0.105345	1.39903		0.206631	1.92146		0.103978	1.32196		0.104672	1.1108
0.115111	2.52999		0.104887	1.42413		0.104626	1.14542		0.105452	1.56454		0.206991	2.31118		0.104196	1.40339		0.104771	1.07442
0.115392	2.33325		0.104992	1.3983		0.104781	1.77804		0.105577	1.77899		0.207069	2.41427		0.1043	1.42128		0.104869	1.04658
0.115722	1.9782		0.105086	1.37831		0.104883	2.3162		0.105697	1.55866		0.207146	2.45087		0.104404	1.35687		0.105054	1.12207
0.116012	1.77735		0.105208	1.17821		0.10507	2.79906		0.105818	1.19439		0.207224	2.56614		0.104477	1.33112		0.105145	1.15206
0.116251	2.01573		0.105435	1.05623		0.105179	2.73531		0.105933	1.06268		0.207249	2.51079		0.104599	1.21108		0.105236	1.14129
0.116543	2.19378		0.105523	1.34063		0.105288	2.66129		0.106052	1.20449		0.207578	2.61075		0.104842	1.06134		0.105326	1.11745
0.116822	2.2137		0.105611	1.55765		0.105416	2.34912		0.106201	1.10682		0.207661	2.6455		0.104943	1.09551		0.105364	1.13125
0.11714	2.3097		0.105666	2.11469		0.1055	1.91472		0.106314	0.993067		0.207744	2.62017		0.105044	1.16124		0.105464	1.1468
0.117447	2.19387		0.105991	1.86994		0.105675	0.754819		0.106427	1.06643		0.207841	2.5165		0.105152	1.22534		0.105629	1.1013
0.11772	1.94076		0.106078	1.65502		0.105763	0.467358		0.106589	1.25573		0.208126	2.26877		0.105241	1.25764		0.105755	1.11464
0.11804	1.88585		0.106166	1.41601		0.105851	0.575339		0.106667	1.44011		0.208471	2.06162		0.105402	1.40035		0.10588	1.09883
0.118269	2.04273		0.106296	1.14559		0.105962	0.929154		0.106842	1.59659		0.208754	1.46051		0.105488	1.42189		0.105945	1.15649
0.118555	2.41604		0.106395	1.21804		0.106085	1.50484		0.106938	1.50439		0.208982	1.23126		0.105573	1.39383		0.10603	1.1427
0.118872	2.67037		0.10662	0.839018		0.106299	2.44295		0.107035	1.34243		0.209246	0.974129		0.105706	1.34473		0.106261	1.13184
0.119158	2.05229		0.106717	0.689333		0.106418	2.74255		0.107123	1.12404		0.20936	0.717703		0.105802	1.26658		0.106369	1.09607
0.119397	1.51172		0.106814	1.0122		0.106537	2.85512		0.107246	1.14676		0.209622	0.662667		0.106026	1.21631		0.106476	1.10201
0.119678	1.67042		0.106894	1.41645		0.106641	2.74892		0.107467	1.3103		0.20987	0.636765		0.106138	1.14658		0.106639	1.10779
0.119947	2.20084		0.107023	1.81791		0.106736	2.40258		0.107564	1.26347		0.209967	0.792001		0.106251	1.14619		0.106719	1.06816
0.120311	2.94135		0.10721	2.25871		0.106916	1.63283		0.10766	1.17133		0.210198	1.04965		0.106338	1.15976		0.106867	1.12428
0.120622	2.62475		0.107319	2.40137		0.10701	1.04344		0.107761	1.04204		0.210498	1.04928		0.106422	1.22375		0.106985	1.12657
0.120932	1.69909		0.107428	2.33984		0.107104	0.658152		0.107872	1.14539		0.210805	1.07564		0.106615	1.26223		0.107103	1.16756
0.121223	1.41541		0.10752	2.05962		0.107161	0.520079		0.108093	1.50753		0.210892	1.21547		0.106706	1.23682		0.107216	1.1236
0.121465	2.22678		0.107639	1.64341		0.107273	0.646067		0.108202	1.40759		0.211024	1.4503		0.106798	1.31901		0.107313	1.11237
0.121786	2.75299		0.107859	0.974432		0.107474	1.52526		0.10831	1.19845		0.211135	1.59664		0.106959	1.42603		0.107482	1.14757
0.122089	2.74093		0.107961	0.826335		0.107579	2.01427		0.108364	1.18553		0.211246	1.80068		0.107071	1.38965		0.107589	1.14419
0.122325	2.32807		0.108063	0.622494		0.107685	2.46635		0.108479	1.2773		0.211347	1.97521		0.107189	1.22597		0.107696	1.11229
0.122595	1.7616		0.108176	0.574556		0.107851	2.85653		0.108656	1.37884		0.211608	2.31154		0.107296	1.20204		0.107835	1.08856
0.122854	1.70701		0.108244	0.846726		0.107939	2.91357		0.108773	1.43166		0.211924	2.65101		0.107402	1.24376		0.107932	1.09232
0.123147	1.82706		0.108461	1.74375		0.108154	2.32621		0.108891	1.45041		0.21226	2.71134		0.107531	1.23245		0.108096	1.11035
0.123289	2.49132		0.108552	2.05023		0.108236	1.93502		0.109005	1.24917		0.212544	2.72958		0.107649	1.19639		0.108214	1.12162
0.123564	2.73356		0.108642	2.32954		0.10838	1.23449		0.109096	1.18999		0.212872	2.65687		0.107889	1.18148		0.108333	1.13385
0.123783	2.54987		0.108752	2.50252		0.108517	0.711907		0.109249	1.34382		0.212948	2.60085		0.107964	1.23369		0.108401	1.09175
0.124056	2.20171		0.108845	2.54393		0.108661	0.531926		0.109367	1.45125		0.213024	2.5905		0.108039	1.23906		0.10852	1.16038
0.124353	1.83203		0.109085	2.21451		0.108885	1.11316		0.109484	1.48933		0.213164	2.41697		0.108116	1.29465		0.108692	1.05899
0.124568	1.92777		0.109186	1.87561		0.109019	1.64699		0.109612	1.17905		0.213402	2.24383		0.108226	1.26969		0.108796	1.06755
0.124847	1.96701		0.109286	1.49578		0.109144	2.34093		0.109869	1.28322		0.21352	2.13593		0.108458	1.33553		0.108901	1.08253
0.125182	2.49565		0.109359	1.0985		0.109153	2.23555		0.109975	1.48855		0.213674	1.61585		0.108547	1.31936		0.109002	1.12002
0.125518	2.24837		0.109457	0.697401		0.109255	2.72075		0.110082	1.66611		0.214005	1.35338		0.108636	1.24822		0.109096	1.12787
0.125752	2.2604		0.109683	0.368681		0.109423	2.91206		0.110237	1.66621		0.214301	0.677358		0.108743	1.23287		0.109373	1.12789
0.125978	2.33829		0.109778	0.671081		0.109529	2.83034		0.110347	1.42192		0.214534	0.609543		0.108846	1.28744		0.109459	1.1353
0.126334	2.60851		0.109874	1.13074		0.109686	2.26371		0.110513	1.0728		0.214671	0.523797		0.109091	1.30784		0.109545	1.19425
0.126586	1.97584		0.11	1.67298		0.109979	1.06304		0.110613	1.16117		0.214867	0.693907		0.109193	1.2129		0.109642	1.15468
0.126905	1.81014		0.110102	2.09804		0.110071	0.58535		0.110712	1.28662		0.21521	0.714544		0.109295	1.197		0.10973	1.14511
0.127258	1.98547		0.110278	2.53292		0.110162	0.399292		0.110842	1.19511		0.215497	1.00135		0.10934	1.2285		0.109902	1.10815
0.127517	2.44444		0.110376	2.64		0.110305	0.751358		0.11093	1.1923		0.215803	1.25663		0.109483	1.23648		0.110004	1.12462
0.127858	2.96091		0.110475	2.55708		0.110416	1.1588		0.11113	1.22571		0.216074	1.72647		0.109734	1.28135		0.110106	1.15342
0.128135	2.9046		0.110612	2.32029		0.110588	2.16		0.111224	1.36888		0.21639	2.21904		0.109811	1.25606		0.110273	1.09827
0.128379	2.02254		0.110719	1.9726		0.11069	2.62484		0.111318	1.50549		0.216701	2.50882		0.109889	1.21227		0.110365	1.11053
0.12863	1.40676		0.110964	1.12912		0.110791	2.89675		0.111501	1.85266		0.217059	2.82545		0.110056	1.28478		0.110555	1.15811
0.128715	1.36976		0.111075	0.665523		0.110895	3.02993		0.111585	1.85552		0.217313	2.82949		0.110179	1.29214		0.110652	1.06762
0.128895	1.50719		0.111185	0.360148		0.110995	2.89144		0.1117	1.50078		0.217652	2.89081		0.110322	1.28842		0.110749	1.08482
0.129139	2.07173		0.111293	0.628927		0.111192	2.41101		0.111819	1.19244		0.217943	2.79778		0.110415	1.34414		0.110894	1.1125
0.129456	2.98072		0.111463	1.2665		0.111286	2.01607		0.111938	1.03348		0.218168	2.51867		0.110508	1.36303		0.111114	1.0944
0.129577	3.20637		0.111595	1.80688		0.111379	1.58635		0.112026	1.07549		0.218478	2.38796		0.110598	1.26304		0.111398	1.14548
0.129696	3.29164		0.111717	2.30744		0.111487	0.780976		0.112145	1.1347		0.218768	1.85167		0.110708	1.21737		0.111485	1.15364
0.129986	2.99193		0.111727	2.19705		0.111758	0.705698		0.112374	1.00042		0.219114	1.56034		0.110902	1.25467		0.111648	1.12472
0.130329	1.81432		0.111817	2.51524		0.112027	1.70185		0.112444	1.10304		0.219387	0.997377		0.111007	1.2717		0.111744	1.0744
0.130676	1.5577		0.112021	2.4593		0.112128	2.08905		0.112515	1.273		0.219693	0.608162		0.111113	1.21254		0.111997	1.17793
0.130875	1.648		0.112256	1.9204		0.112326	2.77413		0.112554	1.47026		0.219972	0.492634		0.111153	1.11246		0.112084	1.15353
0.131097	2.51184		0.112529	0.943863		0.112536	2.86993		0.11265	1.65201		0.220308	0.458667		0.111251	1.17306		0.11217	1.16752
0.131425	3.14149		0.112638	0.534651		0.112787	2.2959		0.112887	2.00069		0.220604	0.575729		0.111426	1.23739		0.112306	1.12169
0.131663	3.31899		0.112717	0.771371		0.112887	1.75766		0.112978	2.02781		0.220692	0.691527		0.111538	1.27555		0.112418	1.11599
0.13198	2.88766		0.112747	0.485949		0.112982	0.930849		0.113196	1.5966		0.220781	0.78569		0.111718	1.33435		0.112592	1.14298
0.132313	1.64848		0.112827	0.775012		0.112986	1.27563		0.113283	1.25554		0.22089	1.02599		0.11182	1.36461		0.112691	1.07805
0.13262	1.8434		0.113016	1.07897		0.113102	0.71573		0.11337	1.0042		0.221186	1.6277		0.111922	1.41236		0.112853	1.05949
0.132856	1.8966		0.113118	1.41244		0.113306	0.626343		0.113492	0.903449		0.221417	1.94935		0.112013	1.39673		0.11297	1.09043
0.133146	2.6026		0.113319	2.21833		0.113427	0.705143		0.11359	0.987637		0.221516	2.0883		0.112134	1.30463		0.113193	1.14035
0.133443	2.87216		0.113426	2.41018		0.113646	1.64675		0.113795	0.879915		0.221709	2.29892		0.11233	1.23342		0.113328	1.12024
0.13366	2.83109		0.113534	2.44965		0.113731	2.1096		0.1139	1.09896		0.221804	2.43157		0.112437	1.20689		0.113463	1.17527
0.133916	2.33716		0.113688	2.42644		0.113816	2.53743		0.114004	1.41077		0.222031	2.75529		0.112543	1.21622		0.113516	1.18353
0.134247	2.07734		0.113759	2.31433		0.113944	2.90384		0.1141	1.69966		0.222317	2.91209		0.112663	1.18903		0.113634	1.08507
0.134532	2.21262		0.113905	1.86414		0.114047	2.96132		0.114225	1.99557		0.222615	3.02433		0.112752	1.10757		0.113806	1.07537
0.134749	1.921		0.114036	1.37863		0.114209	2.81487		0.114375	2.04397		0.222945	3.03279		0.113004	1.2456		0.113923	1.12703
0.134955	2.07713		0.114168	0.876898		0.114337	2.4984		0.114492	2.02332		0.223054	3.05449		0.113086	1.27818		0.114088	1.13698
0.135317	2.38478		0.1142	0.769747		0.114466	2.09832		0.114609	1.85645		0.223214	2.86327		0.113168	1.33599		0.114202	1.10447
0.135578	2.57256		0.114303	0.876789		0.114507	1.64637		0.114699	1.50962		0.223567	2.78885		0.113229	1.31734		0.114419	1.1435
0.135893	2.24735		0.114448	0.820921		0.114649	1.05325		0.114829	1.17829		0.223861	2.3567		0.113351	1.37259		0.114524	1.16496
0.136072	2.3473		0.114529	0.869781		0.114859	0.687318		0.114978	0.924748		0.224171	2.2307		0.113578	1.51698		0.114628	1.13529
0.136396	2.45583		0.114643	1.09818		0.114968	0.774815		0.115068	0.801833		0.224262	2.11145		0.113653	1.40864		0.114738	1.11456
0.136716	2.66138		0.114983	1.8341		0.115078	0.773452		0.115158	0.794901		0.224434	1.63127		0.113728	1.34655		0.114887	1.08821
0.137058	2.03338		0.115064	1.96897		0.115161	1.08078		0.115311	1.01065		0.22473	1.24374		0.11385	1.24411		0.115076	1.09926
0.137327	1.89161		0.115145	2.09272		0.115265	1.55915		0.115437	1.31679		0.225181	0.699245		0.113956	1.15578		0.115179	1.11143
0.137599	2.22384		0.115325	2.36538		0.115492	2.74455		0.115609	1.87188		0.225531	0.357047		0.114062	1.17113		0.115282	1.12877
0.137901	2.22853		0.115415	2.33118		0.115574	2.90484		0.115708	2.05204		0.225814	0.286092		0.114168	1.14792		0.115289	1.08166
0.138222	2.67805		0.115627	1.81788		0.115655	2.99273		0.115807	2.21399		0.226112	0.646809		0.114198	1.05938		0.115394	1.14898
0.138507	3.42694		0.115722	1.34749		0.115773	2.94229		0.115915	2.14458		0.226393	0.956515		0.1143	1.10145		0.115652	1.11857
0.138776	3.3179		0.115816	0.996966		0.115884	2.81097		0.115981	2.05866		0.22671	1.65822		0.114439	1.16634		0.11578	1.14964
0.139027	2.61415		0.115989	0.922824		0.116089	2.11747		0.116109	1.55887		0.226993	2.1146		0.114574	1.2608		0.115909	1.11403
0.139112	2.32343		0.116077	0.970357		0.116189	1.55675		0.116425	0.877101		0.227308	2.60951		0.114788	1.41776		0.116007	1.14771
0.139262	1.81688		0.116165	1.12327		0.116289	1.02789		0.116497	0.769508		0.227647	2.87084		0.114901	1.50712		0.116118	1.15088
0.139555	1.46194		0.116253	1.22912		0.116428	0.730822		0.11657	0.797779		0.22793	3.11124		0.115014	1.49843		0.116237	1.04093
0.139851	1.72694		0.11631	1.35439		0.116528	0.594987		0.116686	0.771793		0.22823	3.15408		0.115132	1.52644		0.116361	1.08793
0.1402	2.64882		0.116383	1.40325		0.116647	0.772933		0.116789	0.902177		0.228552	3.16168		0.115222	1.4602		0.116485	1.14639
0.140457	3.52439		0.116492	1.25698		0.116753	1.1103		0.116872	1.2477		0.228642	3.19407		0.115417	1.30971		0.116559	1.12155
0.140831	3.72363		0.116608	1.39059		0.116859	1.44478		0.117181	2.04378		0.228732	3.11762		0.115502	1.25844		0.116662	1.14358
0.141115	2.9641		0.116828	1.832		0.116989	2.01989		0.117297	2.19607		0.228928	2.96615		0.115588	1.11521		0.116893	1.09704
0.141334	2.52923		0.116927	1.98907		0.117103	2.46556		0.117413	2.2402		0.229164	2.75211		0.115638	1.06202		0.116991	1.12216
0.141636	1.54139		0.117025	2.05743		0.117328	3.03134		0.117437	2.16856		0.229451	2.59014		0.11579	0.998393		0.11709	1.12921
0.141904	1.25895		0.117136	2.00056		0.117425	3.0701		0.117544	2.05527		0.22978	2.29827		0.116005	1.1927		0.117168	1.08157
0.14221	2.25575		0.11723	1.90892		0.117522	2.90707		0.117721	1.62579		0.229867	2.18639		0.116111	1.22379		0.117457	1.11597
0.142526	3.35549		0.117445	1.27812		0.117591	2.65848		0.117842	1.25172		0.229955	2.08323		0.116217	1.25814		0.117562	1.13025
0.142826	3.73815		0.117547	0.926		0.117693	2.36726		0.118019	0.703728		0.229959	1.98072		0.11631	1.35636		0.117667	1.16972
0.143096	3.61434		0.117648	0.927488		0.117887	1.46848		0.118193	0.684285		0.230277	1.52183		0.11643	1.48663		0.117714	1.12325
0.143414	2.89627		0.117768	1.17893		0.118005	0.868808		0.1184	1.21135		0.230562	1.08359		0.116641	1.59149		0.117807	1.12124
0.143758	1.61797		0.117852	1.46888		0.118123	0.6284		0.118717	2.09117		0.230825	0.771064		0.116756	1.53875		0.118028	1.1678
0.144019	1.31719		0.118022	1.76292		0.118211	0.567421		0.118777	2.18316		0.231176	0.356429		0.11687	1.43779		0.118108	1.16933
0.144352	1.70139		0.118139	1.66577		0.118325	0.693113		0.118959	2.37788		0.231422	0.330866		0.116964	1.43477		0.118264	1.08759
0.144603	2.4379		0.118257	1.41374		0.11852	1.57719		0.119073	2.30125		0.231663	0.233101		0.117058	1.39467		0.118372	1.13696
0.14484	3.08516		0.118334	1.30833		0.118604	1.94785		0.119285	1.72638		0.231768	0.307483		0.117257	1.09512		0.118481	1.12306
0.145072	3.66881		0.118585	1.51326		0.118688	2.23051		0.11939	1.22193		0.231962	0.74397		0.117359	1.03023		0.11859	1.17025
0.145228	3.61304		0.11871	1.82479		0.118811	2.56412		0.119495	0.809606		0.232325	1.20149		0.117462	1.03115		0.118698	1.13493
0.145394	3.57468		0.118834	1.88839		0.11892	2.76764		0.119591	0.605731		0.232619	1.83989		0.117598	1.05342		0.118903	1.12989
0.145661	3.10839		0.118893	1.74648		0.119145	2.9731		0.119708	0.46473		0.232992	2.25883		0.117833	1.23289		0.118997	1.15604
0.146001	1.96419		0.11897	1.45731		0.11925	2.89692		0.119855	0.691197		0.2331	2.39751		0.117919	1.43326		0.119091	1.1588
0.146306	2.006		0.119184	0.924256		0.119355	2.6461		0.11996	1.12545		0.233282	2.76986		0.118005	1.52425		0.11918	1.15256
0.146533	1.53457		0.11938	1.35925		0.11946	1.95154		0.120065	1.50967		0.233569	3.04109		0.118166	1.59637		0.119283	1.12383
0.146806	1.94875		0.119678	2.12702		0.11969	1.05892		0.120246	2.03786		0.233686	3.06917		0.118251	1.61298		0.119539	1.14692
0.147104	2.45833		0.119798	2.24566		0.119804	0.982514		0.120332	2.29411		0.23392	3.12914		0.118407	1.67988		0.119642	1.18469
0.147388	3.30892		0.119993	1.84012		0.119905	1.30729		0.120501	2.45071		0.23401	3.17583		0.118522	1.58205		0.119745	1.12352
0.147723	3.14179		0.120097	1.60079		0.119918	1.00244		0.120621	2.4537		0.234254	3.19815		0.118638	1.43025		0.119852	1.13316
0.148038	2.86647		0.120301	1.40074		0.120021	1.07696		0.120741	2.17942		0.234593	3.16257		0.118753	1.23827		0.119948	1.13634
0.148323	2.41526		0.120396	1.27717		0.120294	1.20068		0.12081	1.97497		0.234907	3.06544		0.118854	1.13477		0.12013	1.14901
0.148672	2.66845		0.12049	1.30264		0.120384	1.88266		0.120909	1.65979		0.235219	2.87463		0.119046	0.972684		0.120235	1.13279
0.148807	2.20379		0.120558	1.34601		0.120556	2.73845		0.121159	0.937434		0.235534	2.60161		0.119164	0.905063		0.120341	1.12151
0.149055	2.16099		0.120637	1.25094		0.120672	2.92838		0.121236	0.624948		0.235618	2.49658		0.119282	0.942035		0.120458	1.16127
0.149359	2.08666		0.120813	1.04424		0.120789	3.05637		0.121313	0.385989		0.235701	2.4362		0.119361	1.1085		0.12056	1.19102
0.149609	2.15506		0.121077	0.898753		0.120889	3.09306		0.1214	0.486954		0.235838	2.18251		0.119464	1.25073		0.120731	1.14636
0.14987	2.54296		0.121177	1.19924		0.120992	2.99387		0.121518	0.812595		0.236106	1.76551		0.119652	1.42066		0.120821	1.13036
0.150138	2.61722		0.121276	1.61061		0.121182	2.4814		0.121756	1.75589		0.236427	1.44012		0.119765	1.56316		0.12091	1.1636
0.150438	2.52795		0.121424	1.92705		0.121277	2.09145		0.121856	1.97822		0.236707	1.00037		0.119879	1.6618		0.121011	1.16994
0.150677	2.40054		0.121522	2.18903		0.121373	1.62197		0.121956	2.20658		0.237076	0.711521		0.120013	1.74129		0.121129	1.10787
0.150984	2.80848		0.121732	2.48363		0.121423	1.19361		0.122034	2.40968		0.237332	0.374401		0.120099	1.65333		0.121335	1.10667
0.151176	3.12084		0.121842	2.39265		0.121524	1.08209		0.122141	2.49109		0.237683	0.325906		0.120294	1.48668		0.121443	1.13252
0.15147	2.94324		0.121951	2.22959		0.121662	1.01915		0.122348	2.33122		0.237943	0.535868		0.120408	1.35498		0.121551	1.13979
0.151703	2.5871		0.12198	2.09662		0.121778	1.00438		0.122439	2.18249		0.238252	0.709385		0.120522	1.2727		0.121669	1.12331
0.152011	2.12894		0.122079	1.81126		0.121849	1.37595		0.12253	1.96347		0.238376	0.881668		0.120649	1.10494		0.121762	1.09607
0.15232	1.88323		0.122359	1.09569		0.122129	1.37524		0.122709	1.36148		0.238568	1.28887		0.120735	0.940339		0.12196	1.17122
0.152611	1.86254		0.122438	1.08228		0.122413	2.54184		0.122948	0.49425		0.238641	1.47438		0.120876	0.976447		0.122046	1.19448
0.152909	2.10983		0.122516	1.01703		0.122521	2.93869		0.123053	0.427685		0.238715	1.65635		0.12099	1.07375		0.122132	1.12613
0.153189	2.63114		0.122648	1.02234		0.12263	3.03469		0.123158	0.616779		0.238969	1.96394		0.121164	1.2929		0.122288	1.12625
0.153451	3.18337		0.122732	0.838953		0.122679	2.985		0.123295	0.979921		0.239081	2.17167		0.121292	1.38861		0.122373	1.14184
0.15373	3.65035		0.122907	0.885672		0.122793	2.93792		0.123385	1.2781		0.239192	2.32883		0.121557	1.72563		0.122577	1.14513
0.15398	3.83829		0.123013	1.1866		0.12301	2.50828		0.123572	1.96373		0.239369	2.53867		0.121649	1.74079		0.122685	1.07815
0.154263	3.44314		0.12312	1.5861		0.12313	2.04769		0.123678	2.25708		0.239502	2.82003		0.121742	1.7203		0.122794	1.08392
0.154573	2.23532		0.12326	1.89806		0.123249	1.46898		0.123783	2.38161		0.239632	2.95563		0.121836	1.70842		0.122898	1.06785
0.154845	1.53349		0.123364	2.26502		0.123363	1.11818		0.123907	2.45158		0.239762	3.01496		0.121953	1.62463		0.122982	1.08419
0.155109	1.2429		0.123545	2.68639		0.123435	1.05385		0.123992	2.44061		0.239867	3.13462		0.122124	1.40202		0.1232	1.0975
0.155202	1.3758		0.123649	2.69757		0.123619	1.05566		0.124151	2.2122		0.240195	3.3128		0.122249	1.23058		0.123472	1.10028
0.155378	1.48651		0.123753	2.60403		0.123724	1.03674		0.124262	1.88557		0.240496	3.3715		0.122374	1.01453		0.123535	1.15256
0.155637	2.25614		0.123782	2.60096		0.123828	0.96033		0.124372	1.55447		0.240756	3.30595		0.122439	0.9645		0.123708	1.12039
0.155957	3.41697		0.123916	2.32141		0.123894	1.07371		0.124532	1.02169		0.240839	3.249		0.122551	0.876684		0.123801	1.13754
0.156194	3.89114		0.124119	1.7655		0.124002	1.26257		0.124629	0.795899		0.240921	3.22793		0.122752	0.939939		0.123993	1.20138
0.156487	4.21943		0.124215	1.39227		0.124261	2.18862		0.124802	0.546662		0.241074	3.1835		0.122857	0.982625		0.124116	1.19188
0.156819	3.98877		0.124311	0.941427		0.124345	2.63759		0.124914	0.670496		0.241345	2.97083		0.122962	1.14327		0.124239	1.09713
0.157109	3.33439		0.12446	0.807061		0.124428	2.8913		0.125026	0.939896		0.241733	2.69519		0.12305	1.35864		0.124332	1.13894
0.157406	1.86626		0.124568	0.621629		0.124539	2.95138		0.125073	1.20589		0.242002	2.387		0.123164	1.47157		0.124428	1.17036
0.157719	1.17665		0.124783	0.504373		0.124631	2.93607		0.125178	1.61757		0.242311	2.01077		0.123336	1.6265		0.124602	1.17862
0.158031	1.21499		0.124879	0.838019		0.124835	2.61174		0.125368	2.23081		0.242632	1.55903		0.12343	1.80311		0.124715	1.06892
0.158356	1.83285		0.124976	1.26158		0.124941	2.29855		0.125489	2.48278		0.242974	1.30333		0.123523	1.81636		0.124828	1.1086
0.158595	2.68787		0.125076	1.9301		0.125047	1.82013		0.12561	2.52109		0.243241	0.836596		0.123603	1.73396		0.124902	1.1667
0.158807	3.90669		0.125354	2.64628		0.125162	1.2638		0.125668	2.51225		0.243582	0.669746		0.12372	1.63869		0.125024	1.22281
0.159057	4.37243		0.125432	2.81839		0.125268	0.996093		0.12579	2.38074		0.243699	0.568422		0.123958	1.48111		0.125219	1.12193
0.159294	4.38807		0.125511	2.88532		0.125532	0.851325		0.126006	1.85866		0.243895	0.382839		0.124056	1.30522		0.12533	1.14462
0.15962	3.96167		0.12559	2.90666		0.125611	0.902693		0.126106	1.39734		0.244173	0.369334		0.124155	1.09817		0.12544	1.17448
0.159956	3.21446		0.125675	2.85948		0.125689	0.970427		0.126207	1.12824		0.244511	0.604944		0.124292	0.92737		0.125562	1.17899
0.160256	1.67612		0.125911	2.50353		0.125748	1.05158		0.126329	0.852989		0.244801	0.830868		0.124527	0.912534		0.12565	1.14021
0.160542	1.1496		0.126168	1.55911		0.12586	1.16046		0.126455	0.686682		0.245181	1.28256		0.124763	1.18777		0.1259	1.16592
0.160819	1.1001		0.126248	1.21394		0.126074	1.9745		0.12661	0.554132		0.245289	1.48777		0.124851	1.39704		0.125993	1.18729
0.160943	1.27476		0.126329	0.863666		0.126176	2.29233		0.126714	0.721338		0.245397	1.67756		0.12506	1.6173		0.126085	1.1534
0.161071	1.79193		0.126386	0.530593		0.126277	2.7715		0.126817	1.03507		0.245594	2.36147		0.125142	1.68557		0.126156	1.12058
0.161357	2.72117		0.12648	0.403263		0.126378	3.14073		0.126968	1.4309		0.245912	2.81441		0.125371	1.72837		0.126273	1.09694
0.161585	3.43775		0.126721	0.457386		0.126474	3.07435		0.127064	1.83103		0.246231	3.00826		0.12546	1.76063		0.126464	1.16283
0.161866	4.3039		0.126803	0.714507		0.126642	2.82737		0.127207	2.28507		0.246492	3.30751		0.12555	1.73235		0.126565	1.15421
0.162088	4.41006		0.127025	1.51377		0.126759	2.63995		0.127315	2.41726		0.246813	3.32551		0.125671	1.60432		0.126666	1.1436
0.162345	3.92587		0.127089	1.86674		0.126877	2.27326		0.127423	2.47226		0.247127	3.35671		0.125745	1.49517		0.12682	1.13088
0.162627	3.19906		0.127153	2.21877		0.126898	1.87998		0.12754	2.45718		0.247459	3.29809		0.125922	1.24489		0.126902	1.11917
0.162852	2.58163		0.127348	2.5952		0.127009	1.33285		0.127645	2.29662		0.247735	3.21055		0.12619	0.896641		0.127032	1.18552
0.163123	1.89381		0.127449	2.80601		0.127166	1.05362		0.127828	1.92063		0.247826	3.16778		0.126426	0.900478		0.127133	1.18289
0.163434	1.69141		0.127603	3.01164		0.127271	1.20136		0.127946	1.55043		0.247918	3.12626		0.126509	1.03004		0.127235	1.15103
0.163744	1.63886		0.127701	2.90878		0.127517	1.17234		0.128064	1.12687		0.248013	3.0446		0.126592	1.11497		0.127403	1.13371
0.164038	1.812		0.127799	2.85615		0.127583	1.25333		0.128151	0.807962		0.248275	2.7481		0.126765	1.34381		0.127504	1.15878
0.164326	2.21173		0.12798	2.60732		0.127649	1.28606		0.128247	0.727665		0.248671	2.42512		0.126861	1.48844		0.127714	1.13273
0.164514	3.30648		0.128065	2.34141		0.127726	1.34784		0.128437	0.75015		0.248912	2.17367		0.126987	1.74018		0.127765	1.09313
0.16484	3.80126		0.128197	1.62255		0.127823	1.27082		0.128553	0.884875		0.249242	1.71218		0.127086	1.72822		0.127815	1.07762
0.16517	3.79827		0.128329	1.27372		0.12794	1.45518		0.128669	1.1729		0.249576	1.35457		0.127185	1.76014		0.127944	1.08326
0.165501	3.58495		0.12846	0.89411		0.128081	1.9183		0.128773	1.36732		0.249883	1.0169		0.127302	1.76855		0.128056	1.11104
0.16576	2.88823		0.12854	0.549639		0.128314	2.8019		0.128856	1.65654		0.25013	0.699155		0.127412	1.75669		0.128301	1.10369
0.166086	2.23536		0.128646	0.302891		0.128403	2.88428		0.129118	2.2592		0.250488	0.617833		0.127611	1.59104		0.128405	1.09182
0.16637	2.02515		0.128837	0.579554		0.128492	2.90423		0.129196	2.37764		0.250737	0.434743		0.127712	1.44127		0.128508	1.11075
0.166692	2.47131		0.128951	0.947057		0.128604	2.83091		0.129275	2.41705		0.251111	0.522094		0.127814	1.29485		0.128606	1.12164
0.166963	2.01975		0.129065	1.30308		0.128707	2.72222		0.129396	2.42759		0.25143	0.28621		0.127948	1.21973		0.128727	1.07406
0.167318	2.02149		0.129125	1.62381		0.128881	2.10907		0.129646	1.93746		0.251517	0.536814		0.128037	1.07056		0.128845	1.10702
0.167566	2.80506		0.129237	2.06167		0.129022	1.58876		0.129722	1.67501		0.251605	0.687267		0.12827	0.90108		0.128962	1.20716
0.167804	2.94472		0.129425	2.64381		0.129164	1.08323		0.129798	1.41741		0.251738	1.14054		0.12836	0.984099		0.129079	1.18234
0.167895	3.27445		0.129547	2.90944		0.129237	1.12044		0.129913	1.0316		0.252025	1.63224		0.12845	1.03605		0.129143	1.16138
0.16801	3.51107		0.129668	2.98069		0.129354	1.35671		0.130044	0.862004		0.252324	1.84723		0.128539	1.11189		0.129276	1.10156
0.168301	3.34005		0.129796	3.0419		0.129504	1.593		0.130302	0.918366		0.2524	2.01321		0.128639	1.20846		0.129517	1.14604
0.168588	3.16509		0.129898	2.97491		0.129623	1.4659		0.130396	0.840147		0.252661	2.63431		0.128886	1.51591		0.129615	1.13689
0.168934	2.36865		0.130056	2.69726		0.129743	1.27429		0.130491	0.995337		0.252997	2.8939		0.12897	1.60843		0.129713	1.10442
0.169216	2.57719		0.130159	2.40758		0.129883	1.28739		0.130598	1.22482		0.253236	3.20689		0.129054	1.74189		0.129813	1.08832
0.169526	3.31298		0.130261	2.08111		0.129991	1.28772		0.130704	1.47365		0.253608	3.34161		0.129163	1.77961		0.13008	1.17116
0.169873	3.36714		0.130396	1.67476		0.130119	1.79569		0.130902	1.96512		0.253823	3.44083		0.129285	1.71675		0.130177	1.10678
0.170181	3.15898		0.13049	1.2834		0.130229	2.47291		0.131015	2.29698		0.254279	3.3391		0.129431	1.7081		0.130273	1.10527
0.170467	2.18363		0.130648	0.508226		0.130339	2.81407		0.131127	2.40732		0.254585	3.28463		0.129536	1.63332		0.130428	1.12414
0.17075	2.04131		0.130757	0.345087		0.130382	2.80257		0.131217	2.41394		0.25482	3.12619		0.129641	1.51324		0.130529	1.16166
0.171058	2.55179		0.130867	0.529358		0.130503	2.85184		0.131321	2.31862		0.254934	3.05733		0.129819	1.22645		0.130731	1.13929
0.171356	2.50935		0.131027	0.62013		0.130672	2.89138		0.131492	2.04123		0.255048	3.00658		0.130024	1.05837		0.130831	1.15915
0.171711	2.38178		0.131135	0.789068		0.130774	2.75739		0.131612	1.64719		0.255166	2.89986		0.130276	1.07428		0.130932	1.23798
0.172026	2.56993		0.131324	1.55437		0.130989	2.14745		0.131732	1.21951		0.255452	2.65145		0.130392	1.11028		0.131074	1.20112
0.172264	2.89044		0.131414	1.98793		0.13109	1.53243		0.131829	1.02823		0.255759	2.39182		0.130586	1.23111		0.131182	1.18251
0.172636	3.98709		0.131504	2.30459		0.13119	1.25685		0.131949	1.08777		0.255859	2.25711		0.13089	1.50536		0.131379	1.15492
0.172969	4.22078		0.131584	2.57491		0.131346	1.20913		0.132096	1.06145		0.256128	1.95579		0.130979	1.63908		0.131466	1.18345
0.173183	4.19019		0.131672	2.80261		0.131434	1.30911		0.132223	1.15657		0.25623	1.88423		0.131068	1.69536		0.131552	1.20013
0.173531	3.43388		0.131888	3.01044		0.131534	1.61074		0.13235	1.0083		0.256333	1.74268		0.131218	1.73566		0.131737	1.17686
0.1738	2.76374		0.132007	3.03385		0.131649	1.60354		0.132399	0.893897		0.256441	1.56294		0.131317	1.75075		0.13184	1.10485
0.17414	1.90636		0.132126	2.91679		0.131763	1.54943		0.132483	1.11019		0.256704	1.21803		0.131517	1.69102		0.131934	1.14802
0.174425	1.62563		0.132205	2.51281		0.131889	1.20613		0.132612	1.39244		0.25701	1.02008		0.131599	1.58824		0.132029	1.14064
0.174768	1.83384		0.132456	1.91133		0.13198	1.19717		0.132715	1.64603		0.257287	0.801927		0.131682	1.45253		0.132124	1.1403
0.175018	1.66256		0.132567	1.50208		0.132233	1.9763		0.132909	2.09067		0.257413	0.785156		0.13179	1.30322		0.132262	1.13458
0.175367	2.195		0.132678	1.06122		0.132327	2.26684		0.133026	2.25368		0.257539	0.805368		0.131901	1.24207		0.132384	1.16098
0.175679	3.65626		0.132714	0.819709		0.132421	2.57492		0.133142	2.26489		0.257766	0.629735		0.132096	1.13008		0.132519	1.20566
0.175946	4.15472		0.132788	0.815552		0.132504	2.8385		0.133206	2.26563		0.258131	0.790841		0.132229	1.03373		0.132638	1.15871
0.176237	4.47111		0.13298	0.994711		0.132596	2.95773		0.13334	2.07512		0.258333	0.645303		0.132362	0.986551		0.132757	1.12375
0.176568	4.58749		0.133288	0.988516		0.132766	2.87244		0.133452	1.87963		0.258587	0.709384		0.132422	1.04754		0.132896	1.15131
0.176882	4.26814		0.133399	1.31121		0.132866	2.68667		0.133731	1.15633		0.258981	0.995892		0.132528	1.14166		0.132997	1.18586
0.177219	3.04362		0.13351	1.58885		0.132966	2.4381		0.133838	1.11571		0.259279	1.31154		0.13272	1.33614		0.133187	1.1689
0.177475	2.13254		0.133525	1.70973		0.133134	1.95667		0.133945	1.14344		0.259562	1.71042		0.13282	1.38558		0.133284	1.13574
0.17781	1.28494		0.133639	1.97508		0.133226	1.52318		0.134085	1.32192		0.259666	1.92171		0.132919	1.51133		0.133381	1.15278
0.178108	0.765661		0.13382	2.505		0.133406	1.34131		0.134171	1.33175		0.25977	2.11949		0.133016	1.60502		0.133535	1.16479
0.178402	1.23675		0.133942	2.70214		0.13351	1.44796		0.134385	1.15514		0.259943	2.36058		0.133148	1.70778		0.133655	1.13553
0.178687	2.23951		0.134031	2.71725		0.133613	1.50201		0.134501	1.1133		0.260017	2.51213		0.133333	1.74617		0.133838	1.13146
0.178955	2.91571		0.134284	2.76442		0.13375	1.57006		0.134617	1.28624		0.26009	2.68032		0.133432	1.7733		0.133915	1.19288
0.179187	4.03985		0.134513	2.11164		0.133826	1.58681		0.134731	1.45689		0.26029	2.86007		0.133532	1.71004		0.134025	1.18763
0.179484	4.77663		0.134637	1.78765		0.134001	1.11184		0.134808	1.57861		0.260569	3.22828		0.13361	1.52411		0.13415	1.13118
0.179701	5.0181		0.134867	1.40038		0.134112	1.17773		0.134923	2.12495		0.260931	3.27318		0.133726	1.49307		0.134327	1.1414
0.180036	4.98826		0.134962	1.01697		0.134223	1.34885		0.135069	2.24651		0.261246	3.3994		0.133973	1.24891		0.134568	1.2265
0.180354	4.71157		0.135142	1.02506		0.13435	1.66511		0.135214	2.31044		0.261512	3.41848		0.134069	1.16406		0.134675	1.2019
0.180675	3.84626		0.135275	1.1673		0.134448	2.07505		0.135215	2.26012		0.261825	3.27288		0.134165	1.14111		0.134782	1.14601
0.18098	3.13596		0.135429	1.27588		0.134626	2.51013		0.135316	2.2242		0.262113	3.19781		0.134216	1.14373		0.134797	1.18049
0.181279	1.68541		0.135538	1.34158		0.134704	2.72998		0.135517	1.73307		0.262411	2.98009		0.134326	1.11014		0.13492	1.20485
0.181562	1.01551		0.135805	1.28288		0.134781	2.85098		0.135602	1.55109		0.26271	2.72966		0.13458	1.18927		0.135103	1.16912
0.181862	0.692295		0.135884	1.52514		0.134852	2.7983		0.135713	1.11959		0.262873	2.64894		0.134681	1.14427		0.135193	1.14905
0.182172	1.49884		0.135963	1.79977		0.134962	2.64367		0.135848	1.22455		0.263196	2.21153		0.134783	1.17001		0.135441	1.15469
0.182447	2.27828		0.136086	2.07213		0.135106	2.38769		0.135984	1.40277		0.263535	2.08042		0.134869	1.23854		0.13555	1.19348
0.182656	3.76249		0.136186	2.3452		0.135214	2.10762		0.136136	1.61299		0.263622	2.01832		0.134962	1.39242		0.135658	1.21719
0.182973	4.42733		0.136435	2.8245		0.135355	1.43726		0.136213	1.66462		0.26387	1.6367		0.13516	1.52263		0.135772	1.17509
0.18324	5.03546		0.136518	2.83412		0.135679	1.37222		0.136398	1.39573		0.264142	1.38583		0.135258	1.58695		0.135848	1.138
0.183558	5.21536		0.136601	2.77326		0.135763	1.58939		0.136508	1.32002		0.264487	1.11721		0.135355	1.72071		0.136021	1.14161
0.183774	5.14997		0.136636	2.59694		0.135847	1.86072		0.136618	1.24855		0.264786	0.916263		0.135493	1.76309		0.13612	1.15817
0.183984	5.00373		0.136756	2.39909		0.135994	1.827		0.136672	1.26475		0.265057	0.82446		0.135594	1.76127		0.13622	1.12323
0.184302	4.10561		0.136969	1.86141		0.136073	1.71553		0.136788	1.40251		0.265376	0.94033		0.135792	1.4762		0.136296	1.09687
0.184619	3.36017		0.137073	1.49319		0.136289	1.37705		0.137025	1.91735		0.265685	0.798024		0.135874	1.45785		0.136432	1.15222
0.184876	1.99248		0.137177	1.141		0.136385	1.31483		0.137131	2.08191		0.26603	0.91478		0.135955	1.44817		0.136664	1.19385
0.185144	1.11626		0.137329	0.950961		0.136481	1.36344		0.137236	2.09112		0.266305	0.726069		0.136042	1.32714		0.136747	1.17811
0.185406	0.87812		0.137429	1.04064		0.136619	1.76716		0.137337	2.09976		0.266595	0.844309		0.136137	1.21526		0.136831	1.16917
0.185677	1.10144		0.137628	1.35527		0.136709	2.11898		0.137405	2.14539		0.266694	0.863088		0.136262	1.20445		0.136969	1.21717
0.185927	1.63988		0.137706	1.49899		0.136869	2.66242		0.137617	1.64101		0.266873	1.23067		0.136368	1.2455		0.137233	1.09134
0.186123	2.15665		0.137784	1.66024		0.136958	2.82864		0.137704	1.41102		0.267181	1.49396		0.136616	1.17254		0.137341	1.15566
0.186406	2.96501		0.137894	1.69411		0.137047	2.86893		0.13779	1.25781		0.267279	1.58381		0.136693	1.19568		0.137553	1.1623
0.186639	3.79889		0.137991	1.67045		0.137229	2.95329		0.137917	1.26932		0.267545	2.30748		0.13677	1.22933		0.137672	1.15584
0.186874	4.47155		0.138259	1.3594		0.137314	2.76669		0.138041	1.35617		0.267837	2.4215		0.136986	1.29635		0.137856	1.10366
0.187162	5.08178		0.138328	1.42213		0.137463	2.21979		0.138242	1.82772		0.26793	2.55325		0.137225	1.33395		0.137986	1.16881
0.187537	5.15466		0.138397	1.61559		0.137586	1.73687		0.138335	1.73705		0.268099	3.03545		0.137311	1.47831		0.138117	1.1857
0.187754	5.04771		0.138592	2.03251		0.137708	1.44385		0.138428	1.67933		0.268481	3.1377		0.137398	1.5961		0.138224	1.1769
0.188064	4.14188		0.13885	2.48755		0.137798	1.38672		0.13853	1.63915		0.268726	3.34056		0.137498	1.63983		0.138313	1.16002
0.188377	3.06781		0.13895	2.49495		0.137917	1.5256		0.138658	1.47153		0.269076	3.44294		0.137614	1.65236		0.138502	1.17559
0.188656	2.43871		0.13905	2.42486		0.138092	1.79594		0.138866	1.19748		0.269366	3.40036		0.137808	1.58351		0.138613	1.19107
0.188875	1.89422		0.139149	2.33723		0.138194	1.92755		0.138959	1.32027		0.269697	3.27297		0.137924	1.59936		0.138723	1.18025
0.189185	1.27627		0.139263	2.15795		0.138297	1.95791		0.139052	1.56058		0.269792	3.22157		0.138041	1.53647		0.138819	1.17975
0.189517	1.74304		0.139484	1.5131		0.138385	1.90668		0.139196	1.71841		0.269953	3.14151		0.138096	1.44029		0.13893	1.19973
0.189791	1.40909		0.139589	1.09062		0.138492	1.66155		0.139286	1.83788		0.270229	2.97668		0.138208	1.41849		0.139098	1.22256
0.190106	1.77438		0.139694	0.870788		0.138767	1.394		0.139445	2.25756		0.27051	2.8655		0.138431	1.32033		0.139204	1.18349
0.190345	2.36703		0.139768	1.32572		0.138849	1.54646		0.139573	2.03027		0.270733	2.53153		0.138509	1.39357		0.139309	1.17708
0.190662	3.64537		0.14004	1.64882		0.138931	1.82768		0.139825	1.35641		0.271112	2.31599		0.138587	1.39537		0.13937	1.16804
0.190905	4.20177		0.140121	1.77216		0.13903	2.10842		0.139912	1.29519		0.271341	2.02389		0.138736	1.34243		0.139481	1.21027
0.191158	4.56979		0.140203	1.89024		0.139116	2.31259		0.140059	1.37918		0.271648	1.6937		0.138837	1.35292		0.139691	1.11525
0.191468	4.86925		0.140377	1.95508		0.139314	2.78355		0.14017	1.57838		0.272025	1.38699		0.139111	1.26698		0.139803	1.1028
0.191698	4.36625		0.140475	1.90933		0.13941	2.85278		0.140281	1.74876		0.272326	1.12721		0.139193	1.20733		0.139915	1.15897
0.191966	4.28268		0.140671	1.46899		0.139506	2.83655		0.140407	1.9436		0.272507	1.02668		0.139348	1.24948		0.140032	1.17483
0.192217	3.24723		0.140788	1.5348		0.139604	2.67008		0.140488	1.9724		0.272981	1.1435		0.139458	1.33242		0.140132	1.18629
0.192577	2.50408		0.140905	1.6211		0.139706	2.43746		0.140673	1.88787		0.273262	1.09201		0.139652	1.51398		0.140365	1.1166
0.192889	1.87746		0.140978	1.68805		0.139913	1.76576		0.140773	1.73161		0.273611	1.09053		0.139753	1.542		0.140439	1.15908
0.19315	1.99102		0.141082	1.7373		0.140013	1.3948		0.140874	1.40742		0.273954	1.10128		0.139853	1.59881		0.140513	1.16615
0.19346	2.73612		0.141231	1.78359		0.140114	1.31419		0.141016	1.31486		0.274264	0.941101		0.139976	1.66021		0.140615	1.18944
0.193809	2.59337		0.141343	1.94635		0.140231	1.49542		0.1411	1.24438		0.274535	0.878449		0.140062	1.6287		0.140723	1.17327
0.194114	1.9576		0.141455	2.00969		0.140341	1.84783		0.141241	1.46095		0.274934	0.851984		0.140336	1.43208		0.140958	1.20429
0.194388	1.97562		0.141542	1.93656		0.140544	2.10252		0.141363	1.72203		0.275001	0.856076		0.140424	1.31569		0.141055	1.24065
0.1947	2.71913		0.141667	1.85132		0.140652	2.04377		0.141485	1.85881		0.275067	0.880054		0.140548	1.35646		0.141151	1.20146
0.195023	3.27259		0.141936	1.44336		0.14076	1.91064		0.141548	2.04585		0.275186	1.10427		0.140651	1.23112		0.14129	1.16656
0.195353	4.25148		0.142035	1.15828		0.140876	1.60844		0.141641	1.97894		0.275462	1.78179		0.140871	1.34294		0.141359	1.17674
0.19561	4.21942		0.142134	0.934394		0.140953	1.54998		0.141833	1.56247		0.275746	2.05197		0.140986	1.45437		0.141522	1.17171
0.195999	3.52678		0.142172	1.10747		0.141152	1.53451		0.141927	1.44871		0.276006	2.65903		0.1411	1.44454		0.141624	1.13912
0.196239	3.21891		0.14228	1.4183		0.141253	1.97007		0.142087	1.26298		0.276312	2.84932		0.141167	1.46873		0.141726	1.15262
0.196469	2.83533		0.142457	2.00877		0.141355	2.28082		0.142211	1.25486		0.276638	2.96422		0.141285	1.41022		0.141835	1.14722
0.196759	2.23309		0.142569	2.217		0.14148	2.6034		0.142336	1.52854		0.27673	3.02704		0.141482	1.42266		0.141937	1.13686
0.197064	2.10118		0.142681	2.3407		0.141567	2.69074		0.142486	1.77025		0.276884	3.30747		0.141556	1.38967		0.142108	1.14155
0.197367	2.82363		0.142779	2.40299		0.141795	2.95465		0.142586	2.05707		0.27716	3.39959		0.14163	1.34402		0.142223	1.07598
0.197686	3.40465		0.142893	2.45347		0.141876	2.88453		0.142766	2.1968		0.277507	3.31351		0.141763	1.27138		0.142322	1.19745
0.197968	3.18555		0.143137	2.04266		0.141957	2.8145		0.14287	2.03657		0.277598	3.30361		0.141851	1.34868		0.142338	1.09962
0.198275	2.97717		0.143225	1.90931		0.142134	2.2823		0.143065	1.95624		0.277688	3.28704		0.142032	1.40442		0.142441	1.20635
0.198463	2.65701		0.143313	1.81942		0.142348	1.66666		0.143139	1.66178		0.277831	3.26784		0.142141	1.44145		0.142659	1.17691
0.198774	2.10933		0.143419	1.65066		0.142463	1.44448		0.143339	1.15047		0.278099	3.22968		0.142291	1.50511		0.142757	1.13839
0.199106	2.06234		0.143511	1.523		0.142544	1.70922		0.143437	1.25952		0.278405	3.05179		0.142406	1.51767		0.142978	1.24614
0.199362	2.19049		0.143762	1.42879		0.142579	1.46647		0.143535	1.39746		0.27851	3.0244		0.14252	1.53521		0.143078	1.24936
0.199573	2.8286		0.143848	1.55764		0.142663	1.99885		0.143682	1.67303		0.278714	2.89931		0.142601	1.43885		0.143178	1.19862
0.199702	3.11534		0.143934	1.7578		0.142913	2.35444		0.143928	1.70329		0.279001	2.65725		0.142705	1.33046		0.143234	1.18617
0.199812	3.46608		0.144037	1.73663		0.143171	2.18117		0.144035	1.62658		0.279352	2.39454		0.142934	1.36741		0.143341	1.20901
0.200094	3.5772		0.144135	1.67871		0.143362	1.89812		0.144142	1.50797		0.279678	2.15993		0.143022	1.39448		0.143546	1.19622
0.200341	3.3963		0.144351	1.42799		0.143474	1.72276		0.144243	1.36944		0.279762	2.08067		0.14311	1.38631		0.14366	1.15368
0.200617	3.04375		0.14445	1.23939		0.143586	1.40004		0.144382	1.11918		0.279952	1.78049		0.143243	1.51047		0.143774	1.11459
0.200712	2.74362		0.14455	0.987988		0.143632	1.37019		0.144558	1.62858		0.280329	1.4889		0.143505	1.63374		0.143901	1.12931
0.200811	2.45899		0.144642	0.921245		0.143736	1.52937		0.144674	1.92837		0.280423	1.47043		0.143587	1.63469		0.144004	1.15565
0.201173	2.17932		0.144753	1.21792		0.143909	2.09653		0.144791	2.20583		0.280537	1.30512		0.14367	1.61327		0.144223	1.09674
0.20141	2.76887		0.144925	1.83721		0.144023	2.46389		0.144894	2.27704		0.280916	1.20254		0.143825	1.49536		0.144344	1.1063
0.201748	3.42987		0.145054	2.15701		0.144192	2.74661		0.145148	2.3492		0.281182	1.14927		0.143932	1.49561		0.144465	1.1217
0.202082	4.11097		0.145183	2.31531		0.144305	2.83461		0.145338	1.81791		0.281491	1.31751		0.144115	1.37064		0.144482	1.16879
0.202344	4.1829		0.145208	2.57011		0.144419	2.77811		0.145463	1.6208		0.28182	1.34094		0.144223	1.22367		0.144595	1.15238
0.202629	3.79535		0.14533	2.77762		0.144493	2.66014		0.145682	1.40273		0.282087	1.41379		0.144332	1.27395		0.144747	1.12009
0.202941	3.50883		0.145458	2.8727		0.144602	2.36424		0.145772	1.21321		0.282443	1.52669		0.144374	1.2546		0.14484	1.20744
0.203266	2.64922		0.145733	2.49185		0.144872	1.76929		0.145931	1.48082		0.282538	1.44999		0.144484	1.32961		0.144933	1.23992
0.203557	2.12786		0.145831	2.32682		0.144966	1.53294		0.146151	1.57039		0.282632	1.4499		0.144674	1.43587		0.14508	1.19753
0.203857	2.01162		0.145929	2.08962		0.145061	1.4945		0.146468	1.46855		0.282727	1.40306		0.144752	1.43034		0.145203	1.18105
0.204188	2.21735		0.145998	1.92652		0.145099	1.55815		0.146555	1.25955		0.282823	1.1737		0.144952	1.46073		0.145359	1.21258
0.204537	2.65454		0.146095	1.69933		0.14522	1.90074		0.146659	1.11821		0.283121	1.14038		0.145068	1.39084		0.145522	1.22032
0.20478	2.63835		0.146247	1.35428		0.145482	2.51584		0.146778	1.27236		0.283387	1.02936		0.145184	1.3244		0.145655	1.20261
0.205106	2.42985		0.146351	1.3285		0.145566	2.57954		0.146957	1.87979		0.283725	0.935069		0.145287	1.25093		0.145787	1.19763
0.205459	1.96688		0.146421	1.12279		0.145755	2.36923		0.147212	2.3987		0.284077	1.37169		0.145373	1.29259		0.145966	1.19189
0.205733	2.97147		0.146753	1.19357		0.145854	2.17493		0.147306	2.49407		0.2843	1.57303		0.145606	1.52289		0.146039	1.19078
0.20607	3.4597		0.146839	1.1328		0.14607	1.50715		0.1474	2.52813		0.284621	2.00137		0.145716	1.51057		0.146236	1.11738
0.206356	3.84877		0.146924	1.00936		0.146177	1.31421		0.14749	2.56946		0.284733	2.11392		0.145825	1.59015		0.146345	1.14181
0.206641	4.79562		0.14696	0.775279		0.146283	1.42329		0.147584	2.5498		0.284844	2.21582		0.14589	1.69474		0.146455	1.12318
0.206979	4.82237		0.14706	0.75698		0.146391	1.84234		0.147753	2.40467		0.28496	2.34143		0.145995	1.6507		0.146573	1.14367
0.207285	4.95623		0.14721	1.02849		0.146486	2.13388		0.147849	2.18536		0.285068	2.53307		0.146227	1.59452		0.146671	1.0995
0.207577	4.3227		0.147312	1.41986		0.14665	2.50244		0.148036	1.63798		0.285271	2.93457		0.146297	1.58489		0.146885	1.11656
0.207898	3.81279		0.147529	1.75163		0.146769	2.77452		0.148141	1.3585		0.285605	3.11365		0.146368	1.59452		0.147003	1.13387
0.208203	2.71698		0.147637	2.02119		0.146888	2.84554		0.148246	1.05084		0.285853	3.30517		0.146485	1.54563		0.147122	1.16002
0.208454	2.16593		0.147826	2.65023		0.146983	2.81551		0.148375	0.980393		0.286206	3.27861		0.146595	1.46711		0.147168	1.16872
0.208758	1.51326		0.147948	2.94656		0.147095	2.72259		0.14848	1.10027		0.286566	3.28134		0.146766	1.22587		0.147289	1.15601
0.209106	1.34659		0.14807	3.05889		0.147253	2.12938		0.148681	1.05456		0.287059	2.70917		0.146869	1.25721		0.147409	1.23234
0.209392	1.7549		0.148078	3.1755		0.147356	1.84649		0.148774	1.12819		0.287126	2.38013		0.146971	1.28497		0.147433	1.25983
0.209695	1.60118		0.148188	3.1725		0.14746	1.4941		0.148867	1.13199		0.287209	1.00365		0.147112	1.32298		0.147516	1.24491
0.210014	1.65465		0.148436	2.95866		0.147584	1.35563		0.148922	1.17948		0.287431	1.80603		0.147247	1.31771		0.147611	1.22594
0.210305	1.98045		0.148539	2.92389		0.147684	1.65853		0.149039	1.11167		0.287694	2.27004		0.147425	1.42586		0.147718	1.22399
0.210651	2.939		0.148643	2.74266		0.147891	2.15809		0.149327	1.80323		0.287824	2.46624		0.14753	1.40097		0.148008	1.22817
0.210947	4.22357		0.148705	2.55094		0.148001	2.35001		0.149436	2.00166		0.287955	2.51751		0.147634	1.30047		0.14807	1.23533
0.211273	5.13553		0.148822	2.11655		0.14811	2.46179		0.149544	2.23311		0.288074	2.47871		0.147738	1.27621		0.148284	1.15425
0.211549	5.34769		0.149071	1.27011		0.148162	2.64356		0.149598	2.36602		0.288086	2.47303		0.147825	1.25104		0.148388	1.21804
0.211858	5.44459		0.149184	1.07431		0.148275	2.62188		0.149808	2.68251		0.288189	2.37863		0.148031	1.44077		0.148493	1.18837
0.21217	5.41574		0.149337	1.01825		0.148467	2.25658		0.149921	2.74147		0.288305	2.26035		0.14814	1.56753		0.148588	1.20892
0.212484	4.69003		0.149412	0.985062		0.148569	1.91286		0.150034	2.71499		0.288365	2.08332		0.148248	1.58243		0.148707	1.13404
0.212718	4.25378		0.149627	0.795265		0.148671	1.60701		0.150174	2.66189		0.28842	2.19307		0.148347	1.64682		0.148918	1.11811
0.213074	3.5513		0.149759	0.728302		0.14879	1.49425		0.150308	2.42598		0.288638	1.9033		0.148438	1.76367		0.149034	1.15267
0.213403	2.80609		0.149891	0.74752		0.148909	1.44397		0.150487	2.01287		0.288927	1.56416		0.148593	1.84728		0.14915	1.13376
0.213629	1.74515		0.14997	0.822802		0.14912	2.32841		0.150597	1.67521		0.289243	1.27049		0.148702	1.78156		0.149238	1.06059
0.213979	1.01986		0.15009	1.09374		0.149219	2.50783		0.150707	1.41477		0.28951	1.21001		0.148811	1.74803		0.14949	1.13595
0.214305	0.917585		0.150265	1.7415		0.149318	2.62813		0.150815	1.09611		0.28988	1.12875		0.148918	1.66445		0.149743	1.11802
0.214479	1.03611		0.150354	2.16512		0.149451	2.76654		0.15092	0.988398		0.290176	1.10753		0.149057	1.51595		0.149834	1.14645
0.214805	0.950837		0.150444	2.4956		0.149542	2.90251		0.151064	1.23866		0.290511	1.26119		0.149285	1.32037		0.150029	1.24632
0.215088	1.43651		0.150574	2.81189		0.149696	2.63586		0.151195	1.23998		0.290742	1.18385		0.149376	1.27036		0.150206	1.26036
0.21539	2.34813		0.150669	3.0061		0.149801	2.41647		0.151327	1.10282		0.291046	1.3433		0.149466	1.2404		0.150342	1.2269
0.215694	3.39332		0.150875	3.32993		0.149906	2.13272		0.15141	1.1024		0.291135	1.32373		0.149587	1.20115		0.150479	1.23183
0.215992	4.47532		0.150945	3.44831		0.14999	1.83983		0.151504	1.08895		0.291344	1.21338		0.149868	1.2544		0.150525	1.2406
0.216322	5.21744		0.151015	3.42104		0.150074	1.3822		0.151697	1.14217		0.291446	1.19921		0.149973	1.34349		0.150623	1.2159
0.216674	5.96609		0.151094	3.35569		0.150247	1.23717		0.151802	1.36558		0.291549	1.24495		0.150079	1.33172		0.150834	1.2107
0.216899	5.96977		0.151179	3.23184		0.15032	1.61161		0.151906	1.67996		0.29162	1.15717		0.150209	1.30389		0.151088	1.12798
0.217218	5.86003		0.151378	2.96647		0.150439	2.26117		0.151944	1.87511		0.291978	1.07988		0.150296	1.24179		0.151203	1.1738
0.217453	5.64859		0.15145	2.90658		0.150767	2.60978		0.152065	2.25497		0.29218	0.869308		0.150422	1.29807		0.151317	1.11311
0.217723	5.24847		0.151688	1.98937		0.150839	2.71095		0.152253	2.72184		0.292505	1.00334		0.150546	1.37438		0.15145	1.14508
0.217961	4.56307		0.151774	1.82372		0.150911	2.78368		0.152502	2.91643		0.29282	0.836319		0.15067	1.45201		0.151546	1.14106
0.218257	3.95322		0.151861	1.6028		0.150953	2.88628		0.152672	2.63054		0.293241	0.971223		0.15081	1.54228		0.151744	1.11607
0.21851	2.94049		0.152046	1.07503		0.151078	2.69705		0.152798	2.44854		0.293585	1.6729		0.150891	1.70516		0.151827	1.11188
0.218812	2.23489		0.152259	0.615578		0.151286	2.12809		0.152995	2.22583		0.293798	2.47525		0.151044	1.88654		0.151911	1.19931
0.219191	1.28249		0.15239	0.658251		0.151391	1.80457		0.153087	1.98927		0.294151	2.64116		0.151152	1.90932		0.152025	1.20956
0.219488	0.702664		0.152521	0.580552		0.151558	1.42597		0.153327	1.17838		0.294258	2.77008		0.15126	1.92021		0.152149	1.16238
0.219738	0.444401		0.152538	0.42053		0.151654	1.52412		0.153418	0.967077		0.294527	3.12878		0.151368	1.96112		0.152342	1.23714
0.220018	0.508248		0.152633	0.405845		0.15175	1.68312		0.153509	1.02656		0.294841	3.23427		0.151476	1.80899		0.152448	1.24733
0.220323	0.972593		0.152827	0.738323		0.151931	2.2436		0.153671	0.999082		0.295208	3.21338		0.15171	1.59002		0.152555	1.23113
0.220599	2.09025		0.152931	1.21532		0.152033	2.57313		0.153783	1.00073		0.295569	3.1358		0.151823	1.49563		0.152617	1.20457
0.220951	3.31826		0.15313	1.81478		0.152161	2.58725		0.153967	0.987062		0.295875	3.03871		0.151937	1.40274		0.152741	1.18256
0.22117	4.21098		0.153222	2.22549		0.152274	2.62009		0.154064	0.984444		0.296166	2.91161		0.151983	1.38403		0.152936	1.29151
0.221477	5.26038		0.153314	2.56313		0.152386	2.60109		0.154161	0.953153		0.29647	2.75216		0.152094	1.23981		0.153049	1.26506
0.221834	5.86065		0.153397	2.9338		0.152495	2.52121		0.154257	1.05025		0.296789	2.48211		0.152287	1.11985		0.153236	1.20316
0.222166	6.09622		0.153497	3.16369		0.15259	2.35573		0.154357	1.37266		0.297122	2.2639		0.152379	1.07847		0.153337	1.20739
0.222467	6.07678		0.153759	3.54205		0.152779	1.76524		0.154587	2.13516		0.297404	2.12186		0.152472	1.1018		0.153544	1.18167
0.222788	5.93064		0.153869	3.56249		0.152878	1.62422		0.154696	2.42325		0.297663	1.94758		0.152594	1.18233		0.153657	1.12883
0.22304	5.49707		0.154053	3.50012		0.152977	1.53515		0.154805	2.64548		0.29798	1.75209		0.152699	1.24895		0.153769	1.11577
0.223377	4.7637		0.154129	3.33222		0.153084	1.67002		0.154856	2.70883		0.29829	1.55903		0.152955	1.20028		0.153865	1.14629
0.223643	3.90365		0.15441	3.03641		0.153183	1.96217		0.154973	2.93111		0.298646	1.43982		0.153052	1.26246		0.153985	1.14184
0.223992	3.38322		0.154492	2.81388		0.153366	2.56014		0.155163	3.08118		0.298918	1.46499		0.153149	1.23203		0.154203	1.09535
0.224323	2.40882		0.154574	2.54718		0.153468	2.70411		0.155262	3.07595		0.299222	1.54602		0.153269	1.33031		0.154282	1.09802
0.224548	1.65176		0.154669	2.22493		0.153571	2.80277		0.15536	2.96037		0.29953	1.66426		0.153361	1.43089		0.154361	1.14055
0.22487	0.844075		0.154777	1.91163		0.153754	2.74474		0.15548	2.79014		0.299892	1.84537		0.153495	1.73787		0.154507	1.21972
0.225207	0.535227		0.15502	1.32865		0.153869	2.74443		0.155585	2.68078		0.300139	1.798		0.153604	1.82794		0.154614	1.24574
0.225484	0.453454		0.15508	1.05697		0.154014	2.64019		0.155767	2.13633		0.300531	1.84655		0.153712	1.94813		0.154783	1.18063
0.225769	0.855393		0.15514	0.761895		0.154118	2.2398		0.155874	1.7713		0.300653	1.92883		0.153787	1.99266		0.154892	1.21195
0.225982	1.30569		0.155336	0.427652		0.154221	1.84794		0.155982	1.39099		0.300776	1.92768		0.153904	2.11577		0.155001	1.25392
0.226317	2.25118		0.155613	0.386011		0.154367	1.49467		0.156161	1.0823		0.3008	1.76168		0.154147	2.05867		0.155066	1.27288
0.226523	3.70339		0.155703	0.615629		0.15446	1.40593		0.156235	0.910206		0.301154	1.62881		0.154257	1.98412		0.155176	1.25265
0.226811	4.33879		0.155851	1.1142		0.154659	1.82509		0.156356	0.775603		0.30144	1.56813		0.154366	1.86818		0.155361	1.2614
0.227033	4.85702		0.155957	1.44219		0.154744	1.97086		0.156468	0.788053		0.301881	1.31533		0.154439	1.84415		0.155478	1.28921
0.22732	5.76765		0.156173	2.18606		0.15483	2.15719		0.156579	0.836323		0.302158	1.12038		0.154536	1.75515		0.155594	1.25938
0.227529	5.99843		0.156311	2.60286		0.154882	2.23623		0.15675	0.744893		0.302477	1.15485		0.154787	1.38256		0.155737	1.25593
0.227886	6.11318		0.156448	2.93123		0.155014	2.50386		0.156839	0.890796		0.302579	1.25222		0.154886	1.29161		0.155818	1.23359
0.228124	6.06114		0.15653	3.20853		0.155261	2.66451		0.157009	1.21462		0.302758	0.92616		0.154984	1.19444		0.156042	1.2592
0.228381	5.89297		0.156627	3.33793		0.155366	2.53635		0.157079	1.48113		0.303171	1.22893		0.155073	1.06274		0.156123	1.17115
0.228631	5.62157		0.15691	3.67368		0.15547	2.41699		0.15715	1.71011		0.303403	1.4702		0.155332	1.00208		0.156205	1.12011
0.22893	5.0403		0.156994	3.68025		0.155527	2.03761		0.157363	2.33895		0.303703	1.65188		0.155443	1.05515		0.156323	1.13502
0.229159	4.5289		0.157162	3.47641		0.155637	1.69097		0.157463	2.63299		0.303816	1.70393		0.155554	1.04298		0.15662	1.10968
0.229489	3.69722		0.157295	3.35259		0.155822	1.51911		0.157609	3.02656		0.304106	2.26519		0.155662	0.981375		0.156709	1.13969
0.229663	3.31709		0.157427	3.18831		0.155924	1.7194		0.157702	3.10631		0.304284	2.43126		0.155759	1.03216		0.156797	1.10425
0.229952	2.3469		0.157547	2.82984		0.156027	2.07528		0.157794	3.16699		0.304643	2.79216		0.155995	1.29532		0.156899	1.15249
0.230231	1.91631		0.157791	2.20822		0.156166	2.25263		0.157902	3.12135		0.304954	2.87906		0.156098	1.49033		0.156999	1.20539
0.230494	1.36119		0.157889	1.79609		0.15627	2.52785		0.158201	2.99579		0.305239	3.01559		0.156202	1.54966		0.157201	1.20275
0.230739	0.807534		0.157987	1.49709		0.156482	2.91854		0.158293	2.80949		0.305606	3.06487		0.156296	1.81762		0.157325	1.19946
0.230882	0.691942		0.157998	1.25047		0.156584	2.92244		0.158385	2.65341		0.305712	3.0456		0.156545	2.05849		0.15745	1.27338
0.231027	0.610979		0.158101	0.915904		0.156686	2.91284		0.158488	2.38899		0.305882	2.98517		0.156652	2.07388		0.157522	1.2512
0.231302	0.765364		0.158337	0.528169		0.156792	2.8317		0.158584	2.09914		0.305964	3.00847		0.156759	2.14662		0.157636	1.24234
0.231626	0.776551		0.158417	0.345664		0.156863	2.69433		0.158743	1.44218		0.306171	2.93647		0.156872	2.06462		0.157831	1.27758
0.231897	1.07786		0.158623	0.245621		0.157086	2.15514		0.159063	0.806749		0.306467	2.8529		0.156969	2.05836		0.157938	1.29029
0.232183	1.81294		0.158716	0.349474		0.157177	1.83407		0.159159	0.680685		0.306729	2.64664		0.157157	1.96953		0.158045	1.33802
0.232441	2.942		0.158809	0.556876		0.157269	1.56002		0.159256	0.645401		0.306854	2.57348		0.157274	1.87293		0.158169	1.23271
0.232687	3.75832		0.158936	0.971234		0.157381	1.40155		0.159371	0.664858		0.307073	2.47698		0.157392	1.76794		0.158258	1.22769
0.232947	4.44079		0.159058	1.32912		0.157497	1.44944		0.15946	0.738813		0.307172	2.40512		0.157558	1.67118		0.158521	1.26679
0.233235	5.43718		0.159234	2.03889		0.157701	1.96363		0.15964	0.782623		0.30727	2.3359		0.157646	1.54209		0.158599	1.24535
0.233559	5.78118		0.159349	2.44671		0.157799	2.20912		0.159754	1.18401		0.307359	2.2847		0.157842	1.25087		0.158677	1.19579
0.23386	5.83356		0.159463	2.82988		0.157896	2.42908		0.159868	1.51621		0.307649	2.06464		0.157934	1.11178		0.158778	1.15646
0.234043	5.97231		0.159565	3.05897		0.157977	2.52641		0.159935	1.74544		0.307764	2.01126		0.158026	1.12045		0.158899	1.15703
0.234349	5.74151		0.159641	3.22909		0.158073	2.55804		0.160056	2.03857		0.307877	1.97917		0.158136	1.0698		0.159036	1.19694
0.234651	5.53394		0.159807	3.57769		0.158241	2.38924		0.16026	2.70279		0.308159	1.80777		0.15822	1.01202		0.159129	1.13703
0.234917	5.14798		0.159924	3.69965		0.158358	2.29344		0.160358	2.96906		0.308258	1.75938		0.158431	0.990429		0.159221	1.09411
0.235207	4.46862		0.160041	3.7261		0.158475	1.99521		0.160455	3.16978		0.308498	1.77353		0.158523	1.01606		0.159355	1.11706
0.235452	3.81231		0.160107	3.68391		0.158598	1.54779		0.160594	3.30224		0.308615	1.74021		0.158614	1.00458		0.159467	1.12993
0.235808	3.05356		0.160237	3.62825		0.158696	1.37851		0.160712	3.34387		0.308731	1.74729		0.158779	1.11446		0.159713	1.10825
0.236096	2.28247		0.160476	3.36012		0.158925	1.72761		0.160867	3.32643		0.308816	1.59972		0.158865	1.21592		0.159811	1.12273
0.236418	1.60405		0.160573	3.21353		0.159034	1.96136		0.160982	3.21309		0.309121	1.65464		0.159064	1.59393		0.159909	1.13605
0.236685	1.10985		0.160726	2.9126		0.159142	2.22856		0.161098	3.1641		0.309234	1.74595		0.159129	1.70761		0.160008	1.15677
0.236914	1.13008		0.160843	2.60016		0.159208	2.5022		0.161179	2.97571		0.309348	1.71246		0.159194	1.79791		0.160091	1.21194
0.237193	1.28589		0.160984	2.0473		0.159297	2.81745		0.161287	2.67895		0.309428	1.69275		0.159396	1.90434		0.160314	1.1954
0.23752	1.3441		0.161267	1.31597		0.159496	3.1586		0.161453	2.20709		0.309758	1.8964		0.159476	2.07734		0.160414	1.227
0.237889	1.61624		0.161324	1.05633		0.159615	3.17071		0.161573	1.94347		0.30987	1.94051		0.159703	2.18469		0.160515	1.25611
0.238147	1.46164		0.161382	0.805616		0.159733	3.11633		0.161692	1.59405		0.309981	1.99749		0.159767	2.22965		0.160687	1.25514
0.238443	1.66336		0.161492	0.511786		0.159864	2.86396		0.161805	1.16493		0.310031	2.0068		0.15983	2.25299		0.160775	1.26495
0.238699	2.64838		0.16157	0.335183		0.159962	2.77502		0.161915	0.812241		0.310377	1.95689		0.159994	2.22444		0.160864	1.24165
0.238947	3.32818		0.161792	0.3537		0.160118	2.33538		0.162129	0.478264		0.310722	2.1506		0.160086	2.15333		0.160953	1.28314
0.239267	3.98681		0.161878	0.428038		0.16022	2.0249		0.162224	0.436064		0.310819	2.09065		0.160318	1.95611		0.160961	1.29406
0.239565	4.33286		0.162062	0.662141		0.160323	1.6671		0.162319	0.496269		0.310917	2.0713		0.160388	1.86304		0.161071	1.2696
0.239795	5.2015		0.162173	0.940706		0.160425	1.47632		0.162396	0.579019		0.311008	2.05002		0.160458	1.7904		0.161192	1.26432
0.240043	5.46465		0.162284	1.34658		0.160526	1.38758		0.162509	0.780752		0.311317	1.90086		0.160528	1.65059		0.161478	1.28518
0.240371	5.56783		0.162434	1.84797		0.160706	1.84775		0.16273	1.28704		0.311652	1.96429		0.160842	1.22921		0.161573	1.21502
0.240705	5.28419		0.162523	2.17897		0.160825	2.11619		0.162821	1.68068		0.311753	1.90548		0.16095	1.032		0.161667	1.17512
0.240984	5.15758		0.162697	2.7848		0.160944	2.33189		0.162911	1.99969		0.311982	1.81703		0.161057	0.972883		0.16181	1.14621
0.241323	4.70459		0.162805	3.08814		0.161075	2.63274		0.163014	2.33552		0.312343	1.66411		0.161253	0.923579		0.161924	1.15232
0.241572	4.07693		0.162914	3.4295		0.161153	2.55316		0.163125	2.71719		0.312583	1.43867		0.161349	0.829909		0.162171	1.11946
0.24183	3.60762		0.163009	3.54284		0.161362	2.42496		0.163349	3.18756		0.312903	1.28195		0.161508	0.891918		0.162254	1.08556
0.242144	2.52743		0.163119	3.63989		0.161456	2.29173		0.163452	3.33583		0.31317	1.16921		0.161633	0.920198		0.162337	1.069
0.242434	2.02963		0.163319	3.71663		0.16155	2.01426		0.163555	3.46304		0.313533	1.17548		0.161798	1.16182		0.162461	1.08819
0.242744	1.6305		0.163402	3.72861		0.16167	1.67193		0.163672	3.49823		0.313764	0.941946		0.162074	1.66183		0.162579	1.10162
0.243065	1.4635		0.163485	3.67544		0.161772	1.56746		0.163753	3.43434		0.314133	1.16961		0.162183	1.72383		0.162804	1.13386
0.243295	1.58477		0.1636	3.58888		0.16194	1.79888		0.163921	3.36289		0.314368	1.56755		0.162292	1.83814		0.162875	1.14343
0.243627	2.2558		0.163689	3.46479		0.162046	1.89982		0.16403	3.29753		0.31465	1.80669		0.162374	2.05504		0.162946	1.25073
0.243803	2.51415		0.16392	3.14507		0.162153	2.23786		0.164138	3.17001		0.314972	2.0456		0.162504	2.23061		0.163084	1.21947
0.244025	2.27229		0.164029	2.94066		0.162262	2.56004		0.164276	2.6945		0.315073	2.15906		0.162648	2.28587		0.16338	1.2304
0.244284	2.14712		0.164138	2.65867		0.162358	2.86269		0.164544	2.11899		0.315175	2.24294		0.16276	2.31923		0.16345	1.30018
0.244524	2.09877		0.164231	2.11674		0.162575	3.18351		0.164655	1.80071		0.315266	2.38532		0.162872	2.29122		0.163519	1.33045
0.244831	1.79785		0.164518	1.39705		0.162695	3.26272		0.164766	1.39583		0.315588	2.77256		0.162999	2.29639		0.163734	1.23931
0.24518	1.79398		0.164611	1.06407		0.162814	3.26902		0.164852	1.06533		0.315869	2.76379		0.163098	2.24519		0.163839	1.26319
0.245504	2.24815		0.164703	0.787247		0.162881	3.30458		0.164952	0.817291		0.316161	2.80931		0.163302	2.09608		0.163945	1.28223
0.245674	2.79947		0.164755	0.642805		0.162982	3.21502		0.165152	0.509279		0.316441	2.97073		0.163413	2.03727		0.16405	1.2984
0.245997	3.33346		0.164854	0.604821		0.163178	2.78823		0.165246	0.421035		0.316808	2.86776		0.163523	1.96957		0.164116	1.3302
0.246247	4.00467		0.165063	0.519434		0.163291	2.4484		0.165339	0.415504		0.317059	2.78827		0.163617	1.73242		0.164205	1.24885
0.24637	4.26988		0.165154	0.53823		0.163403	2.09263		0.165456	0.60311		0.317182	2.70014		0.163725	1.4707		0.164422	1.19404
0.246546	4.47889		0.165357	0.682176		0.16351	1.75351		0.165567	0.772839		0.317304	2.62664		0.163933	1.23375		0.164492	1.21273
0.246867	4.62725		0.165449	0.816536		0.163586	1.45025		0.165745	1.45066		0.317377	2.63678		0.164018	1.13052		0.164562	1.22352
0.247117	4.99539		0.165541	0.985115		0.163774	1.45933		0.165849	1.76488		0.31764	2.56963		0.164102	0.959855		0.164675	1.16973
0.247387	4.73913		0.165653	1.26915		0.163861	1.70906		0.165953	2.13012		0.317768	2.50614		0.164273	0.862245		0.164774	1.1343
0.247691	4.57519		0.165767	1.60496		0.163948	1.8448		0.166072	2.51534		0.317895	2.47848		0.164363	0.805709		0.16498	1.17608
0.247821	4.39553		0.16602	2.46674		0.164111	2.23938		0.166188	2.86118		0.318016	2.42832		0.164492	0.79381		0.165091	1.15621
0.247941	4.27935		0.166097	2.74885		0.164233	2.40103		0.166351	3.20736		0.318372	2.19751		0.164605	0.819541		0.165202	1.08932
0.248239	3.54095		0.166174	2.93605		0.164435	2.57327		0.166478	3.40714		0.318445	2.15504		0.164719	0.858069		0.165309	1.08974
0.24851	3.25011		0.166225	3.09211		0.164528	2.44051		0.166605	3.53002		0.318519	2.13292		0.164834	0.978308		0.165429	1.13546
0.248816	2.61798		0.166353	3.39756		0.16462	2.29562		0.166678	3.56593		0.318679	2.05466		0.164948	1.18952		0.165607	1.13955
0.249199	1.96643		0.166551	3.60763		0.164724	2.09782		0.166795	3.47967		0.319103	1.88482		0.165202	1.60102		0.165729	1.13798
0.249434	1.71067		0.166647	3.62775		0.164835	1.82956		0.16697	3.49764		0.319457	1.78408		0.165292	1.7326		0.165863	1.13717
0.249689	2.40465		0.166743	3.67793		0.165022	1.49985		0.167064	3.45303		0.319519	1.81559		0.165456	2.04103		0.165974	1.20446
0.249968	2.54139		0.166919	3.76316		0.16513	1.62078		0.167158	3.22725		0.319682	1.77303		0.165546	2.16702		0.16621	1.21388
0.250202	2.73356		0.167007	3.67883		0.165238	1.85735		0.167256	3.03749		0.320068	1.84451		0.165752	2.29059		0.166318	1.19403
0.250505	2.97994		0.167153	3.34956		0.16531	2.18196		0.167379	2.83941		0.320328	1.7086		0.165867	2.3686		0.166426	1.27028
0.250784	2.88964		0.167246	3.17742		0.165412	2.56774		0.167605	2.25629		0.3207	2.09579		0.165982	2.38283		0.166566	1.3045
0.251043	3.27265		0.16734	3.04734		0.165665	2.98159		0.167685	1.95264		0.320963	2.15935		0.166087	2.44606		0.166671	1.30534
0.251245	3.02474		0.167491	2.85053		0.165738	3.19816		0.167764	1.65896		0.321225	2.34848		0.166179	2.3902		0.166824	1.25978
0.251555	2.80986		0.167569	2.56369		0.165812	3.32656		0.167875	1.30895		0.32136	2.33205		0.166398	2.29368		0.166926	1.32923
0.251702	2.72999		0.167782	1.9623		0.165983	3.33051		0.168	1.05358		0.321595	2.29983		0.166483	2.25032		0.167028	1.32046
0.251793	2.38757		0.167905	1.68157		0.166209	3.19946		0.168205	0.48391		0.321827	2.21859		0.166568	2.19832		0.167139	1.29856
0.252136	2.18488		0.168028	1.34596		0.166327	3.04381		0.168322	0.312484		0.322133	2.14729		0.166661	2.02735		0.167233	1.25583
0.252434	1.70222		0.16811	1.01548		0.166446	2.80536		0.168439	0.312854		0.322468	2.16909		0.166777	1.89865		0.167434	1.25387
0.252772	1.80283		0.168222	0.680873		0.166527	2.65438		0.168531	0.472962		0.322819	2.04399		0.167038	1.51652		0.167524	1.25222
0.252979	2.72562		0.16839	0.754072		0.166637	2.26091		0.168639	0.712981		0.323165	1.84868		0.167147	1.29484		0.167614	1.27008
0.253368	3.15209		0.168478	0.865157		0.1668	1.79748		0.168864	1.30444		0.323468	1.83047		0.167256	1.06805		0.167709	1.14902
0.253633	3.87215		0.168566	0.974513		0.166883	1.51855		0.168953	1.65424		0.32375	1.54531		0.167297	0.923106		0.167825	1.15604
0.253921	3.88044		0.168707	0.923851		0.167007	1.31803		0.169043	2.04036		0.324089	1.5569		0.167599	0.737704		0.168038	1.15707
0.254261	4.13841		0.168805	0.938737		0.167229	1.54662		0.169148	2.42797		0.324423	1.46357		0.167783	0.66188		0.168136	1.121
0.254573	4.07818		0.168951	1.18619		0.16734	1.92263		0.169258	2.68988		0.324699	1.20099		0.167877	0.779707		0.168235	1.07522
0.254808	3.81535		0.169086	1.23468		0.167537	2.3196		0.169457	3.17363		0.32501	1.14066		0.167971	0.872286		0.168344	1.102
0.255142	3.53684		0.169219	1.32649		0.167639	2.37142		0.169545	3.38673		0.325411	1.01562		0.168007	0.959328		0.168454	1.13054
0.255517	2.71183		0.169221	1.22305		0.167896	2.28204		0.169632	3.49315		0.325799	1.16117		0.168117	1.0795		0.168653	1.15822
0.255759	2.18395		0.169342	1.72468		0.167988	2.05927		0.169753	3.58559		0.326344	1.4939		0.168298	1.27133		0.168759	1.14174
0.256049	1.86926		0.169481	2.11179		0.16808	1.81428		0.169878	3.64311		0.32664	2.05918		0.168406	1.52854		0.168865	1.12002
0.25628	1.71303		0.169615	2.56537		0.16823	1.61947		0.170058	3.68369		0.326936	2.16392		0.168624	1.92672		0.168992	1.19353
0.256597	2.25988		0.169838	3.04321		0.168323	1.49985		0.170141	3.60449		0.327179	2.34262		0.168732	2.04384		0.169241	1.16726
0.256833	2.7051		0.169943	3.26874		0.168518	1.76912		0.170224	3.48341		0.327283	2.31895		0.16884	2.17016		0.169344	1.27211
0.257148	3.08064		0.170049	3.45595		0.168615	2.03662		0.170387	3.2398		0.327388	2.41415		0.16893	2.25624		0.169446	1.31157
0.257404	3.33902		0.170129	3.44937		0.168712	2.35812		0.170497	3.06224		0.327628	2.53834		0.169015	2.45813		0.169627	1.31004
0.257714	3.82938		0.170401	3.56439		0.168762	2.72262		0.170676	2.68572		0.327736	2.53815		0.169242	2.43515		0.169709	1.34718
0.258006	3.9733		0.170505	3.49847		0.168867	3.01165		0.170749	2.47087		0.327844	2.53268		0.169333	2.46957		0.169885	1.27549
0.258356	3.9154		0.170609	3.38804		0.169086	3.42747		0.170823	2.25374		0.327936	2.66403		0.169425	2.51465		0.169955	1.36724
0.258636	3.70789		0.170621	3.22649		0.16917	3.54445		0.170978	1.73595		0.328126	2.59193		0.169527	2.49968		0.170026	1.33168
0.258994	3.28962		0.17074	3.10206		0.169254	3.62657		0.171233	0.935903		0.328238	2.58453		0.169654	2.41271		0.170246	1.25654
0.259245	3.01129		0.170954	2.98162		0.169448	3.5199		0.17132	0.697345		0.328488	2.66594		0.169833	2.30077		0.170309	1.24927
0.259543	2.33924		0.171038	2.71821		0.169535	3.49581		0.171407	0.473905		0.328808	2.59192		0.169927	2.16743		0.17049	1.2891
0.259862	1.9794		0.171257	2.16523		0.169689	3.3126		0.171615	0.30513		0.329117	2.51528		0.170022	2.07759		0.170579	1.26627
0.260118	1.70059		0.171352	1.86805		0.169796	3.16241		0.171703	0.340708		0.329345	2.51178		0.17018	1.85934		0.170668	1.23935
0.260365	1.6205		0.171447	1.53121		0.169902	2.98492		0.171897	0.679465		0.329711	2.28812		0.170282	1.72875		0.17079	1.15716
0.260695	1.8034		0.171547	1.18523		0.170022	2.45573		0.171991	0.952473		0.330031	2.27384		0.170493	1.37869		0.170876	1.13633
0.260967	2.61059		0.171661	0.924377		0.170139	2.05605		0.172085	1.30015		0.330293	2.05932		0.170572	1.27365		0.171131	1.17224
0.261257	2.89586		0.171871	0.880974		0.170353	1.44895		0.172213	1.65564		0.330671	1.93475		0.170651	1.0032		0.171215	1.10384
0.261588	3.2977		0.17198	1.00949		0.170423	1.42151		0.172328	2.02914		0.330924	1.92152		0.170738	0.839162		0.1713	1.04704
0.261905	2.85498		0.172089	1.01943		0.170492	1.3751		0.172521	2.68162		0.331329	1.78279		0.170842	0.731924		0.171367	1.08389
0.262196	3.10518		0.172149	1.20883		0.170622	1.42231		0.172607	2.93721		0.331552	1.91305		0.171039	0.580587		0.171475	1.09379
0.262548	2.79577		0.172258	1.31758		0.170726	1.70538		0.172693	3.18373		0.33187	1.85739		0.171141	0.583617		0.171746	1.07305
0.262807	2.51135		0.172419	1.56133		0.170927	2.26105		0.172789	3.3703		0.332131	1.87556		0.171244	0.612342		0.171841	1.10868
0.263001	2.33026		0.172549	1.51159		0.171036	2.36064		0.17289	3.48096		0.332478	2.02143		0.171348	0.751066		0.171935	1.16329
0.263296	1.97755		0.172679	1.45361		0.171145	2.34837		0.173119	3.73382		0.332814	2.26171		0.171455	0.919532		0.172108	1.1745
0.263622	1.73412		0.172696	1.55587		0.171276	2.37003		0.173226	3.73577		0.3331	2.46643		0.171674	1.40664		0.172178	1.15453
0.263911	1.93903		0.172805	1.50436		0.171359	2.27551		0.173332	3.78919		0.333213	2.5141		0.17178	1.49228		0.172281	1.15452
0.264108	2.21305		0.172964	1.51754		0.171562	1.76717		0.17341	3.69912		0.333435	2.55295		0.171885	1.71211		0.172394	1.28244
0.264439	3.09431		0.173039	1.70271		0.17166	1.35507		0.173525	3.62258		0.333518	2.60572		0.171973	1.84141		0.172507	1.30778
0.264615	3.2394		0.173261	1.95441		0.171759	1.44081		0.173691	3.38958		0.333657	2.56664		0.172068	2.05306		0.172628	1.28615
0.26495	4.06601		0.173358	2.31864		0.171869	1.64693		0.17381	3.19224		0.333993	2.4953		0.172301	2.27682		0.172771	1.27103
0.265266	4.46586		0.173455	2.58536		0.171983	1.87436		0.173928	2.98285		0.334241	2.45485		0.172399	2.40412		0.172891	1.34208
0.265565	4.82912		0.173545	2.71916		0.172167	2.36917		0.174059	2.63903		0.334585	2.32606		0.172496	2.48452		0.173029	1.35688
0.265857	4.55823		0.17368	2.92785		0.172243	2.75135		0.174147	2.37363		0.334943	2.27669		0.172588	2.53641		0.173166	1.30726
0.266112	4.59933		0.173916	3.42752		0.17232	3.10706		0.174354	1.70503		0.335224	2.23267		0.172687	2.5036		0.173266	1.28844
0.266403	4.45876		0.174005	3.47043		0.172435	3.3507		0.174445	1.44642		0.335316	2.11387		0.172924	2.57454		0.173378	1.32982
0.266671	3.84773		0.174094	3.4256		0.172548	3.48181		0.174536	1.1839		0.335407	2.09273		0.173023	2.53203		0.173532	1.39
0.266959	3.49922		0.174228	3.3605		0.17277	3.67504		0.17465	0.863673		0.335532	2.08742		0.173122	2.45343		0.173648	1.25811
0.267332	2.76787		0.174338	3.34305		0.172873	3.75475		0.174748	0.654364		0.335809	1.79932		0.17322	2.31475		0.173764	1.25923
0.26765	2.5223		0.174482	3.11196		0.172976	3.74679		0.174913	0.292648		0.336139	1.82156		0.173341	2.23464		0.173904	1.24982
0.267905	1.83313		0.1746	2.90251		0.172994	3.78274		0.175021	0.299099		0.336257	1.78725		0.173496	2.15431		0.173989	1.22594
0.268227	1.47761		0.174718	2.66395		0.173101	3.60832		0.175128	0.384079		0.33645	1.59722		0.173604	1.93764		0.174194	1.19435
0.268556	1.25901		0.174838	2.42299		0.17326	3.37757		0.175269	0.614867		0.336729	1.41893		0.173713	1.74407		0.174332	1.17726
0.268821	1.31426		0.174938	2.17641		0.17336	3.176		0.175359	0.839788		0.337019	1.28524		0.17385	1.58546		0.174469	1.15168
0.269166	1.76862		0.175056	1.56378		0.173466	2.83328		0.175558	1.49574		0.337372	1.13536		0.173924	1.50745		0.174492	1.14999
0.269498	1.98968		0.17519	1.25372		0.173755	1.82365		0.175659	1.83118		0.337642	1.08101		0.174157	1.07831		0.174755	1.05878
0.269776	2.33406		0.175324	0.951049		0.173853	1.61532		0.175761	2.13936		0.337991	1.06514		0.174227	0.905862		0.174853	1.11488
0.270094	2.29371		0.175412	0.915594		0.17395	1.24482		0.175848	2.53892		0.338081	1.03244		0.174296	0.769818		0.175019	1.11171
0.270372	2.20711		0.175532	0.898682		0.173987	1.29481		0.175953	2.83561		0.338286	1.02358		0.174376	0.678401		0.175123	1.04439
0.270661	2.12801		0.175747	1.26057		0.174102	1.45521		0.176181	3.37992		0.338584	1.21807		0.174505	0.577057		0.175349	1.14335
0.270978	1.86455		0.175848	1.46009		0.174298	1.75345		0.17629	3.57925		0.33883	1.56146		0.174751	0.649419		0.175462	1.199
0.271271	1.77355		0.175949	1.63127		0.174389	1.85745		0.176399	3.69763		0.339163	1.70932		0.174864	0.728428		0.175576	1.27107
0.271612	1.97329		0.175986	1.78126		0.174616	2.28536		0.176446	3.76946		0.339528	1.73351		0.174976	0.909025		0.17572	1.22708
0.271867	2.37357		0.1761	1.84015		0.174714	2.33217		0.176562	3.81094		0.339599	1.79042		0.175079	1.05376		0.175964	1.31032
0.272203	3.19323		0.176227	1.873		0.174812	2.36315		0.176793	3.76676		0.339671	1.89537		0.175188	1.21987		0.176081	1.33943
0.272446	3.79806		0.176318	1.9773		0.174925	2.3118		0.176889	3.69105		0.339742	2.00107		0.17529	1.55102		0.176198	1.2779
0.272824	4.45821		0.176539	1.91656		0.175005	2.02072		0.176985	3.59212		0.339866	2.05953		0.17543	1.79262		0.176297	1.31405
0.273122	5.1241		0.176632	1.63845		0.175229	1.48836		0.17714	3.4232		0.339973	2.08729		0.175569	2.00202		0.176398	1.35937
0.273415	5.19718		0.176725	1.63994		0.175315	1.63712		0.177224	3.32559		0.3401	2.40316		0.175675	2.14086		0.17658	1.37173
0.273719	5.33183		0.17686	1.66916		0.175402	1.70819		0.177373	2.97958		0.340459	2.24256		0.175793	2.2544		0.176727	1.29799
0.274051	5.1747		0.176971	1.77636		0.175508	1.7792		0.177495	2.78628		0.340548	2.30898		0.175978	2.51683		0.177051	1.24591
0.274356	5.04758		0.177163	1.96392		0.175631	2.00588		0.177617	2.47035		0.340701	2.44677		0.176077	2.5986		0.177117	1.22877
0.274603	4.93357		0.177283	2.2006		0.175818	2.78717		0.177662	2.17109		0.340996	2.45632		0.176176	2.62482		0.177241	1.23825
0.274881	4.44185		0.177402	2.41747		0.175924	3.12185		0.177969	1.4473		0.34131	2.47119		0.176287	2.64177		0.177399	1.20981
0.275147	4.09046		0.177443	2.50082		0.17603	3.35265		0.178094	1.0738		0.341616	2.36137		0.176371	2.6235		0.177537	1.18404
0.275443	3.40966		0.177562	2.71348		0.176095	3.56631		0.17822	0.695161		0.34192	2.31993		0.176567	2.63789		0.177832	1.0871
0.275684	2.95435		0.177779	3.04542		0.176208	3.69557		0.178369	0.482578		0.342256	2.19492		0.176676	2.5117		0.177917	1.09333
0.275949	2.74998		0.177875	3.19149		0.17642	3.91273		0.178448	0.43365		0.342349	2.14434		0.176784	2.42346		0.178003	1.12567
0.276312	2.07884		0.177971	3.18563		0.176539	3.92858		0.178631	0.454292		0.34257	2.14059		0.176896	2.39128		0.178173	1.05313
0.276532	1.75868		0.17808	3.12562		0.176658	3.87179		0.178704	0.511019		0.34285	2.08107		0.176994	2.33505		0.17829	1.09158
0.276794	1.31588		0.178212	3.0422		0.176681	3.92763		0.178777	0.655211		0.343129	1.96019		0.177183	2.05675		0.178469	1.11161
0.27706	0.957191		0.178364	2.86521		0.176824	3.74337		0.17897	1.03837		0.343505	1.97146		0.177271	1.86128		0.178566	1.11839
0.277304	0.869519		0.178468	2.71034		0.177077	3.15855		0.179054	1.39042		0.343582	2.09062		0.177359	1.78877		0.178663	1.09092
0.277579	0.899945		0.178572	2.48515		0.177175	2.78706		0.179237	2.08586		0.343782	1.96357		0.177519	1.52632		0.178737	1.12518
0.2779	1.11795		0.17871	2.26831		0.177273	2.52197		0.179329	2.33579		0.344082	2.00423		0.177602	1.30453		0.178859	1.12318
0.277992	1.14185		0.178809	1.99515		0.177375	2.27929		0.179421	2.627		0.344431	2.04197		0.177801	1.01471		0.179038	1.26764
0.278107	1.36878		0.178984	1.51591		0.177458	2.05385		0.179534	2.99477		0.344507	2.08987		0.177896	0.902655		0.179153	1.22103
0.278311	1.5591		0.179102	1.19742		0.177679	1.41414		0.179625	3.22138		0.344583	2.13664		0.17799	0.758991		0.179268	1.26709
0.278581	1.57639		0.17922	0.886596		0.177775	1.3341		0.179828	3.56484		0.344742	2.2111		0.178102	0.580201		0.179406	1.29295
0.278827	1.41327		0.179291	1.02184		0.177993	1.73473		0.179941	3.71939		0.345042	2.43053		0.178173	0.544808		0.179491	1.35328
0.279074	1.41812		0.179434	1.18441		0.178101	1.87298		0.180053	3.85921		0.345296	2.5264		0.178357	0.648704		0.179658	1.31301
0.279325	1.47269		0.179571	1.52408		0.178271	2.08539		0.180174	3.89458		0.345636	2.75475		0.17847	0.7573		0.179775	1.32758
0.27969	1.49117		0.179725	1.64955		0.178391	2.28136		0.180262	3.86722		0.345738	2.7787		0.178582	0.873262		0.179892	1.33113
0.279916	2.09805		0.179878	1.84142		0.17851	2.36779		0.180428	3.84576		0.34584	2.75519		0.178733	1.07537		0.180012	1.41446
0.280202	2.92025		0.179947	2.05934		0.178553	2.09705		0.180528	3.74796		0.345918	2.65238		0.178801	1.17509		0.180118	1.43547
[truncated: 23,422 more rows]

## Sheet: Fig2B_reference
20 mK			50 mK			100 mK			200 mK			285 mK			400 mK			800 mK
[truncated: 23,035 more rows]

[truncated: 3 more sheets: Fig2C, Fig2D_cavity, Fig2D_reference]
