# Supplementary material for: Cavity quantum electrodynamics control of quantum Hall stripes
Source: Nat Phys. 2026 May 15;22(7):1094–9. doi: 10.1038/s41567-026-03287-3 (PMC13423813; doi:10.1038/s41567-026-03287-3)
Supplement: Supplementary file 4 — Source data for the plots shown in Extended Data Fig. 1. [file 41567_2026_3287_MOESM4_ESM.xlsx]

## Sheet: Rxx
B	Rxx
9.52481	-2.42568
9.52437	-2.41793
9.52394	-2.41642
9.52359	-2.4152
9.52316	-2.41452
9.52273	-2.41736
9.52238	-2.42255
9.52195	-2.42428
9.52152	-2.42397
9.52117	-2.4247
9.52074	-2.42365
9.5203	-2.42423
9.51996	-2.41514
9.51952	-2.4026
9.51909	-2.39958
9.51875	-2.40453
9.51831	-2.41268
9.51788	-2.41179
9.51745	-2.41543
9.5171	-2.42121
9.51667	-2.42929
9.51623	-2.43829
9.51589	-2.44723
9.5223	-2.45905
9.52186	-2.46361
9.52152	-2.46069
9.52108	-2.45286
9.52126	-2.42872
9.52082	-2.42161
9.5203	-2.42065
9.51996	-2.42016
9.51952	-2.42222
9.51857	-2.41112
9.51814	-2.39681
9.51779	-2.3809
9.51736	-2.3678
9.51684	-2.35394
9.51597	-2.33999
9.51554	-2.34351
9.51511	-2.35564
9.51485	-2.37257
9.51433	-2.38627
9.51381	-2.37651
9.51294	-2.34978
9.51173	-2.36772
9.51078	-2.38526
9.51034	-2.38192
9.50948	-2.37893
9.50905	-2.37423
9.50853	-2.35241
9.50723	-2.32568
9.50636	-2.32933
9.50584	-2.32662
9.50506	-2.32768
9.50463	-2.33296
9.50368	-2.335
9.50333	-2.32805
9.5029	-2.32727
9.50238	-2.32729
9.50186	-2.32317
9.50099	-2.28623
9.50056	-2.26582
9.50004	-2.25629
9.49969	-2.25586
9.49926	-2.25902
9.49839	-2.27478
9.49796	-2.28252
9.49753	-2.28314
9.49709	-2.2772
9.49657	-2.27027
9.49571	-2.25354
9.49528	-2.25088
9.49476	-2.25906
9.49432	-2.27773
9.49389	-2.29638
9.49294	-2.3077
9.4925	-2.3144
9.49216	-2.33027
9.49164	-2.33444
9.49121	-2.3287
9.49043	-2.31174
9.48999	-2.30978
9.48956	-2.31205
9.48904	-2.31539
9.48852	-2.30966
9.48774	-2.29197
9.48731	-2.29374
9.48688	-2.29944
9.48653	-2.30289
9.48601	-2.3089
9.48514	-2.31663
9.48462	-2.31415
9.48419	-2.29877
9.48367	-2.27599
9.48324	-2.25692
9.48246	-2.25845
9.48203	-2.25701
9.48159	-2.24926
9.48151	-2.24683
9.48107	-2.25763
9.48003	-2.27713
9.4796	-2.30077
9.47882	-2.32743
9.47839	-2.33553
9.47804	-2.33254
9.47761	-2.31688
9.47718	-2.29782
9.4764	-2.26091
9.47596	-2.23873
9.47553	-2.21918
9.47544	-2.20051
9.47501	-2.19066
9.47449	-2.18759
9.47406	-2.18722
9.47319	-2.18085
9.47276	-2.17322
9.47198	-2.15407
9.47103	-2.14981
9.47059	-2.14774
9.46973	-2.14924
9.46921	-2.15595
9.46834	-2.17423
9.46791	-2.19404
9.46748	-2.21209
9.46704	-2.21722
9.46661	-2.2156
9.46566	-2.20227
9.46531	-2.20011
9.46488	-2.19994
9.46436	-2.20197
9.46393	-2.19962
9.46306	-2.16668
9.46263	-2.13973
9.46211	-2.11317
9.46159	-2.09367
9.46115	-2.08542
9.46046	-2.07559
9.45942	-2.05876
9.45899	-2.06451
9.45786	-2.07896
9.45743	-2.09894
9.45691	-2.108
9.45639	-2.1053
9.45674	-2.09589
9.4563	-2.08586
9.45561	-2.07748
9.45518	-2.06516
9.45466	-2.02866
9.45327	-1.9736
9.45284	-1.95113
9.45241	-1.92782
9.45189	-1.90367
9.45154	-1.88518
9.45076	-1.85853
9.45033	-1.86516
9.4499	-1.88197
9.44938	-1.90295
9.44894	-1.90734
9.44799	-1.89282
9.44756	-1.88366
9.44721	-1.87185
9.44669	-1.85698
9.44626	-1.85454
9.44548	-1.86721
9.44453	-1.86068
9.44409	-1.83905
9.44323	-1.80881
9.44279	-1.77731
9.44219	-1.7322
9.44106	-1.70651
9.44063	-1.68311
9.4402	-1.65887
9.44002	-1.6369
9.43959	-1.62356
9.43872	-1.60952
9.43829	-1.6002
9.43743	-1.58036
9.43699	-1.573
9.43665	-1.55994
9.43595	-1.5482
9.43552	-1.52685
9.43491	-1.47803
9.43439	-1.45839
9.43396	-1.43936
9.43379	-1.42183
9.43335	-1.41137
9.43258	-1.40608
9.43214	-1.40462
9.43136	-1.3805
9.43084	-1.36112
9.43032	-1.34079
9.43032	-1.32101
9.42989	-1.29581
9.42902	-1.27995
9.42859	-1.27159
9.42781	-1.26359
9.42729	-1.25764
9.42677	-1.24035
9.42669	-1.21883
9.42625	-1.19263
9.42556	-1.16096
9.42513	-1.12379
9.42426	-1.05387
9.42383	-1.02725
9.4234	-1.00734
9.4234	-0.983422
9.42296	-0.94725
9.4221	-0.900628
9.42158	-0.851956
9.42114	-0.763925
9.41984	-0.704818
9.41889	-0.599821
9.41846	-0.559517
9.41759	-0.523842
9.41716	-0.491834
9.41621	-0.415627
9.41586	-0.378746
9.41543	-0.340907
9.41491	-0.306557
9.41448	-0.266332
9.41344	-0.185105
9.413	-0.137293
9.41257	-0.0881711
9.41231	-0.0538914
9.41188	-0.0249248
9.41092	0.0469041
9.41049	0.0866033
9.41006	0.131841
9.40963	0.180149
9.40919	0.225888
9.40824	0.323783
9.40781	0.37076
9.40746	0.419555
9.40685	0.47548
9.40651	0.517078
9.40573	0.569982
9.4046	0.62431
9.40417	0.654968
9.40348	0.692892
9.40304	0.738709
9.40218	0.853763
9.40174	0.911045
9.40131	0.97409
9.40079	1.03157
9.40036	1.09217
9.39949	1.20924
9.39897	1.26105
9.39845	1.31829
9.39802	1.37639
9.39759	1.43662
9.39681	1.55037
9.39638	1.60685
9.39594	1.67165
9.39551	1.75004
9.39508	1.8268
9.39421	1.95676
9.39378	2.00319
9.39343	2.03571
9.39317	2.06451
9.39274	2.0897
9.39205	2.12816
9.39161	2.17781
9.3904	2.28246
9.38997	2.34203
9.38945	2.41193
9.38927	2.46863
9.38884	2.52074
9.38806	2.62529
9.38754	2.68786
9.38711	2.77077
9.38659	2.84287
9.38616	2.90625
9.38538	3.03758
9.38451	3.29835
9.38408	3.3844
9.38321	3.46239
9.38278	3.53554
9.38217	3.67682
9.38105	3.80875
9.38018	3.94364
9.37966	4.02304
9.37923	4.10363
9.37914	4.1965
9.37862	4.28555
9.37784	4.38506
9.37741	4.49031
9.37663	4.67545
9.37611	4.76404
9.37568	4.87368
9.37568	4.97678
9.37516	5.07998
9.37429	5.17617
9.37377	5.26627
9.37299	5.43532
9.37256	5.51374
9.37204	5.59252
9.37195	5.6769
9.37161	5.76072
9.37083	5.84712
9.37039	5.92899
9.36944	6.10809
9.36901	6.21366
9.36858	6.33862
9.36797	6.46007
9.36754	6.57128
9.36684	6.7942
9.36641	6.8933
9.36606	6.98333
9.36546	7.06879
9.36503	7.15078
9.36425	7.35455
9.36329	7.71492
9.36286	7.84386
9.36199	7.97045
9.36156	8.11779
9.36096	8.38015
9.35983	8.6435
9.35931	8.77614
9.35888	8.9247
9.3587	9.05459
9.35836	9.17397
9.35766	9.28484
9.35723	9.39586
9.35671	9.6365
9.35541	9.94061
9.35498	10.0898
9.35455	10.2419
9.35446	10.3908
9.35403	10.5329
9.35307	10.6895
9.35273	10.8217
9.35195	11.0754
9.35143	11.2
9.351	11.3236
9.35091	11.452
9.35048	11.6087
9.3497	11.7541
9.34926	11.8989
9.34874	12.048
9.34822	12.2029
9.34771	12.5621
9.34667	12.9223
9.34545	13.2994
9.34502	13.4911
9.3445	13.679
9.34424	13.8859
9.34381	14.068
9.34303	14.4241
9.34216	14.98
9.34164	15.1757
9.34069	15.3848
9.34026	15.6054
9.33939	16.0596
9.33896	16.3029
9.33853	16.5075
9.33818	16.7147
9.33766	16.9224
9.33714	17.3473
9.33601	17.787
9.33515	18.1923
9.3342	18.8618
9.33368	19.1283
9.33281	19.3628
9.33238	19.5925
9.33168	20.0481
9.33064	20.7728
9.33012	21.0254
9.32935	21.2961
9.32891	21.5805
9.32805	22.1555
9.32701	22.965
9.32657	23.2348
9.32579	23.5214
9.32536	23.8156
9.32476	24.469
9.32346	25.0634
9.32294	25.353
9.3225	25.6476
9.32216	25.9499
9.32172	26.3065
9.32094	26.9683
9.32051	27.3082
9.32008	27.6472
9.32008	27.9892
9.31956	28.3818
9.31904	28.7412
9.31861	29.1093
9.31791	29.4875
9.31748	29.8714
9.31687	30.6421
9.31575	31.4641
9.31523	31.8467
9.3148	32.2258
9.31471	32.6041
9.31428	32.9852
9.31376	33.4227
9.31324	33.8264
9.31246	34.2373
9.31202	34.6536
9.31107	35.4773
9.31064	35.9043
9.31021	36.407
9.30977	36.8762
9.30934	37.3602
9.30856	38.3351
9.30813	38.8216
9.30769	39.3701
9.30709	39.8526
9.30666	40.3291
9.30588	41.2859
9.30544	41.7603
9.30501	42.238
9.30458	42.7904
9.30414	43.2995
9.30328	44.3572
9.30284	44.902
9.30233	45.4513
9.30233	46.0669
9.30189	46.6065
9.30085	47.1462
9.30051	47.6944
9.29964	48.8135
9.29929	49.4481
9.29886	50.0273
9.29843	50.6246
9.298	51.2296
9.29713	52.4319
9.29618	54.4754
9.29574	55.176
9.29488	55.8632
9.29444	56.5321
9.29367	57.9577
9.29271	59.3604
9.29185	60.8077
9.29089	63.1396
9.29046	63.8778
9.28959	64.6014
9.28916	65.3148
9.2883	66.7629
9.28786	67.6144
9.28734	68.403
9.28734	69.2106
9.28682	70.028
9.28604	70.8497
9.28561	71.6779
9.28474	73.4715
9.28431	74.3327
9.28388	75.202
9.28327	76.0878
9.28284	76.9902
9.28215	78.9294
9.28111	81.6649
9.28067	82.5816
9.2799	83.505
9.27946	84.5458
9.27834	86.4465
9.2779	87.4259
9.27747	88.4194
9.27712	89.4246
9.27678	90.4387
9.27591	92.6314
9.27496	95.8178
9.27453	96.8822
9.27366	98.0822
9.27323	99.1517
9.27245	101.301
9.27193	102.391
9.27149	103.495
9.27149	104.611
9.27098	105.89
9.2702	107.051
9.26976	108.238
9.26924	110.633
9.26803	113.174
9.26716	115.58
9.26621	118.037
9.26526	121.927
9.26483	123.172
9.26396	124.417
9.26353	125.661
9.26275	128.189
9.26231	129.649
9.2618	130.956
9.2618	132.279
9.26136	133.616
9.2605	134.967
9.26006	136.332
9.25911	139.244
9.25868	140.623
9.25816	142.01
9.25798	143.401
9.25755	144.791
9.25695	146.186
9.25651	147.767
9.25565	150.637
9.2553	152.097
9.25487	153.574
9.25383	158.187
9.25339	159.638
9.25288	161.091
9.25244	162.555
9.25166	164.028
9.25123	165.509
9.25071	168.724
9.2495	171.844
9.24906	173.436
9.24872	175.043
9.24855	176.859
9.24811	178.477
9.24751	180.088
9.24716	181.695
9.24629	183.302
9.24586	184.912
9.24499	188.33
9.24413	193.16
9.2437	194.795
9.24274	196.437
9.24231	198.289
9.24153	201.588
9.24058	206.612
9.24006	208.515
9.23928	210.208
9.23885	211.903
9.23789	215.318
9.23755	217.05
9.23711	218.803
9.23659	220.781
9.23616	222.541
9.23529	226.058
9.23486	227.818
9.23443	229.575
9.23374	231.556
9.23322	233.327
9.2327	236.904
9.23226	238.689
9.23183	240.474
9.23174	242.251
9.23131	244.255
9.23045	246.047
9.23001	247.852
9.22897	251.492
9.22863	253.322
9.22819	255.384
9.22776	257.217
9.22733	259.047
9.22655	262.724
9.22551	268.522
9.22508	270.374
9.22421	272.225
9.22378	274.082
9.22282	277.814
9.22239	279.918
9.22204	281.787
9.22153	283.661
9.22109	285.537
9.22023	289.304
9.21979	291.423
9.21936	293.302
9.21901	295.18
9.21849	297.058
9.21763	300.828
9.21711	302.722
9.21668	304.857
9.21616	306.763
9.21572	308.673
9.21503	312.495
9.21416	318.482
9.21364	320.4
9.21304	322.313
9.21269	324.218
9.21174	326.115
9.21131	328.014
9.21061	332.034
9.21018	333.917
9.20975	335.802
9.20914	337.698
9.20871	339.604
9.20784	343.683
9.20741	345.592
9.20706	347.486
9.20654	349.379
9.20611	351.275
9.20524	355.319
9.20438	361.076
9.20394	362.969
9.20308	364.845
9.20265	366.95
9.20178	370.698
9.20074	376.32
9.20031	378.439
9.19953	380.324
9.1991	382.2
9.19823	385.935
9.19728	391.742
9.19684	393.607
9.19589	395.482
9.19546	397.366
9.19459	401.115
9.19416	403.191
9.19373	405.018
9.19329	406.843
9.19286	408.678
9.19208	412.365
9.19104	418.029
9.19061	419.828
9.18966	421.635
9.18914	423.456
9.18844	427.333
9.18801	429.15
9.18749	430.963
9.18706	432.773
9.18662	434.573
9.18576	438.161
9.18541	440.181
9.18498	441.988
9.18446	443.793
9.18403	445.598
9.18325	449.177
9.18229	454.671
9.18186	456.419
9.18108	458.18
9.18065	459.961
9.18004	463.798
9.17874	467.375
9.17831	469.136
9.17788	470.883
9.17753	472.623
9.17701	474.585
9.17615	478.135
9.17519	483.478
9.17476	485.445
9.17398	487.181
9.17355	488.905
9.17303	492.337
9.17182	495.788
9.17086	501.106
9.17034	502.786
9.16948	504.469
9.16904	506.156
9.16826	509.727
9.16783	511.391
9.1674	513.043
9.16705	514.693
9.16671	516.354
9.16601	518.025
9.16558	519.917
9.16471	523.297
9.16376	528.313
9.16333	530.193
9.16255	531.866
9.16203	533.538
9.16151	536.873
9.1603	540.374
9.15934	545.22
9.15891	546.83
9.15805	548.442
9.15761	550.051
9.15683	553.427
9.15571	558.134
9.15527	559.712
9.15449	561.497
9.15406	563.091
9.1532	566.33
9.15233	569.603
9.15129	574.653
9.15086	576.26
9.14999	577.857
9.14964	579.452
9.14878	582.821
9.14826	584.406
9.14783	585.99
9.14774	587.577
9.14731	589.158
9.14661	590.734
9.14618	592.491
9.14506	595.606
9.14462	597.16
9.14419	598.705
9.14384	600.236
9.1435	601.763
9.14263	605.008
9.14168	608.068
9.14124	609.605
9.1409	611.153
9.14072	612.907
9.14021	614.476
9.13934	616.054
9.13891	617.639
9.13813	620.787
9.13769	622.342
9.13726	624.083
9.13674	625.614
9.13631	627.124
9.13536	630.136
9.13492	631.663
9.13458	633.396
9.13414	634.952
9.13371	636.511
9.13293	639.618
9.13198	644.417
9.13155	645.933
9.13059	647.425
9.13016	648.906
9.12938	651.871
9.12886	653.543
9.12843	655.041
9.12791	656.555
9.12747	658.078
9.1267	661.133
9.12583	665.833
9.1254	667.296
9.12444	668.754
9.12401	670.222
9.12297	673.41
9.12254	674.923
9.12211	676.431
9.12185	677.925
9.12141	679.414
9.12046	682.59
9.12011	684.102
9.11968	685.623
9.11916	687.15
9.11873	688.673
9.11795	691.691
9.117	696.37
9.11656	697.871
9.11561	699.369
9.11518	700.863
9.1144	704.009
9.11336	708.337
9.11293	709.763
9.11215	711.19
9.11171	712.793
9.11119	715.647
9.11007	718.538
9.10903	721.639
9.1086	723.093
9.10816	724.537
9.10764	725.987
9.10721	727.441
9.10634	730.544
9.10591	731.994
9.10548	733.428
9.10504	734.848
9.10461	736.263
9.10383	739.107
9.10279	743.631
9.10236	745.088
9.10149	746.538
9.10106	747.979
9.09994	751.024
9.0995	752.468
9.09907	753.93
9.09881	755.41
9.09838	756.905
9.0976	760.08
9.09664	764.403
9.09621	765.8
9.09569	767.188
9.09526	768.743
9.09439	770.126
9.09396	771.498
9.09309	774.22
9.09266	775.589
9.09223	776.966
9.09179	778.52
9.09136	779.916
9.0905	782.734
9.09006	784.139
9.08954	785.521
9.08902	787.048
9.08859	788.378
9.0879	791.022
9.08694	795.139
9.08651	796.422
9.08565	797.689
9.08513	798.951
9.08435	801.488
9.08383	802.769
9.08339	804.214
9.08305	805.484
9.08261	806.747
9.08166	809.264
9.08071	813.029
9.08028	814.179
9.07932	815.306
9.07898	816.414
9.07794	818.618
9.07751	819.871
9.07707	821.012
9.07673	822.192
9.07621	823.401
9.07551	825.826
9.07508	827.167
9.07465	828.341
9.07447	829.491
9.07404	830.612
9.07326	831.713
9.07283	832.803
9.07196	835.099
9.07144	836.166
9.07092	837.225
9.07049	838.278
9.07006	839.324
9.06919	841.447
9.06876	842.384
9.06833	843.294
9.06789	844.183
9.06746	845.047
9.06668	846.836
9.06573	849.496
9.06529	850.404
9.06451	851.296
9.064	852.178
9.06304	854.017
9.06261	854.873
9.06218	855.727
9.06174	856.583
9.06131	857.431
9.06044	859.197
9.06001	860.002
9.05958	860.798
9.05906	861.6
9.05863	862.411
9.05767	864.073
9.05724	864.797
9.05689	865.486
9.05629	866.14
9.05585	866.768
9.05516	868.039
9.05473	868.624
9.05421	869.202
9.05421	869.76
9.05369	870.285
9.053	870.789
9.05256	871.261
9.05204	872.188
9.05083	873.051
9.05031	873.488
9.04988	873.912
9.04979	874.363
9.04936	874.739
9.04858	875.094
9.04815	875.43
9.04754	876.055
9.04633	876.629
9.04538	877.245
9.04494	877.406
9.04416	877.549
9.04373	877.697
9.04286	877.943
9.04234	878.045
9.04191	878.141
9.04157	878.241
9.04105	878.35
9.04061	878.469
9.03931	878.415
9.03888	878.297
9.03845	878.115
9.03827	877.872
9.03784	877.648
9.03715	877.423
9.03672	877.199
9.03576	876.693
9.03533	876.376
9.0349	876.102
9.03429	875.832
9.03386	875.552
9.03316	874.952
9.03221	873.838
9.03169	873.468
9.03083	873.081
9.03039	872.66
9.02953	871.58
9.02918	870.978
9.02875	870.324
9.02814	869.638
9.02771	868.938
9.02693	867.451
9.0265	866.743
9.02606	866.021
9.02598	865.281
9.02554	864.512
9.02476	863.715
9.02433	862.887
9.02381	861.903
9.02338	861
9.02286	859.164
9.02173	857.283
9.02069	854.047
9.02017	852.958
9.01939	851.862
9.01888	850.756
9.01792	848.324
9.01749	847.135
9.01706	845.927
9.01671	844.691
9.01628	843.418
9.01541	840.554
9.01498	839.145
9.01455	837.709
9.01403	836.233
9.01359	834.712
9.01281	831.601
9.01238	829.869
9.01186	828.349
9.0116	826.836
9.01117	825.308
9.01065	823.74
9.01021	822.127
9.00935	818.577
9.0084	813.472
9.00788	811.75
9.0071	809.819
9.00666	808.123
9.00571	804.695
9.00537	802.897
9.00493	801.036
9.00476	799.136
9.00433	796.955
9.00337	794.97
9.00303	792.926
9.00225	788.652
9.00181	786.459
9.00138	784.001
9.00129	781.826
9.00086	779.661
9	777.502
8.99956	775.332
8.99861	770.938
8.99818	768.426
8.99774	766.162
8.99722	763.882
8.99679	761.591
8.99601	756.995
8.99558	754.407
8.99506	752.104
8.99454	749.792
8.99411	747.458
8.99341	742.665
8.99289	740.194
8.99246	737.368
8.99246	734.834
8.99203	732.288
8.99116	729.737
8.99073	727.187
8.99012	721.778
8.98874	716.744
8.98822	714.218
8.98778	711.645
8.98753	708.979
8.98709	705.903
8.9864	700.445
8.98545	695.055
8.98449	686.658
8.98406	683.909
8.98328	681.111
8.98276	678.291
8.98224	675.461
8.9819	672.617
8.98103	666.517
8.9806	663.633
8.98016	660.768
8.97964	657.931
8.97921	655.13
8.97826	649.215
8.97783	646.421
8.97739	643.635
8.97696	640.846
8.97653	638.029
8.97583	631.943
8.97479	623.04
8.97436	619.989
8.9735	616.895
8.97306	613.773
8.9722	607.064
8.97176	603.882
8.97124	600.703
8.97116	597.547
8.97072	594.434
8.96994	590.987
8.96951	587.948
8.96856	581.868
8.96813	578.788
8.96761	575.667
8.967	572.125
8.96657	568.99
8.96596	562.839
8.96553	559.829
8.96509	556.845
8.96449	553.861
8.96406	550.451
8.96328	544.219
8.96284	541.056
8.96241	537.909
8.96198	534.783
8.96154	531.292
8.96076	525.189
8.96033	522.192
8.9599	519.212
8.95886	509.794
8.95843	506.774
8.95773	503.779
8.95721	500.803
8.95669	494.858
8.95557	488.402
8.95453	482.113
8.95401	478.92
8.95358	475.711
8.95288	472.487
8.95254	468.872
8.95193	462.504
8.9515	459.308
8.95107	456.101
8.95098	452.921
8.95046	449.43
8.94977	446.423
8.94925	443.509
8.94873	437.902
8.94751	431.935
8.94708	429.092
8.94665	426.247
8.94656	423.39
8.94613	420.532
8.94518	417.69
8.94474	414.874
8.94396	408.958
8.94301	400.529
8.94258	397.66
8.94171	394.384
8.94128	391.432
8.94076	385.494
8.93955	379.636
8.93903	376.744
8.93859	373.538
8.93807	370.733
8.93764	367.968
8.93678	362.529
8.93634	359.818
8.93591	356.76
8.93548	354.024
8.93504	351.289
8.93418	345.917
8.93374	343.296
8.93323	340.711
8.93279	337.799
8.93236	335.202
8.93158	330.005
8.93115	327.425
8.93071	324.846
8.93054	321.925
8.93011	319.3
8.92924	316.666
8.92881	314.034
8.92803	308.881
8.92708	301.161
8.92664	298.709
8.92578	296.257
8.92534	293.828
8.92456	288.713
8.92405	286.297
8.92353	283.87
8.92335	281.449
8.92292	279.061
8.92231	276.734
8.92188	274.197
8.92093	269.784
8.92058	267.552
8.92015	265.295
8.91963	263.018
8.9192	260.733
8.91824	255.965
8.9179	253.807
8.91746	251.697
8.91694	249.625
8.9166	247.567
8.91564	243.15
8.91521	241.041
8.91478	238.919
8.91426	236.799
8.91383	234.706
8.91313	230.322
8.91209	224.13
8.91166	222.174
8.91088	220.271
8.91045	218.173
8.90984	214.491
8.9088	210.767
8.90776	206.729
8.9069	201.082
8.90638	199.231
8.90595	197.409
8.90543	195.616
8.90465	193.589
8.90421	191.773
8.90335	188.161
8.90239	182.686
8.90196	180.953
8.90092	179.242
8.90049	177.547
8.8998	174.164
8.89928	172.462
8.89884	170.533
8.89884	168.81
8.89841	167.099
8.89763	165.411
8.8972	163.746
8.89651	160.331
8.89547	157.304
8.8946	154.427
8.89356	151.672
8.89313	150.119
8.8927	148.737
8.89218	147.336
8.89166	145.894
8.89096	142.906
8.89053	141.207
8.8901	139.713
8.88958	138.247
8.88914	136.81
8.88862	133.99
8.8875	131.036
8.88646	126.897
8.88603	125.536
8.88533	124.209
8.8849	122.779
8.88421	120.379
8.88317	118.112
8.88222	115.709
8.88118	112.327
8.88074	111.267
8.87996	110.216
8.87953	109.152
8.87875	106.858
8.87771	104.761
8.87728	103.76
8.87676	102.792
8.87676	101.718
8.87624	100.745
8.87555	99.7424
8.87511	98.7199
8.87416	96.7163
8.87373	95.7607
8.8733	94.7024
8.87286	93.7581
8.87243	92.7912
8.87148	90.799
8.87061	87.5815
8.87018	86.5906
8.86923	85.6391
8.86879	84.7201
8.86801	82.8651
8.86749	82.0162
8.86706	81.1487
8.86619	80.2491
8.86576	79.3168
8.86533	78.3573
8.86481	77.3954
8.86516	76.3203
8.86464	75.3698
8.86403	74.4191
8.8636	73.4848
8.86299	71.7164
8.86178	69.9824
8.86135	69.187
8.86091	68.3952
8.86048	67.6044
8.86005	66.8181
8.85918	65.2206
8.85831	63.0559
8.85779	62.3416
8.85684	61.6564
8.85632	60.9163
8.85563	59.6086
8.8552	58.9627
8.85476	58.3349
8.85424	57.7244
8.85381	57.0497
8.85294	55.8283
8.85251	55.201
8.85208	54.5732
8.85156	53.9578
8.85113	53.363
8.85035	52.1475
8.84991	51.5664
8.84948	50.9723
8.84896	50.3615
8.84853	49.7459
8.84766	48.4823
8.84723	47.9071
8.8468	47.3418
8.84628	46.7861
8.84593	46.2219
8.84498	45.0323
8.84454	44.5061
8.84411	43.9887
8.84359	43.4616
8.84316	42.9211
8.84229	41.7622
8.84186	41.219
8.84143	40.6901
8.84108	40.1862
8.84056	39.7021
8.83969	38.7551
8.83926	38.2048
8.83883	37.7022
8.8384	37.193
8.83796	36.6871
8.8371	35.6654
8.83666	35.0741
8.83614	34.5533
8.83571	34.0499
8.83528	33.5725
8.83424	32.6942
8.83381	32.2297
8.83337	31.8305
8.83311	31.4373
8.83268	31.0335
8.83181	30.1904
8.83095	28.9387
8.83043	28.574
8.82956	28.2087
8.82913	27.8412
8.82826	27.0732
8.82783	26.7242
8.82731	26.3697
8.82722	26.0113
8.82679	25.659
8.8261	25.3207
8.82566	24.9965
8.82506	24.3153
8.82385	23.6652
8.82341	23.3257
8.82298	22.9775
8.82246	22.5806
8.82203	22.2315
8.82133	21.5342
8.8203	20.6514
8.81986	20.347
8.819	20.0615
8.81856	19.7556
8.81778	19.102
8.81674	18.1412
8.81631	17.8516
8.81553	17.5615
8.8151	17.267
8.81449	16.6448
8.81319	16.067
8.81276	15.7784
8.81233	15.5043
8.81172	15.2495
8.81129	15.001
8.81068	14.5093
8.81025	14.2984
8.80973	14.0996
8.80964	13.9088
8.80921	13.7251
8.80834	13.5249
8.80791	13.3579
8.80705	12.9757
8.80661	12.7429
8.80618	12.5031
8.80566	12.2752
8.80523	12.0352
8.80445	11.6661
8.80401	11.4911
8.80358	11.3175
8.80306	11.1394
8.80263	10.9437
8.80176	10.6231
8.80142	10.4768
8.80098	10.3407
8.80081	10.2115
8.80029	10.0778
8.7996	9.92756
8.79908	9.78678
8.79821	9.47353
8.79778	9.30816
8.79735	9.14852
8.79683	8.97749
8.79648	8.83313
8.79561	8.53583
8.79518	8.391
8.79475	8.24496
8.79423	8.07925
8.7938	7.93469
8.79302	7.69776
8.79206	7.35262
8.79163	7.198
8.79076	7.05562
8.79033	6.91572
8.78921	6.65708
8.78877	6.5422
8.78834	6.41715
8.78799	6.30259
8.78756	6.17798
8.78678	5.90414
8.78635	5.76954
8.78583	5.64411
8.78574	5.51116
8.78531	5.39683
8.78453	5.28094
8.7841	5.15678
8.78323	4.91196
8.7828	4.78691
8.78228	4.68788
8.78167	4.60128
8.78132	4.52058
8.78063	4.33782
8.78011	4.2342
8.77968	4.11107
8.77968	3.99891
8.77916	3.8872
8.77838	3.77703
8.77786	3.66477
8.77708	3.4366
8.77665	3.33892
8.77621	3.25393
8.7757	3.18448
8.77526	3.13315
8.7744	3.05731
8.77396	3.01046
8.77353	2.95101
8.77336	2.87843
8.77292	2.7974
8.77223	2.71736
8.7718	2.63984
8.77093	2.51327
8.7705	2.45562
8.77007	2.39439
8.76998	2.32678
8.76955	2.2524
8.76859	2.16181
8.76816	2.08179
8.76721	1.92734
8.76678	1.85754
8.76634	1.79561
8.766	1.75315
8.76556	1.71766
8.7647	1.62992
8.76426	1.56169
8.76383	1.48456
8.76331	1.40572
8.76288	1.31934
8.7621	1.16552
8.76115	1.03059
8.76071	0.98653
8.75976	0.931814
8.75933	0.881374
8.75855	0.763671
8.7576	0.583713
8.75716	0.528321
8.75621	0.467857
8.75578	0.412475
8.75491	0.331948
8.75448	0.295508
8.75404	0.264163
8.75361	0.23233
8.75318	0.201377
8.7524	0.150681
8.75136	0.0930531
8.75101	0.0580986
8.75006	0.0101838
8.74963	-0.0518525
8.74876	-0.158315
8.74833	-0.199187
8.7479	-0.241375
8.74738	-0.283296
8.74694	-0.314257
8.74625	-0.362123
8.74573	-0.385837
8.74521	-0.400846
8.74504	-0.402493
8.7446	-0.400588
8.744	-0.398534
8.74357	-0.403662
8.7427	-0.448517
8.74227	-0.486915
8.74183	-0.537559
8.74166	-0.5998
8.74123	-0.657118
8.74045	-0.699168
8.73993	-0.722858
8.73898	-0.747046
8.73854	-0.760969
8.73811	-0.784398
8.7375	-0.809998
8.73707	-0.842343
8.73629	-0.895201
8.73594	-0.91911
8.73551	-0.941472
8.73508	-0.962257
8.73465	-0.976503
8.73378	-0.978518
8.73335	-0.980608
8.73291	-0.986047
8.73291	-0.990604
8.73239	-1.00269
8.73161	-1.03122
8.73118	-1.06388
8.73023	-1.11123
8.7298	-1.12594
8.72936	-1.14
8.72884	-1.15402
8.72841	-1.17065
8.72754	-1.20265
8.72711	-1.21448
8.72668	-1.23432
8.72616	-1.26037
8.72573	-1.28984
8.72495	-1.32986
8.72443	-1.34332
8.72399	-1.35337
8.72356	-1.3605
8.72313	-1.35932
8.72209	-1.32998
8.72166	-1.31738
8.72122	-1.31304
8.72079	-1.31943
8.72044	-1.34182
8.71966	-1.42145
8.71923	-1.46355
8.7188	-1.50367
8.71871	-1.54144
8.71828	-1.57113
8.7175	-1.58931
8.71707	-1.59243
8.71663	-1.58419
8.71611	-1.57711
8.71551	-1.5748
8.71438	-1.57769
8.71343	-1.60625
8.71299	-1.60115
8.71213	-1.59472
8.7117	-1.58583
8.71083	-1.57157
8.7104	-1.55714
8.70996	-1.54975
8.70936	-1.55028
8.70892	-1.55632
8.70823	-1.57678
8.70719	-1.56748
8.70676	-1.53808
8.70607	-1.49324
8.70563	-1.45205
8.70503	-1.40279
8.70382	-1.3867
8.70278	-1.42619
8.70234	-1.46263
8.70156	-1.50408
8.70122	-1.54649
8.70044	-1.6225
8.69931	-1.65509
8.69845	-1.64053
8.69801	-1.64078
8.69715	-1.6442
8.69671	-1.65203
8.69585	-1.67233
8.69541	-1.66751
8.69498	-1.64354
8.69446	-1.61016
8.69403	-1.57105
8.69316	-1.51158
8.69273	-1.49789
8.6923	-1.49076
8.69169	-1.47962
8.69126	-1.46643
8.69048	-1.46057
8.69005	-1.4701
8.68961	-1.48488
8.68909	-1.49855
8.68866	-1.5038
8.68779	-1.51699
8.68745	-1.52704
8.68701	-1.53494
8.68649	-1.53857
8.68606	-1.5415
8.68528	-1.53822
8.68433	-1.50533
8.68381	-1.49005
8.68294	-1.48114
8.68251	-1.48776
8.68164	-1.56009
8.68121	-1.61655
8.68078	-1.66773
8.68035	-1.71651
8.67991	-1.75507
8.67905	-1.82094
8.67861	-1.85708
8.67818	-1.89415
8.6774	-1.92841
8.67697	-1.94563
8.67628	-1.99006
8.67584	-2.02278
8.6755	-2.05145
8.67498	-2.07614
8.67454	-2.09271
8.67368	-2.10486
8.67324	-2.09853
8.67281	-2.08156
8.67238	-2.0603
8.67195	-2.0321
8.67117	-1.98947
8.67073	-1.97688
8.67021	-1.9732
8.67021	-1.97565
8.66969	-1.98032
8.66883	-1.98563
8.66839	-1.9934
8.66753	-2.01143
8.6671	-2.01427
8.66666	-2.01445
8.66614	-2.01005
8.66571	-2.00476
8.66484	-1.97962
8.6645	-1.97144
8.66406	-1.96333
8.66363	-1.95005
8.6632	-1.92853
8.66216	-1.85926
8.66173	-1.81737
8.66138	-1.77782
8.66095	-1.7361
8.66043	-1.68795
8.65957	-1.60491
8.65912	-1.55872
8.65867	-1.51151
8.6582	-1.47361
8.65774	-1.44664
8.65693	-1.44231
8.65649	-1.45531
8.65605	-1.46246
8.65543	-1.45555
8.65497	-1.44482
8.65435	-1.41862
8.65386	-1.39817
8.65339	-1.38941
8.65328	-1.38745
8.65288	-1.38022
8.65222	-1.35696
8.65178	-1.32861
8.65119	-1.28722
8.65001	-1.28483
8.64903	-1.31102
8.6486	-1.32875
8.64816	-1.35091
8.64758	-1.37319
8.6472	-1.396
8.64637	-1.4521
8.64598	-1.4862
8.64559	-1.52099
8.64541	-1.55317
8.64498	-1.58336
8.64409	-1.62496
8.64369	-1.68328
8.64283	-1.77209
8.64241	-1.80791
8.64199	-1.83762
8.64147	-1.85443
8.64103	-1.8699
8.64019	-1.91894
8.63976	-1.94096
8.63934	-1.95772
8.63888	-1.97548
8.63845	-1.99937
8.63752	-2.03854
8.63711	-2.03747
8.63669	-2.02842
8.63625	-2.01457
8.63579	-1.99798
8.63522	-1.97807
8.63405	-1.99125
8.63292	-1.98351
8.63248	-1.96304
8.63182	-1.93895
8.63136	-1.91048
8.63045	-1.81686
8.63002	-1.75783
8.62961	-1.67446
8.62912	-1.60657
8.62868	-1.54571
8.62782	-1.42249
8.62735	-1.35856
8.62688	-1.30485
8.62644	-1.26337
8.62599	-1.24755
8.6252	-1.24065
8.62474	-1.25323
8.62428	-1.26595
8.6243	-1.27695
8.62381	-1.29377
8.62295	-1.32203
8.62247	-1.35259
8.62166	-1.45044
8.6212	-1.52127
8.62075	-1.60504
8.62034	-1.67206
8.6199	-1.72919
8.61902	-1.80247
8.61801	-1.91731
8.6176	-1.95035
8.61683	-1.9736
8.6164	-1.98341
8.61539	-1.97741
8.61497	-1.96199
8.61455	-1.94022
8.61422	-1.90682
8.61376	-1.8601
8.61325	-1.72005
8.61202	-1.5582
8.61151	-1.49082
8.61101	-1.42403
8.61086	-1.35862
8.61042	-1.30441
8.60976	-1.25727
8.60931	-1.22658
8.60873	-1.17562
8.60767	-1.11825
8.6066	-1.02181
8.60615	-1.00485
8.60534	-1.00172
8.60488	-1.01522
8.60401	-1.06167
8.60349	-1.09041
8.60299	-1.13609
8.60259	-1.18473
8.60216	-1.22125
8.60135	-1.24905
8.60094	-1.23855
8.60053	-1.21248
8.60033	-1.1753
8.59988	-1.13625
8.59909	-1.10642
8.59864	-1.09427
8.59782	-1.13672
8.59735	-1.18277
8.59688	-1.23522
8.59638	-1.29057
8.59591	-1.34999
8.59502	-1.47996
8.59454	-1.54908
8.59406	-1.61639
8.59372	-1.67423
8.59327	-1.71531
8.59244	-1.75627
8.59201	-1.75785
8.59157	-1.75839
8.59106	-1.7719
8.59067	-1.8
8.58995	-1.83394
8.5888	-1.72972
8.58838	-1.67792
8.58764	-1.63361
8.58722	-1.60002
8.58643	-1.57386
8.58535	-1.57351
8.58491	-1.57524
8.5841	-1.56135
8.58366	-1.52874
8.58284	-1.41727
8.58239	-1.3486
8.58194	-1.27334
8.58179	-1.17739
8.5814	-1.08411
8.58065	-0.987775
8.58021	-0.906065
8.57925	-0.820169
8.57882	-0.804678
8.57841	-0.793705
8.57788	-0.788398
8.57747	-0.787071
8.57669	-0.807987
8.5757	-0.916108
8.57526	-0.963155
8.57439	-1.01384
8.57397	-1.05938
8.5731	-1.13069
8.57266	-1.16022
8.57222	-1.18712
8.57221	-1.21476
8.5717	-1.24478
8.57084	-1.2807
8.5704	-1.31875
8.56958	-1.3924
8.56916	-1.40819
8.56872	-1.40605
8.56822	-1.38956
8.56779	-1.36228
8.56672	-1.29314
8.56632	-1.26378
8.56593	-1.23157
8.56561	-1.19406
8.56518	-1.1432
8.56426	-1.00142
8.56381	-0.932166
8.56337	-0.879481
8.56283	-0.851812
8.56241	-0.84802
8.56165	-0.886973
8.56117	-0.925453
8.5607	-0.966481
8.56057	-1.01121
8.56013	-1.06785
8.55943	-1.14871
8.559	-1.24401
8.55821	-1.3479
8.5571	-1.35409
8.55668	-1.3468
8.55594	-1.32652
8.55548	-1.30019
8.555	-1.22387
8.55383	-1.13858
8.55288	-1.08034
8.55194	-1.08474
8.55102	-1.12828
8.55059	-1.12845
8.54974	-1.12134
8.54931	-1.11263
8.54868	-1.09909
8.54751	-1.07498
8.54705	-1.03769
8.54658	-1.00397
8.54654	-0.984772
8.54606	-0.986361
8.54522	-1.0037
8.5448	-1.02683
8.54388	-1.06426
8.54339	-1.07883
8.54292	-1.10602
8.54256	-1.14785
8.5421	-1.19681
8.54137	-1.2703
8.54087	-1.29656
8.54039	-1.33527
8.53994	-1.3943
8.5395	-1.46921
8.53862	-1.64471
8.53818	-1.71958
8.53773	-1.78281
8.5372	-1.82999
8.5368	-1.86331
8.53601	-1.90741
8.53561	-1.92263
8.53521	-1.93236
8.53468	-1.93323
8.53423	-1.91757
8.53342	-1.8376
8.53248	-1.61015
8.53202	-1.51567
8.53117	-1.42349
8.53071	-1.34405
8.53016	-1.24126
8.52895	-1.17161
8.52857	-1.13866
8.52821	-1.11796
8.528	-1.11987
8.52758	-1.13541
8.52679	-1.15673
8.52635	-1.17945
8.52546	-1.25234
8.52454	-1.3116
8.52411	-1.30081
8.52329	-1.28699
8.52281	-1.28593
8.52205	-1.31601
8.52105	-1.39727
8.52061	-1.43856
8.52016	-1.46394
8.51988	-1.46952
8.51946	-1.44953
8.51879	-1.40222
8.51836	-1.34454
8.51755	-1.22894
8.51709	-1.16961
8.51662	-1.11426
8.51657	-1.06112
8.51614	-1.0187
8.51536	-0.979907
8.51491	-0.952634
8.51439	-0.969108
8.51319	-1.05894
8.51225	-1.2195
8.51126	-1.50622
8.51082	-1.58589
8.51	-1.62423
8.50952	-1.63218
8.50899	-1.58698
8.50787	-1.49971
8.50685	-1.44769
8.50642	-1.45368
8.50556	-1.43893
8.50513	-1.411
8.50423	-1.3552
8.50379	-1.34335
8.50334	-1.35237
8.50291	-1.38443
8.50246	-1.43709
8.50157	-1.59885
8.50113	-1.68929
8.50069	-1.77383
8.49985	-1.84074
8.4994	-1.88722
8.49881	-1.82982
8.49839	-1.73218
8.49756	-1.61932
8.49714	-1.49842
8.4963	-1.24622
8.49585	-1.14578
8.49541	-1.0643
8.49493	-0.989358
8.4945	-0.920416
8.49367	-0.811012
8.49276	-0.727701
8.4923	-0.713037
8.4915	-0.702538
8.49105	-0.704032
8.49011	-0.735261
8.48969	-0.738853
8.48927	-0.739192
8.48882	-0.740085
8.48835	-0.736759
8.48779	-0.710966
8.48663	-0.714117
8.48566	-0.74568
8.48523	-0.755772
8.48429	-0.769007
8.48387	-0.791804
8.48296	-0.856594
8.48253	-0.887952
8.4821	-0.922633
8.48161	-0.961381
8.48119	-1.00891
8.48035	-1.11798
8.47992	-1.16891
8.47951	-1.2184
8.47912	-1.26919
8.47861	-1.30361
8.47738	-1.32187
8.47695	-1.30858
8.47652	-1.28649
8.47628	-1.25603
8.47585	-1.21601
8.47505	-1.10954
8.4746	-1.05041
8.47416	-1.00022
8.47369	-0.955253
8.47324	-0.907236
8.47246	-0.831342
8.47203	-0.807059
8.47161	-0.790857
8.47107	-0.782075
8.47064	-0.770674
8.46971	-0.763299
8.46929	-0.781159
8.46886	-0.804915
8.4685	-0.822304
8.46801	-0.831029
8.4671	-0.846658
8.46672	-0.858587
8.46633	-0.864376
8.46582	-0.867451
8.46541	-0.871205
8.46459	-0.897172
8.46363	-0.931056
8.46316	-0.937143
8.4623	-0.944078
8.46186	-0.948749
8.46106	-0.95221
8.46014	-0.954301
8.45912	-0.942917
8.4587	-0.939562
8.45788	-0.938262
8.45743	-0.930785
8.45695	-0.907038
8.45547	-0.887307
8.45502	-0.885915
8.45459	-0.891924
8.45435	-0.90099
8.4539	-0.914199
8.45308	-0.963209
8.4521	-1.05297
8.45167	-1.10702
8.45082	-1.17613
8.4504	-1.23687
8.44986	-1.34806
8.44861	-1.43993
8.44817	-1.47876
8.44773	-1.51232
8.44762	-1.53277
8.44716	-1.54586
8.44635	-1.54661
8.44593	-1.53674
8.4451	-1.49147
8.44467	-1.46697
8.44423	-1.44489
8.4437	-1.42137
8.44324	-1.39167
8.44248	-1.31226
8.44147	-1.25994
8.44104	-1.2796
8.44021	-1.29526
8.43982	-1.30248
8.43891	-1.3355
8.43801	-1.42866
8.43753	-1.42879
8.4367	-1.41175
8.43627	-1.38393
8.43578	-1.27052
8.43446	-1.12958
8.43404	-1.06358
8.43362	-1.00753
8.43322	-0.964181
8.43274	-0.926317
8.43196	-0.891747
8.43102	-0.858418
8.43004	-0.793002
8.42961	-0.786364
8.42881	-0.788056
8.42835	-0.795909
8.42781	-0.800779
8.42674	-0.801676
8.42567	-0.811424
8.42527	-0.818861
8.42485	-0.823817
8.42475	-0.830972
8.42429	-0.840814
8.42351	-0.850247
8.42302	-0.855783
8.42211	-0.971175
8.42166	-1.08585
8.42122	-1.22393
8.42079	-1.37322
8.42034	-1.50915
8.41951	-1.70276
8.41839	-1.72856
8.41797	-1.7259
8.41724	-1.72352
8.41682	-1.71282
8.41605	-1.64884
8.41503	-1.5272
8.41458	-1.49571
8.41363	-1.46319
8.41319	-1.43298
8.41228	-1.40832
8.41191	-1.41649
8.41154	-1.43026
8.41088	-1.43452
8.41045	-1.41907
8.40973	-1.35755
8.40925	-1.31393
8.40877	-1.26412
8.40829	-1.22467
8.40786	-1.19794
8.40705	-1.18264
8.40663	-1.1758
8.40621	-1.1708
8.40575	-1.15779
8.40534	-1.13025
8.4045	-1.03072
8.40403	-0.973769
8.40356	-0.935348
8.40359	-0.921831
8.40311	-0.917591
8.40225	-0.920512
8.40182	-0.925443
8.40135	-0.900604
8.40017	-0.842561
8.39919	-0.79094
8.39875	-0.762597
8.39815	-0.743625
8.39774	-0.732943
8.39699	-0.721792
8.39656	-0.708008
8.39559	-0.690203
8.39519	-0.691754
8.39479	-0.705359
8.39429	-0.723965
8.39385	-0.738722
8.39302	-0.754873
8.39249	-0.774133
8.39197	-0.793438
8.3918	-0.805251
8.39144	-0.816002
8.39085	-0.823026
8.39041	-0.820689
8.38983	-0.804909
8.38942	-0.78194
8.38836	-0.733921
8.38794	-0.704289
8.38753	-0.680007
8.38727	-0.666153
8.38679	-0.656655
8.38597	-0.641382
8.38549	-0.635647
8.38501	-0.637872
8.38491	-0.643398
8.38449	-0.657927
8.38381	-0.678624
8.38339	-0.696998
[truncated: 31,860 more rows]

## Sheet: Ryy
B	Ryy
9.55347	5.58914
9.55303	5.58249
9.5526	5.58117
9.55217	5.58355
9.55173	5.58328
9.55121	5.572
9.55078	5.55176
9.55034	5.52881
9.54991	5.51629
9.54947	5.52243
9.54904	5.53304
9.5486	5.54216
9.54817	5.55573
9.54774	5.57572
9.5473	5.59942
9.54678	5.6262
9.54635	5.65413
9.54591	5.65764
9.54548	5.64082
9.54504	5.62114
9.54461	5.60614
9.54417	5.6558
9.55138	6.04053
9.55086	6.15823
9.55034	6.20356
9.54982	6.19146
9.54939	6.13593
9.55008	6.05942
9.54965	5.9752
9.54895	5.81415
9.54791	5.68824
9.54747	5.6635
9.54661	5.65377
9.54617	5.64643
9.54539	5.61921
9.54426	5.61238
9.54383	5.63211
9.54313	5.64612
9.54261	5.65462
9.54174	5.64062
9.54131	5.64052
9.54087	5.64878
9.54053	5.66181
9.54	5.6766
9.53905	5.67161
9.53862	5.66111
9.53809	5.65649
9.53775	5.66312
9.53731	5.67706
9.53653	5.72214
9.53601	5.75272
9.53557	5.77195
9.53497	5.78408
9.53445	5.79161
9.53366	5.79137
9.53323	5.79678
9.5328	5.8107
9.53236	5.8257
9.53193	5.84424
9.53088	5.84247
9.53045	5.80882
9.52993	5.77639
9.52967	5.76415
9.52923	5.76266
9.52845	5.74417
9.52802	5.74059
9.5275	5.75072
9.52706	5.76034
9.52663	5.75662
9.52585	5.72737
9.52533	5.71069
9.52489	5.69719
9.52446	5.68171
9.52402	5.65378
9.52324	5.58808
9.52272	5.57944
9.52228	5.58225
9.5222	5.60085
9.52176	5.6335
9.52107	5.68667
9.52063	5.73735
9.52003	5.77683
9.51872	5.79528
9.51829	5.82025
9.51785	5.82974
9.51733	5.82593
9.5169	5.80697
9.51586	5.75181
9.51551	5.73162
9.51508	5.72929
9.51464	5.72884
9.51412	5.72856
9.51334	5.73321
9.5129	5.74238
9.51247	5.74879
9.51221	5.75973
9.51177	5.76258
9.51117	5.74837
9.50995	5.73936
9.50952	5.7473
9.50908	5.7636
9.50839	5.779
9.50795	5.78986
9.50726	5.79124
9.50674	5.77649
9.5063	5.75133
9.50587	5.72723
9.50543	5.71066
9.50465	5.7
9.50413	5.70186
9.5037	5.70401
9.50335	5.70705
9.50283	5.70678
9.50222	5.71136
9.50109	5.7604
9.50014	5.82912
9.4997	5.83754
9.49892	5.8491
9.4984	5.85956
9.49788	5.8591
9.49666	5.84659
9.49614	5.82421
9.49571	5.80365
9.49544	5.78705
9.49492	5.77794
9.49432	5.78118
9.49388	5.79611
9.4931	5.82639
9.49258	5.83631
9.49214	5.83752
9.49171	5.82685
9.49128	5.81309
9.49041	5.79116
9.48997	5.80332
9.48945	5.83334
9.48902	5.86488
9.48858	5.88618
9.48771	5.92603
9.48728	5.94376
9.48685	5.95775
9.48615	5.97039
9.48572	5.98525
9.48511	6.02986
9.48467	6.05226
9.48424	6.0712
9.48372	6.0906
9.48337	6.09499
9.4825	6.09278
9.48137	6.2166
9.48094	6.2564
9.48016	6.27991
9.47981	6.2914
9.47894	6.31009
9.47851	6.32549
9.47799	6.33841
9.47764	6.34832
9.47712	6.36021
9.4766	6.40578
9.47538	6.43709
9.47442	6.44842
9.47399	6.45436
9.47312	6.45687
9.47269	6.48044
9.47182	6.51967
9.47138	6.52458
9.47095	6.54199
9.47051	6.57992
9.47008	6.61542
9.46913	6.67976
9.46869	6.71496
9.46826	6.75674
9.46782	6.79138
9.46739	6.82383
9.46652	6.90084
9.466	6.91032
9.46556	6.89875
9.46504	6.88859
9.46461	6.88888
9.46365	6.92128
9.46313	6.95167
9.46261	6.98648
9.46244	7.02107
9.462	7.06308
9.46122	7.15111
9.46035	7.23597
9.4594	7.35106
9.45896	7.37499
9.45809	7.39577
9.45766	7.42742
9.45688	7.48307
9.45644	7.50683
9.45601	7.53929
9.4554	7.58322
9.45497	7.62391
9.4541	7.69613
9.45366	7.73731
9.45314	7.78062
9.45271	7.83311
9.45227	7.87194
9.45141	7.93294
9.45097	7.97331
9.45054	8.02128
9.45002	8.07363
9.44958	8.13874
9.44897	8.28613
9.44793	8.43813
9.44706	8.55598
9.44611	8.75929
9.44559	8.84396
9.4448	8.92069
9.44437	8.98933
9.4435	9.0999
9.44307	9.15826
9.44263	9.22355
9.44255	9.29169
9.44211	9.36323
9.44107	9.44821
9.44072	9.50987
9.44003	9.60009
9.43898	9.82338
9.43855	9.90769
9.43777	9.98246
9.43733	10.0524
9.43681	10.204
9.43551	10.3834
9.43447	10.6488
9.43412	10.7102
9.43334	10.7689
9.4329	10.853
9.43203	11.0492
9.43108	11.3742
9.43056	11.4778
9.42978	11.5779
9.42934	11.6531
9.4283	11.7766
9.42787	11.8323
9.42752	11.9023
9.42717	12.004
9.42674	12.1108
9.42578	12.3082
9.42535	12.4134
9.42483	12.5255
9.4243	12.6342
9.42387	12.7515
9.42309	13.0059
9.42265	13.1326
9.42222	13.2429
9.4217	13.3316
9.42126	13.4301
9.4204	13.6263
9.41996	13.7155
9.41953	13.8073
9.41892	13.9181
9.41848	14.0599
9.41779	14.3011
9.41736	14.4174
9.41692	14.5356
9.4164	14.6451
9.41597	14.7486
9.4151	14.9743
9.41466	15.0983
9.41423	15.2404
9.41379	15.388
9.41327	15.5223
9.41258	15.8078
9.41162	16.315
9.41119	16.4713
9.41015	16.6106
9.40971	16.77
9.40893	17.0488
9.40797	17.5218
9.40754	17.7121
9.40676	17.8868
9.40632	18.0623
9.40537	18.3886
9.40493	18.5349
9.4045	18.6759
9.40407	18.8419
9.40354	19.0034
9.40276	19.3497
9.40181	19.8948
9.40137	20.0778
9.4005	20.2635
9.40007	20.4444
9.39964	20.7952
9.39842	21.204
9.39798	21.4152
9.39746	21.6358
9.39746	21.8488
9.39703	22.049
9.3959	22.2473
9.39555	22.4605
9.39477	22.8111
9.3939	23.3551
9.39338	23.5755
9.3926	23.7817
9.39217	24.0076
9.39164	24.5007
9.39034	25.0159
9.38999	25.3132
9.38956	25.5694
9.38904	25.8146
9.38852	26.0471
9.38774	26.4875
9.38669	27.1486
9.38626	27.3612
9.38548	27.5805
9.38504	27.8051
9.38452	28.3274
9.38339	28.8006
9.38235	29.5678
9.38192	29.9078
9.38105	30.2253
9.38061	30.5513
9.37957	31.1957
9.37922	31.5108
9.37879	31.8732
9.37835	32.2001
9.37792	32.5251
9.37714	33.186
9.3767	33.5047
9.37618	33.808
9.37601	34.1431
9.37557	34.4507
9.37479	34.7763
9.37436	35.1187
9.37323	35.8291
9.37288	36.2261
9.37245	36.5623
9.3721	36.8941
9.37167	37.2314
9.37097	37.919
9.37002	39.0395
9.36958	39.4399
9.36863	39.8611
9.36819	40.2902
9.36741	41.1739
9.36645	42.3379
9.36602	42.7042
9.36515	43.0706
9.36472	43.4998
9.36411	44.3251
9.36298	45.1539
9.36194	46.4416
9.3615	46.8644
9.36063	47.693
9.35933	48.5488
9.3589	49.0479
9.35838	49.4979
9.35794	49.9605
9.35751	50.4414
9.35673	51.4442
9.35629	51.9411
9.35586	52.4927
9.35568	52.9837
9.35525	53.479
9.35438	53.9811
9.35395	54.4894
9.35308	55.5767
9.35221	57.1886
9.35169	57.7498
9.35073	58.3274
9.3503	58.9147
9.34969	60.1833
9.34865	62.0453
9.34821	62.6574
9.34743	63.3372
9.34691	63.9478
9.34613	65.1662
9.34509	67.0998
9.34465	67.7346
9.34387	68.3777
9.34344	69.0289
9.34248	70.3791
9.34205	71.1004
9.34152	71.9306
9.341	72.675
9.34057	73.4354
9.33987	74.9883
9.33944	75.7646
9.33901	76.6406
9.33848	77.4178
9.33805	78.1875
9.33718	79.6936
9.33675	80.4296
9.33631	81.1705
9.33588	82.0167
9.33544	82.7842
9.33449	84.4002
9.33405	85.2388
9.33362	86.0856
9.33336	87.0407
9.33292	87.9097
9.3324	89.7457
9.3311	91.6649
9.33015	93.6889
9.32919	96.5654
9.32876	97.5214
9.32771	98.47
9.32728	99.5505
9.32658	101.523
9.32572	104.619
9.32519	105.813
9.32441	106.866
9.32398	107.912
9.32337	110.01
9.32224	112.148
9.32181	113.376
9.32137	114.487
9.32111	115.622
9.32076	116.771
9.31998	119.09
9.31877	121.593
9.31781	124.073
9.31677	127.969
9.31633	129.423
9.31555	130.731
9.31512	132.046
9.31468	134.688
9.31338	137.58
9.31243	140.403
9.31156	144.775
9.31112	146.267
9.31025	147.953
9.30973	149.464
9.30912	152.532
9.30808	155.647
9.30704	160.487
9.30661	162.043
9.30548	163.623
9.30496	165.224
9.30443	168.704
9.30391	170.382
9.30348	172.088
9.30304	173.804
9.30261	175.529
9.30183	179.199
9.30079	184.424
9.30026	186.178
9.29957	187.922
9.29914	189.891
9.29835	193.473
9.29731	199.058
9.29679	200.959
9.29601	203.11
9.29557	205.045
9.29471	209.013
9.29427	211.03
9.29384	213.036
9.29375	215.292
9.29332	217.315
9.29253	219.359
9.29201	221.428
9.29114	225.646
9.2901	232.472
9.28967	234.704
9.28897	236.928
9.28854	239.142
9.28802	241.371
9.28758	243.917
9.28671	248.514
9.28628	250.818
9.28585	253.111
9.28532	255.404
9.28489	258.011
9.28411	262.727
9.28298	269.953
9.28254	272.395
9.28194	275.16
9.2815	277.651
9.28098	282.681
9.27968	287.75
9.27872	295.821
9.2782	298.407
9.27777	300.987
9.27716	303.577
9.27646	306.178
9.27594	309.121
9.27516	314.387
9.27473	317.054
9.27438	319.75
9.27386	325.535
9.27256	331.082
9.27212	333.87
9.27169	336.668
9.27125	339.475
9.27082	342.298
9.26995	348.317
9.26943	351.18
9.26899	354.075
9.26899	356.987
9.26847	359.891
9.26769	363.133
9.26726	365.998
9.26639	371.742
9.26543	380.833
9.26491	383.751
9.26413	386.697
9.2637	389.675
9.26291	395.723
9.26196	405.348
9.26152	408.44
9.26057	411.543
9.26005	414.651
9.25927	421.181
9.25874	424.243
9.25831	427.331
9.25788	430.456
9.25744	433.598
9.25666	439.879
9.25623	443.422
9.25579	446.593
9.25527	449.798
9.25484	453.027
9.25397	459.53
9.2531	469.865
9.25258	473.165
9.25171	476.444
9.25127	479.692
9.25041	486.578
9.24997	489.855
9.24954	493.145
9.24902	496.435
9.24858	499.732
9.24789	506.723
9.24693	516.528
9.24641	519.804
9.24563	523.117
9.24511	526.898
9.24424	533.76
9.2438	537.258
9.24328	540.796
9.24285	544.354
9.24241	547.906
9.24163	555.364
9.24068	565.722
9.24024	569.155
9.23937	573.026
9.23894	576.487
9.2379	583.492
9.23738	587.045
9.23694	590.625
9.23659	594.206
9.23616	598.205
9.23529	605.244
9.23494	608.75
9.23451	612.249
9.23399	615.739
9.23355	619.666
9.23269	626.646
9.23225	630.142
9.23182	633.65
9.2313	637.168
9.23086	640.684
9.22999	648.15
9.22956	651.716
9.22921	655.326
9.22869	658.955
9.22826	662.576
9.22739	670.202
9.22695	673.759
9.22643	677.318
9.226	680.88
9.22556	684.449
9.22478	692.061
9.22426	695.65
9.22374	699.258
9.2233	702.888
9.22287	706.532
9.22209	714.261
9.22157	717.893
9.22113	721.538
9.22096	725.208
9.22061	728.907
9.21992	732.617
9.21948	736.783
9.21861	744.113
9.21766	754.951
9.21722	758.543
9.2161	762.569
9.21566	766.138
9.21505	773.24
9.2141	784.318
9.21366	787.895
9.21279	791.501
9.21236	795.136
9.21158	802.44
9.21062	813.746
9.2101	817.354
9.20923	820.961
9.2088	824.555
9.20793	832.163
9.20741	835.738
9.20697	839.321
9.20654	842.91
9.20611	846.492
9.20524	854.031
9.2048	857.548
9.20437	861.047
9.20393	864.542
9.2035	868.039
9.20254	875.019
9.20211	878.925
9.20168	882.406
9.20115	885.909
9.20072	889.44
9.19994	896.547
9.1995	900.557
9.19907	904.111
9.19829	907.645
9.19785	911.151
9.19733	918.176
9.19681	921.711
9.19638	925.694
9.19603	929.22
9.19551	932.734
9.19464	939.767
9.19421	943.291
9.19377	947.259
9.19299	950.794
9.19264	954.335
9.19203	961.39
9.19099	972.227
9.19064	975.676
9.18986	979.111
9.18943	982.539
9.18882	989.428
9.18769	996.733
9.18674	1003.5
9.18578	1014.04
9.18535	1017.46
9.18448	1020.9
9.18404	1024.35
9.18291	1031.21
9.18248	1034.59
9.18196	1038.39
9.18178	1041.77
9.18126	1045.16
9.18048	1052
9.17961	1062.76
9.17918	1066.17
9.17831	1069.52
9.17788	1072.84
9.17727	1079.47
9.17588	1086.47
9.17544	1089.76
9.17501	1093.05
9.17466	1096.32
9.17414	1099.61
9.17345	1106.7
9.17249	1116.94
9.17206	1120.34
9.17101	1123.7
9.17058	1127.46
9.16988	1134.11
9.16945	1137.43
9.1691	1140.74
9.16893	1144.05
9.16849	1147.75
9.16771	1151.01
9.16728	1154.26
9.16658	1160.77
9.16563	1167.65
9.16459	1174.12
9.16415	1177.39
9.16363	1180.66
9.16311	1183.93
9.16267	1187.2
9.16181	1194.15
9.16137	1197.43
9.16094	1200.7
9.1605	1203.97
9.16007	1207.24
9.1592	1214.24
9.15877	1217.54
9.15833	1220.85
9.15764	1224.15
9.1572	1227.44
9.15659	1234.36
9.15607	1237.6
9.15564	1240.8
9.15564	1243.96
9.1552	1247.09
9.15425	1250.2
9.1539	1253.7
9.15303	1259.94
9.15208	1269.43
9.15164	1272.62
9.15077	1276.21
9.15034	1279.39
9.14956	1285.71
9.14904	1288.85
9.1486	1291.98
9.14826	1295.46
9.14782	1298.56
9.1473	1301.69
9.14687	1304.84
9.146	1311.14
9.14495	1320.82
9.14452	1323.93
9.14365	1327.03
9.14322	1330.11
9.14235	1336.58
9.14191	1339.6
9.14148	1342.62
9.14096	1345.66
9.14052	1348.71
9.13974	1355.21
9.13931	1358.27
9.13887	1361.32
9.13887	1364.34
9.13844	1367.35
9.1374	1370.35
9.13696	1373.35
9.13609	1379.72
9.13566	1382.73
9.13523	1385.74
9.13488	1388.75
9.13444	1391.76
9.13349	1398.14
9.13305	1401.13
9.13262	1404.12
9.1321	1407.09
9.13158	1410.05
9.13071	1416.34
9.13028	1419.29
9.12984	1422.24
9.12949	1425.18
9.12906	1428.12
9.12828	1434.29
9.12723	1442.84
9.1268	1445.65
9.12576	1448.44
9.12524	1451.59
9.12472	1457.21
9.12385	1462.8
9.12333	1465.56
9.12289	1468.3
9.12237	1471.37
9.12194	1474.06
9.12115	1479.35
9.12063	1481.97
9.1202	1484.6
9.11976	1487.53
9.11933	1490.11
9.11855	1495.13
9.11803	1497.61
9.11759	1500.06
9.11699	1502.51
9.11655	1505.3
9.11586	1510.35
9.11542	1512.94
9.1149	1515.52
9.1149	1518.11
9.11438	1520.99
9.11368	1523.56
9.11325	1526.1
9.11238	1531.15
9.11143	1538.95
9.11099	1541.41
9.11004	1543.85
9.1096	1546.25
9.10873	1551.05
9.1083	1553.73
9.10786	1556.1
9.10743	1558.46
9.107	1560.84
9.10639	1565.57
9.10526	1570.49
9.1043	1577.11
9.10387	1579.27
9.10291	1581.44
9.10248	1583.89
9.10161	1588.28
9.10126	1590.49
9.10083	1592.72
9.10039	1594.9
9.09996	1597.29
9.099	1601.38
9.09857	1603.39
9.09814	1605.39
9.09761	1607.39
9.09718	1609.38
9.09649	1613.52
9.09544	1617.27
9.09501	1619.12
9.09457	1620.97
9.09405	1623.03
9.09362	1624.84
9.09275	1628.43
9.09232	1630.19
9.09188	1631.94
9.09145	1633.91
9.09101	1635.63
9.09014	1639
9.08971	1640.66
9.08919	1642.28
9.08875	1643.88
9.08832	1645.65
9.08754	1648.79
9.08667	1651.84
9.08571	1656.16
9.08528	1657.41
9.08441	1658.64
9.08398	1659.86
9.08354	1662.36
9.08224	1665
9.08128	1667.48
9.08094	1668.68
9.0805	1669.84
9.08024	1671.07
9.07972	1672.11
9.07911	1673.11
9.07868	1674.07
9.07816	1675.91
9.07694	1677.8
9.07599	1679.52
9.07494	1682.06
9.07451	1683
9.07381	1683.81
9.07329	1684.57
9.07277	1685.89
9.07173	1686.99
9.0706	1687.87
9.07017	1688.28
9.06965	1688.62
9.0693	1688.89
9.06886	1689.07
9.06791	1689.16
9.06756	1689.11
9.06713	1689.03
9.06661	1688.97
9.06617	1688.92
9.06539	1688.88
9.06487	1688.88
9.06443	1688.89
9.064	1688.94
9.06356	1688.97
9.0627	1688.91
9.06226	1688.77
9.06174	1688.56
9.06165	1688.28
9.06122	1687.95
9.06052	1687.59
9.06	1687.16
9.05896	1686.25
9.05853	1685.72
9.05809	1685.14
9.05757	1684.53
9.05714	1683.84
9.05644	1682.09
9.05601	1681.15
9.05566	1680.21
9.05514	1679.3
9.0547	1678.39
9.05375	1676.37
9.0534	1675.34
9.05305	1674.28
9.05253	1673.17
9.0521	1672.04
9.05114	1669.48
9.05071	1668.2
9.05027	1666.85
9.04984	1665.48
9.04941	1664.1
9.04854	1661.3
9.0475	1657.17
9.04715	1655.71
9.04645	1654.2
9.04593	1652.45
9.0455	1650.88
9.04498	1649.3
9.04454	1646.04
9.04324	1642.52
9.0428	1640.41
9.04237	1638.47
9.04176	1636.46
9.04133	1634.37
9.04063	1630
9.04011	1627.49
9.03959	1625.23
9.03959	1622.96
9.03907	1620.66
9.03829	1618.34
9.03785	1616.01
9.03698	1611.07
9.03655	1608.75
9.03612	1606.46
9.03542	1604.21
9.03499	1601.97
9.03429	1597.19
9.03394	1594.8
9.03351	1592.33
9.03308	1589.81
9.03264	1587.22
9.03169	1581.5
9.03125	1578.63
9.03082	1575.64
9.03038	1572.59
9.02995	1569.5
9.02943	1563.2
9.02813	1556.28
9.02769	1553.02
9.02726	1549.81
9.02674	1546.61
9.0263	1543.36
9.02552	1536.1
9.02456	1525.04
9.02413	1521.3
9.02326	1517.6
9.02283	1513.49
9.02204	1506.2
9.02109	1499
9.02065	1495.4
9.02022	1491.3
9.01979	1487.58
9.01927	1483.81
9.01831	1476.16
9.01788	1472.26
9.01744	1468.32
9.01709	1463.83
9.01666	1459.77
9.0157	1451.58
9.01527	1447.46
9.01484	1443.3
9.01431	1438.54
9.01388	1434.2
9.01292	1425.32
9.01249	1420.83
9.01206	1416.35
9.01171	1411.31
9.01127	1406.84
9.01041	1397.89
9.00997	1393.46
9.00954	1389.09
9.0091	1384.79
9.00867	1379.98
9.00789	1371.36
9.00736	1366.95
9.00693	1362.45
9.0065	1357.9
9.00606	1352.74
9.00511	1343.61
9.00467	1339.06
9.00424	1334.5
9.0038	1329.9
9.00328	1325.22
9.0025	1314.94
9.00207	1309.96
9.00155	1304.9
9.0012	1299.78
9.00076	1294.63
9.00016	1283.64
8.99903	1273.45
8.99807	1258.79
8.99764	1253.36
8.99677	1248.5
8.99633	1243.6
8.99555	1233.8
8.99503	1228.89
8.9946	1223.26
8.99451	1218.13
8.99407	1212.89
8.99329	1207.55
8.99277	1202.19
8.99216	1196.84
8.99182	1190.89
8.99077	1180.32
8.99034	1174.93
8.98982	1169.4
8.98947	1158.17
8.98834	1146.54
8.98791	1141.19
8.98747	1135.88
8.9873	1130.61
8.98687	1125.37
8.98617	1119.55
8.98574	1114.39
8.98513	1109.18
8.98469	1103.86
8.98391	1093
8.98339	1087.54
8.98296	1081.49
8.98244	1076.19
8.982	1070.92
8.98122	1060.33
8.98079	1054.98
8.98026	1048.96
8.98018	1043.65
8.97966	1038.4
8.97905	1033.19
8.97853	1028.01
8.97766	1017.63
8.97714	1011.77
8.9767	1006.5
8.97627	1001.12
8.97583	995.651
8.97505	984.638
8.97462	978.496
8.9741	973.124
8.97392	967.887
8.97349	962.784
8.97279	957.768
8.97236	952.786
8.97114	941.978
8.97071	936.704
8.97027	931.322
8.9701	925.885
8.96967	920.44
8.96862	908.909
8.96828	903.57
8.96784	898.346
8.9675	893.212
8.96706	888.109
8.96628	876.994
8.96524	860.941
8.9648	855.645
8.96402	850.351
8.96359	845.091
8.96307	834.015
8.96185	823.568
8.96089	813.242
8.96046	807.507
8.96002	802.485
8.9595	797.507
8.95907	792.592
8.95829	782.942
8.95733	768.082
8.95681	763.365
8.95594	758.701
8.95551	754.059
8.95464	744.192
8.95412	739.574
8.95368	735.003
8.95325	730.455
8.95273	725.925
8.95195	716.188
8.95151	711.551
8.95108	706.882
8.95073	702.171
8.9503	697.423
8.9496	687.955
8.94847	678.108
8.94804	673.554
8.9476	669.074
8.94708	664.671
8.94673	660.341
8.94569	651.165
8.94526	646.802
8.94482	642.463
8.94439	638.195
8.94396	633.97
8.943	624.982
8.94265	620.734
8.94222	616.5
8.94178	612.229
8.94135	607.885
8.94057	598.453
8.93961	589.353
8.93866	575.834
8.93822	571.492
8.93744	566.731
8.93692	562.576
8.93631	554.394
8.93527	546.413
8.93423	533.913
8.93379	529.738
8.93301	525.489
8.93249	521.225
8.93153	512.397
8.9311	508.414
8.93075	504.556
8.93032	500.808
8.92988	497.134
8.92936	489.436
8.92806	482.165
8.92763	478.488
8.92728	474.783
8.92676	471.066
8.92632	466.915
8.92545	459.678
8.92493	456.099
8.92441	452.487
8.92441	448.839
8.92398	445.182
8.92302	441.095
8.9225	437.517
8.92181	430.625
8.92137	427.325
8.92094	424.087
8.92042	420.446
8.91998	417.15
8.91929	410.418
8.91824	400.522
8.91781	396.805
8.91703	393.461
8.91659	390.11
8.91607	383.56
8.91503	376.873
8.91399	370.572
8.91303	361.551
8.9126	358.275
8.91208	355.347
8.91173	352.382
8.91086	349.354
8.91043	346.258
8.90947	339.982
8.90904	336.487
8.9086	333.442
8.90808	330.462
8.90765	327.563
8.90695	322.08
8.90591	313.72
8.90556	310.924
8.90469	308.101
8.90426	305.301
8.90356	299.555
8.90252	294.382
8.90165	289.241
8.90035	281.229
8.89992	278.832
8.89905	276.515
8.89861	274.219
8.89809	269.622
8.89705	262.429
8.89662	260.109
8.89566	257.799
8.89531	255.519
8.89444	250.873
8.89401	248.725
8.89358	246.537
8.89358	244.289
8.89305	241.989
8.89219	239.376
8.89175	237.058
8.89097	232.55
8.89054	230.423
8.8901	228.4
8.88958	226.454
8.88915	224.292
8.88862	220.329
8.88741	216.177
8.88645	209.537
8.88611	207.552
8.88524	205.684
8.8848	203.909
8.88419	200.388
8.88298	196.471
8.88202	190.989
8.88159	189.114
8.88081	186.946
8.88029	185.005
8.87968	181.166
8.87837	177.344
8.87794	175.434
8.87742	173.328
8.87707	171.52
8.87664	169.78
8.87594	166.472
8.8749	161.577
8.87447	159.968
8.87368	158.34
8.87325	156.687
8.87273	153.128
8.8716	149.981
8.87056	147.053
8.8696	142.79
8.86917	141.433
8.86839	140.054
8.86795	138.707
8.86743	136.238
8.86621	133.861
8.86526	131.781
8.8643	128.306
8.86387	126.767
8.863	125.336
8.86257	123.873
8.86204	120.86
8.86083	117.814
8.86039	116.521
8.85996	115.297
8.85987	114.107
8.85935	112.92
8.85892	111.726
8.8584	110.552
8.8577	109.257
8.85727	108.104
8.85649	105.745
8.85562	103.413
8.85475	101.114
8.85362	98.0041
8.85318	96.957
8.8524	95.8269
8.85197	94.8677
8.8511	93.0396
8.85006	90.3189
8.84962	89.2996
8.84884	88.4184
8.84841	87.5636
8.84754	85.913
8.8471	85.0786
8.84667	84.0701
8.8465	83.1219
8.84606	82.1682
8.84537	81.2465
8.84493	80.3754
8.84441	79.552
8.84398	78.7566
8.84311	77.067
8.84215	74.4925
8.84172	73.6277
8.84076	71.8629
8.83972	70.1533
8.83868	68.5444
8.83772	66.2285
8.83729	65.504
8.83651	64.7896
8.83599	64.0839
8.8352	62.5844
8.83468	61.8754
8.83425	61.1695
8.83407	60.4782
8.83355	59.8089
8.83295	59.1364
8.83251	58.3694
8.83199	57.6883
8.83156	57.0158
8.83077	55.7333
8.82973	53.9427
8.82938	53.4262
8.82852	52.3743
8.8273	51.2633
8.82617	49.6333
8.82565	49.1337
8.82487	48.1028
8.82365	46.9367
8.8227	45.2235
8.82226	44.6764
8.82174	44.1258
8.82131	43.5031
8.82052	42.9532
8.82009	42.4199
8.81948	41.4249
8.81835	40.4057
8.81731	39.0905
8.81688	38.6919
8.81635	38.2888
8.81592	37.848
8.81514	37.313
8.8147	36.8346
8.81384	35.9032
8.8134	35.4511
8.81297	34.9937
8.81288	34.4839
8.81245	34.0333
8.81149	33.5929
8.81097	33.1703
8.81019	32.3642
8.80975	31.9785
8.80932	31.5666
8.80888	30.8952
8.80767	30.2225
8.80715	29.9253
8.80671	29.6293
8.80619	29.3719
8.80576	29.1128
8.80498	28.5627
8.80411	27.6394
8.80367	27.3599
8.80289	27.0829
8.80237	26.8005
8.80185	26.5159
8.80133	26.2234
8.80055	25.5987
8.80011	25.3239
8.79968	25.0749
8.79924	24.8376
8.79881	24.591
8.79785	23.9651
8.79742	23.6539
8.79698	23.3599
8.79646	23.0933
8.79603	22.8567
8.79516	22.4345
8.79473	22.2397
8.79429	22.0257
8.79386	21.7919
8.79342	21.5503
8.79255	21.0376
8.79212	20.7854
8.7916	20.5376
8.79108	20.1153
8.78995	19.8184
8.78951	19.6726
8.78908	19.5233
8.78891	19.3358
8.78847	19.1071
8.78778	18.8528
8.78734	18.5894
8.78673	18.0505
8.78561	17.5665
8.78474	17.1649
8.78422	16.9621
8.78378	16.7166
8.78378	16.5011
8.78326	16.2982
8.78213	16.1087
8.7817	15.9402
8.78118	15.6432
8.78013	15.1844
8.7797	15.0239
8.77874	14.8687
8.77822	14.6953
8.77753	14.3973
8.77718	14.2585
8.77675	14.134
8.77666	13.9999
8.77614	13.8502
8.77536	13.6793
8.77492	13.5296
8.77405	13.2289
8.7731	12.8351
8.77266	12.727
8.77179	12.6136
8.77136	12.4961
8.7704	12.307
8.77006	12.2453
8.76962	12.1811
8.7691	12.1146
8.76867	12.0339
8.7678	11.8085
8.76736	11.6711
8.76693	11.5163
8.76615	11.3907
8.7658	11.2697
8.76519	11.0374
8.76476	10.921
8.76432	10.8067
8.7638	10.6851
8.76337	10.6014
8.7625	10.4906
8.76207	10.4221
8.76163	10.3338
8.7612	10.2289
8.76076	10.1362
8.76024	9.96682
8.75903	9.83784
8.7579	9.62442
8.75746	9.57502
8.75668	9.53164
8.75625	9.48584
8.75529	9.33835
8.75494	9.24433
8.75451	9.15462
8.75399	9.07921
8.75355	9.01655
8.75268	8.8863
8.75225	8.81566
8.75182	8.74604
8.75138	8.67498
8.75095	8.60246
8.75008	8.46028
8.74964	8.38672
8.7493	8.32683
8.74878	8.26662
8.74834	8.20314
8.74747	8.05007
8.74695	7.9666
8.74652	7.89395
8.746	7.81221
8.74556	7.7326
8.74478	7.62343
8.74435	7.58202
8.74391	7.53932
8.7433	7.49988
8.74278	7.45087
8.74209	7.34456
8.74165	7.30065
8.74131	7.26708
8.74078	7.25173
8.74035	7.24162
8.73939	7.20014
8.73896	7.15449
8.73853	7.07373
8.73809	6.99681
8.73766	6.92118
8.7367	6.77848
8.73627	6.72053
8.73592	6.67196
8.7354	6.62336
8.73496	6.58662
8.73401	6.51956
8.73357	6.49315
8.73323	6.46817
8.73279	6.44195
8.73236	6.41712
8.73149	6.3812
8.73097	6.36994
8.73045	6.34978
8.73027	6.32782
8.72993	6.29997
8.72941	6.26679
8.72888	6.23597
8.72836	6.18462
8.72706	6.12296
8.72663	6.08227
8.72619	6.03724
8.72558	5.99862
8.72515	5.97275
8.72445	5.94273
8.72341	5.87115
8.72298	5.85149
8.7222	5.83506
8.72176	5.83204
8.72081	5.88174
8.72028	5.89719
8.71985	5.89426
8.71959	5.88527
8.71907	5.8794
8.71863	5.83922
8.71733	5.78894
8.7169	5.78141
8.71655	5.78908
8.71629	5.79863
8.71594	5.80525
8.71516	5.81401
8.71481	5.82948
8.71429	5.87785
8.7129	5.95703
8.71247	5.99238
8.71203	6.02668
8.71151	6.05325
8.71108	6.0672
8.7103	6.0712
8.70934	6.06935
8.70891	6.07252
8.70812	6.08133
8.70769	6.08472
8.70717	6.05435
8.70595	6.02586
8.705	5.97523
8.70456	5.93916
8.70413	5.87816
8.70309	5.65743
8.70265	5.57336
8.70187	5.49467
8.70144	5.41035
8.70083	5.23986
8.69979	5.10257
8.69848	5.04626
8.69813	5.03742
8.6977	5.02651
8.69727	5.01501
8.69683	4.99905
8.69605	4.95665
8.69562	4.92183
8.69518	4.89868
8.69475	4.88084
8.69431	4.86877
8.6937	4.86097
8.69258	4.87048
8.69162	4.86296
8.6911	4.83293
8.69058	4.79882
8.69014	4.75729
8.68927	4.72561
8.68893	4.71415
8.68815	4.74502
8.68719	4.8551
8.68676	4.89217
8.68594	4.94179
8.68546	5.00201
8.68454	5.17085
8.68408	5.2923
8.68361	5.3996
8.68355	5.49776
8.68312	5.58845
8.68242	5.66232
8.68194	5.7075
8.68143	5.71637
8.68096	5.69483
8.67999	5.63995
8.6796	5.63835
8.67921	5.65399
8.67881	5.68872
8.67835	5.72926
8.67741	5.79298
8.67697	5.79983
8.67652	5.78257
8.67589	5.74725
8.67543	5.68988
8.67487	5.58554
8.6744	5.55077
8.67394	5.53955
8.67388	5.5465
8.67344	5.55876
8.67261	5.57182
8.67221	5.59504
8.67166	5.68459
8.6705	5.71825
8.6694	5.60623
8.66898	5.55146
8.66828	5.48455
8.66783	5.41118
8.66729	5.33292
8.66686	5.28313
8.66604	5.24869
8.66507	5.28098
8.66408	5.36599
8.66364	5.40138
8.66288	5.4471
8.66242	5.50039
8.66156	5.58386
8.66109	5.61929
8.66062	5.66662
8.66049	5.71619
8.66012	5.76333
8.6594	5.80724
8.65895	5.84581
8.65831	5.85765
8.65712	5.80005
8.65666	5.79942
8.6562	5.82529
8.65568	5.86887
8.65524	5.89928
8.65449	5.93496
8.65334	5.87112
8.65287	5.82079
8.65223	5.754
8.6518	5.68014
8.65099	5.51698
8.64994	5.33803
8.64953	5.31604
8.64875	5.2842
8.64824	5.24643
8.64769	5.16907
8.64659	5.0685
8.64567	4.96003
8.64479	4.94081
8.6438	5.03445
8.64287	5.26205
8.64243	5.26657
8.64159	5.21929
8.64116	5.16015
8.64022	5.04115
8.63981	4.98692
8.6394	4.93348
8.63922	4.87313
8.63876	4.81923
8.63804	4.77144
8.63759	4.72881
8.63679	4.6852
8.63632	4.69204
8.63585	4.7063
8.63575	4.71145
8.6353	4.7126
8.63461	4.71508
8.63414	4.7257
8.63355	4.76208
8.63235	4.80294
8.63116	4.85162
8.6307	4.86274
8.63003	4.87608
8.62896	4.84007
8.6279	4.74879
8.62691	4.59837
8.62648	4.57727
8.6257	4.58455
8.62522	4.61686
8.62435	4.7442
8.62387	4.8167
8.62339	4.89962
8.62309	4.99845
8.62265	5.10837
8.62208	5.22716
8.62162	5.37292
8.6208	5.61806
8.61986	5.93629
8.61943	6.0572
8.6186	6.14532
8.61813	6.21348
8.61716	6.30178
8.61672	6.31153
8.61628	6.29211
8.61587	6.25071
8.61542	6.20216
8.61457	6.11299
8.61413	6.06636
8.61369	6.00587
8.61327	5.89688
8.61285	5.76418
8.61191	5.44269
8.61098	5.08751
8.61049	5.01604
8.60979	4.98214
8.60934	4.97404
8.60831	5.02184
8.60784	5.05442
8.60736	5.09019
8.60698	5.1114
8.60654	5.12155
8.60582	5.13588
8.60473	5.16371
8.60431	5.1593
8.60356	5.14838
8.60312	5.11947
8.60226	5.03347
8.60137	4.87482
8.60093	4.8388
8.60035	4.82767
8.59993	4.82769
8.59916	4.8143
8.59874	4.78228
8.59821	4.73803
8.59692	4.83374
8.59599	4.85976
8.59555	4.83559
8.59475	4.83652
8.59429	4.87024
8.59368	5.06144
8.59254	5.31029
8.59155	5.69261
8.5911	5.82325
8.59023	5.98322
8.58983	6.12429
8.58931	6.35014
8.58814	6.51192
8.58719	6.6339
8.58675	6.64187
8.58605	6.64082
8.5856	6.63275
8.58493	6.62715
8.58449	6.62573
8.58362	6.58346
8.58318	6.51456
8.58274	6.4164
8.58219	6.31013
8.58178	6.17665
8.58095	5.89313
8.58053	5.74821
8.58012	5.61412
8.57961	5.49059
8.57918	5.36493
8.57835	5.21304
8.57736	5.29716
8.57688	5.36089
8.57599	5.43939
8.57556	5.51795
8.57483	5.65637
8.57381	5.59271
8.57339	5.53014
8.57259	5.46152
8.57219	5.41253
8.57156	5.4415
8.57035	5.53144
8.56942	5.6114
8.569	5.60847
8.56805	5.59443
8.56763	5.57209
8.56676	5.49256
8.5663	5.42708
8.56583	5.34205
8.56537	5.25633
8.56493	5.18518
8.56398	5.11837
8.56352	5.12763
8.56306	5.17016
8.56273	5.25425
8.56228	5.36939
8.56151	5.61312
8.56103	5.70696
8.56055	5.78668
8.56005	5.86072
8.55959	5.93426
8.55889	6.07467
8.55793	6.25011
8.55748	6.26175
8.55664	6.23895
8.55624	6.16857
8.55567	5.98701
8.5544	5.8627
8.55396	5.84977
8.55352	5.86706
8.55305	5.90814
8.5526	5.97233
8.55176	6.15397
8.55131	6.21859
8.55085	6.20177
8.55075	6.06905
8.55034	5.87145
8.54947	5.63644
8.54904	5.40536
8.54825	5.0369
8.54734	4.83962
8.54634	4.80517
8.54588	4.84408
8.545	4.91742
8.5446	5.00869
8.54383	5.2137
8.5428	5.48606
8.54236	5.53537
8.54144	5.57098
8.54094	5.59901
8.54013	5.6498
8.53973	5.68839
8.53933	5.73516
8.53891	5.77169
8.53846	5.8008
8.53752	5.81982
8.53708	5.82089
8.53665	5.82139
8.5361	5.83089
8.53563	5.85472
8.53485	5.89297
8.5344	5.8743
8.53396	5.83045
8.53346	5.74849
8.53303	5.66811
8.53221	5.52531
8.53178	5.44871
8.53135	5.36055
8.53081	5.26774
8.53039	5.15746
8.52959	4.96173
8.52914	4.85994
8.52869	4.75942
8.52823	4.67059
8.52777	4.59979
8.52696	4.5255
8.52651	4.51303
8.52607	4.53167
8.52609	4.57835
8.5256	4.65873
8.52471	4.74082
8.52426	4.82343
8.52341	5.04238
8.52233	5.71237
8.5219	5.92138
8.52114	6.09823
8.52073	6.24227
8.51995	6.44612
8.51869	6.56675
8.51828	6.54882
8.51773	6.50672
8.5173	6.45323
8.51677	6.34811
8.51556	6.2489
8.5146	6.125
8.51367	5.95707
8.51325	5.95464
8.5124	5.96711
8.51193	5.97058
8.51137	5.92987
8.51023	5.93293
8.50932	6.09938
8.50831	6.3626
8.50788	6.40774
8.50706	6.44047
8.50662	6.46451
8.506	6.47663
8.50493	6.49556
8.50393	6.56745
8.50346	6.60027
8.50299	6.62445
8.50302	6.63964
8.50255	6.66431
8.50165	6.68222
8.50122	6.67895
8.50042	6.5608
8.49994	6.46925
8.49946	6.40349
8.4991	6.40015
8.49859	6.44052
8.49811	6.57417
8.49664	6.67769
8.49621	6.7085
8.49577	6.70317
8.49544	6.68049
8.49497	6.65357
8.49412	6.63792
8.4937	6.6688
8.49328	6.70221
8.49281	6.71564
8.49236	6.68648
8.49153	6.49907
8.49064	6.12457
8.49014	6.01558
8.48934	5.91774
8.48888	5.82134
8.48806	5.60565
8.48709	5.32229
8.48664	5.2413
8.4861	5.1631
8.48567	5.08196
8.48484	5.03026
8.48438	4.9949
8.48356	4.94703
8.48311	4.93207
8.48266	4.92596
8.48265	4.94579
8.48218	4.98287
8.48133	5.02593
8.48089	5.05989
8.48012	5.11317
8.47908	5.22153
8.47863	5.27328
8.47783	5.3233
8.47741	5.38048
8.47656	5.52034
8.47556	5.54726
8.47513	5.51547
8.4747	5.47507
8.4739	5.43444
8.47348	5.40779
8.47295	5.47958
8.47249	5.56269
8.47168	5.65643
8.47122	5.7181
8.47067	5.69674
8.46944	5.56837
8.4684	5.38888
8.46795	5.39795
8.46723	5.43489
8.46677	5.48396
8.46613	5.61485
8.46504	5.77283
8.46401	6.05319
8.46361	6.16832
8.46279	6.27831
8.46237	6.36935
8.46179	6.48242
8.46061	6.61831
8.45961	6.75779
8.45919	6.77124
8.45835	6.77392
8.4579	6.75975
8.45691	6.67391
8.45647	6.62322
8.45601	6.58358
8.45556	6.5474
8.45511	6.51166
8.45423	6.42852
8.45378	6.35864
8.45333	6.27481
8.45291	6.16885
8.45247	6.04161
8.45153	5.75139
8.45107	5.60324
8.45062	5.46241
8.45027	5.38413
8.44982	5.37164
8.44896	5.46592
8.44848	5.51518
8.448	5.55468
8.44756	5.56652
8.44711	5.55312
8.44632	5.50868
8.4459	5.49863
8.44549	5.49482
8.44504	5.49167
8.44457	5.49347
8.44363	5.53753
8.4432	5.5729
8.44277	5.6092
8.44232	5.62546
8.44186	5.61141
8.44091	5.54698
8.44048	5.52259
8.44005	5.49909
8.43962	5.47495
8.4392	5.45122
8.43842	5.35507
8.43796	5.27313
8.4375	5.17067
8.43737	5.05935
8.43693	4.93978
8.43621	4.85778
8.43573	4.81219
8.43517	4.80861
8.434	4.83716
8.43357	4.8472
8.43313	4.85458
8.43302	4.86596
8.43258	4.89363
8.43172	4.92898
8.43126	4.96817
8.43078	5.05834
8.42934	5.18563
8.42888	5.29613
8.42842	5.41072
8.42813	5.51819
8.42771	5.58194
8.42683	5.66506
8.42644	5.71924
8.42604	5.80328
8.42553	5.91784
8.42508	6.01818
8.42416	6.20205
8.42373	6.28379
8.42329	6.33592
8.42284	6.3343
8.42239	6.27994
8.42156	6.19584
8.42113	6.19842
8.42071	6.22124
8.4202	6.25524
8.41972	6.30982
8.41876	6.44358
8.41836	6.5136
8.41796	6.5752
8.4176	6.63538
8.41715	6.68859
8.41625	6.75183
8.41581	6.75807
8.41535	6.76236
8.41483	6.77146
8.4144	6.78592
8.4135	6.79855
8.41309	6.7839
8.41268	6.76587
8.41221	6.7411
8.41178	6.70369
8.41087	6.6481
8.41044	6.6491
8.41	6.65394
8.40955	6.66036
8.40909	6.66825
8.40831	6.71838
8.40786	6.75423
8.40742	6.79429
8.40676	6.82457
8.40627	6.82814
8.40563	6.75849
8.40517	6.74001
8.40472	6.73799
8.40471	6.74781
8.40424	6.75213
8.40332	6.74513
8.40292	6.7342
8.40213	6.71929
8.40118	6.5667
8.40073	6.47234
8.39986	6.34981
8.39941	6.22615
8.39846	5.97446
8.39805	5.87656
8.39764	5.80172
8.39723	5.74866
8.39677	5.69893
8.39627	5.59186
8.39504	5.39173
8.3942	5.09805
8.39314	4.831
8.39274	4.76304
8.39195	4.70235
8.39149	4.6506
8.39089	4.56254
8.38978	4.50354
8.38884	4.50281
8.3879	4.56742
8.38747	4.58078
8.38663	4.587
8.38616	4.58154
8.38561	4.55558
8.38421	4.51292
8.3838	4.49045
8.38338	4.47251
8.38315	4.46428
8.38266	4.46853
8.38216	4.48004
8.3817	4.49874
8.38071	4.58365
8.3803	4.68034
8.37988	4.81191
8.37937	4.93104
8.37892	5.06648
8.37803	5.34558
8.3776	5.43594
8.37717	5.47867
8.37675	5.51908
8.37629	5.59168
8.3754	5.78332
8.37496	5.83168
8.37453	5.83842
8.37414	5.83286
8.37371	5.85049
8.37284	5.97993
8.37242	6.0086
8.37198	5.97121
8.37151	5.87683
8.37105	5.74154
8.37026	5.66633
8.36927	6.02541
8.36884	6.18835
8.36802	6.32403
8.36755	6.42528
8.36689	6.50213
8.3657	6.5237
8.36528	6.54124
[truncated: 28,274 more rows]
