# Supplementary material for: Cavity quantum electrodynamics control of quantum Hall stripes
Source: Nat Phys. 2026 May 15;22(7):1094–9. doi: 10.1038/s41567-026-03287-3 (PMC13423813; doi:10.1038/s41567-026-03287-3)
Supplement: Supplementary file 5 — Source data for the plots shown in Extended Data Fig. 2. [file 41567_2026_3287_MOESM5_ESM.xlsx]

## Sheet: cavity
B	rhoxx
-0.0492043	0.487608
-0.049113	0.510018
-0.0490216	0.544145
-0.0489302	0.555711
-0.0488388	0.571418
-0.0487475	0.578091
-0.0486561	0.584484
-0.0485648	0.598592
-0.0484733	0.605941
-0.048382	0.622078
-0.0482906	0.627379
-0.0481993	0.627972
-0.0481079	0.620501
-0.0480165	0.615291
-0.0479252	0.605553
-0.0478338	0.601505
-0.0477424	0.596746
-0.047651	0.595706
-0.0475597	0.59499
-0.0474683	0.594946
-0.0473769	0.596167
-0.0472855	1.52951
-0.0471942	7.56323
-0.0471028	27.7574
-0.0470115	35.9707
-0.0469201	40.9934
-0.0468287	41.8555
-0.0467374	38.9984
-0.0484909	30.3755
-0.0484093	25.7192
-0.0483279	17.3343
-0.0482464	13.8747
-0.048165	10.9469
-0.0480835	6.55018
-0.048175	2.78528
-0.0479319	1.24033
-0.0478407	1.18132
-0.0476724	1.15436
-0.0475488	1.17077
-0.0474411	1.23704
-0.0471479	1.24466
-0.046949	1.26766
-0.0468382	1.26272
-0.0466266	1.26725
-0.0465372	1.2651
-0.0463479	1.24707
-0.0462477	1.24925
-0.0461475	1.24212
-0.0460102	1.2381
-0.0459169	1.23967
-0.045749	1.23663
-0.0456475	1.24602
-0.045546	1.24608
-0.0454525	1.24068
-0.0453431	1.24019
-0.0451438	1.22733
-0.0450232	1.22924
-0.0449027	1.22782
-0.0448343	1.22513
-0.0447364	1.2301
-0.0445461	1.23158
-0.0444414	1.23265
-0.0443367	1.2221
-0.0441936	1.21577
-0.0440956	1.21121
-0.0439178	1.1974
-0.043799	1.19724
-0.0436802	1.1931
-0.0436291	1.19194
-0.0435161	1.19216
-0.0432704	1.19402
-0.0431933	1.19518
-0.043116	1.1927
-0.0429854	1.1919
-0.0428879	1.18359
-0.042668	1.18364
-0.0425757	1.18398
-0.0424834	1.18797
-0.0423881	1.18312
-0.0421424	1.1713
-0.0418752	1.16262
-0.0417705	1.16632
-0.0416358	1.16788
-0.0415336	1.16769
-0.0413521	1.16685
-0.0412279	1.16809
-0.0411036	1.16535
-0.0410771	1.16233
-0.0409835	1.1596
-0.0407743	1.14632
-0.0406746	1.1443
-0.0404715	1.13893
-0.0403523	1.13699
-0.0402332	1.1362
-0.0401705	1.15229
-0.0398647	1.16458
-0.0397907	1.16798
-0.0397167	1.17668
-0.0395582	1.17713
-0.0394474	1.17836
-0.0392281	1.17456
-0.0391048	1.17522
-0.0389226	1.18387
-0.0388319	1.18687
-0.0386459	1.19343
-0.0385285	1.19121
-0.0384111	1.18477
-0.0382789	1.18243
-0.0382076	1.17932
-0.0380181	1.178
-0.0379279	1.17491
-0.0378375	1.17546
-0.037745	1.17012
-0.0376296	1.16532
-0.037458	1.15869
-0.0373538	1.16196
-0.0372496	1.16737
-0.0371716	1.17038
-0.0370569	1.17297
-0.0367971	1.17674
-0.0367032	1.1846
-0.0366093	1.18384
-0.036524	1.17385
-0.0364475	1.16709
-0.0362566	1.15728
-0.0361251	1.15583
-0.0359936	1.15377
-0.0359359	1.15529
-0.0358344	1.15569
-0.0356701	1.15322
-0.0355488	1.15304
-0.0354275	1.15291
-0.0353079	1.15262
-0.0352012	1.15144
-0.0349889	1.14604
-0.0348977	1.14407
-0.0348065	1.14294
-0.0347546	1.14165
-0.0346431	1.13896
-0.0343707	1.13617
-0.0342883	1.13389
-0.0340986	1.13259
-0.0340092	1.1336
-0.0338067	1.14046
-0.0337115	1.14031
-0.0336163	1.13827
-0.0335172	1.12949
-0.0332601	1.11398
-0.033158	1.10879
-0.033056	1.10211
-0.0329158	1.10321
-0.0328222	1.10735
-0.0326355	1.11259
-0.0325274	1.11543
-0.0324193	1.11595
-0.0323361	1.11075
-0.0322123	1.10555
-0.0320319	1.0898
-0.0319355	1.08703
-0.0318389	1.08614
-0.0316947	1.0874
-0.0315799	1.09287
-0.0313461	1.10369
-0.0312433	1.10732
-0.0311406	1.1113
-0.0310119	1.12465
-0.0307224	1.14016
-0.0306328	1.14061
-0.0305097	1.14106
-0.0303854	1.14375
-0.0301556	1.14561
-0.0300542	1.14134
-0.0299528	1.12677
-0.0298656	1.11763
-0.0297681	1.10783
-0.0295778	1.07036
-0.0294648	1.04975
-0.0293517	1.04236
-0.0292556	1.03664
-0.0291656	1.03823
-0.0289795	1.05049
-0.0288825	1.05388
-0.0287854	1.06253
-0.028649	1.08017
-0.0284049	1.09082
-0.0281562	1.10086
-0.0280427	1.10117
-0.0278689	1.09809
-0.0277469	1.09566
-0.0275825	1.09027
-0.0274663	1.09063
-0.0273502	1.08966
-0.02726	1.08826
-0.0271604	1.07959
-0.0269642	1.06616
-0.0268452	1.05397
-0.0267263	1.05241
-0.0266501	1.05782
-0.0265512	1.06278
-0.0263576	1.0747
-0.026251	1.07895
-0.0261444	1.08731
-0.0260161	1.09189
-0.0259097	1.10458
-0.0257472	1.1204
-0.0256599	1.12798
-0.0255725	1.12842
-0.025462	1.12192
-0.025344	1.1169
-0.0251176	1.10477
-0.0250307	1.10358
-0.0249439	1.10321
-0.0248388	1.1041
-0.0247121	1.10557
-0.0245203	1.09795
-0.0244246	1.09527
-0.0243289	1.09313
-0.0242379	1.08676
-0.0239376	1.08881
-0.0238549	1.09219
-0.0237722	1.09441
-0.0236363	1.09608
-0.0235319	1.09826
-0.0233327	1.09209
-0.0232094	1.08922
-0.0230098	1.08849
-0.0229275	1.08711
-0.0227286	1.08022
-0.0226227	1.0876
-0.0225168	1.09327
-0.0223644	1.1058
-0.0221341	1.10306
-0.0220429	1.10105
-0.0219517	1.09915
-0.0217376	1.09923
-0.0216633	1.09958
-0.0214709	1.10255
-0.0213725	1.10425
-0.0212739	1.1047
-0.0212534	1.1007
-0.0211214	1.09754
-0.0208518	1.08717
-0.0207621	1.08624
-0.0206725	1.08855
-0.0206238	1.0908
-0.0205121	1.09486
-0.0203303	1.10562
-0.0202155	1.10986
-0.0201008	1.11381
-0.0199574	1.11637
-0.0198754	1.11513
-0.0196509	1.11127
-0.0195645	1.10921
-0.0194783	1.10723
-0.0193808	1.1046
-0.0192886	1.0987
-0.0190783	1.0893
-0.0189766	1.08607
-0.0188748	1.08477
-0.0187914	1.08575
-0.0186707	1.08741
-0.0184176	1.08777
-0.0183252	1.07578
-0.0182327	1.07031
-0.0181859	1.06734
-0.0180642	1.07014
-0.0178461	1.09185
-0.0177568	1.09715
-0.0176673	1.09811
-0.0175298	1.09726
-0.0174434	1.09739
-0.0172573	1.09719
-0.0171523	1.0891
-0.0170472	1.08263
-0.0169289	1.07489
-0.0168393	1.07542
-0.0166718	1.07776
-0.0165641	1.07165
-0.0163464	1.07014
-0.0162437	1.07176
-0.0159897	1.07848
-0.0159138	1.08361
-0.015838	1.08697
-0.0157258	1.10384
-0.0154729	1.11543
-0.015355	1.11791
-0.0152372	1.11907
-0.0151507	1.11831
-0.0150475	1.11581
-0.0148496	1.11557
-0.0147374	1.11678
-0.0146252	1.11644
-0.0145242	1.11168
-0.0144323	1.1105
-0.0142619	1.11954
-0.014148	1.13081
-0.0140341	1.13268
-0.0139117	1.13131
-0.0138159	1.12365
-0.013541	1.11513
-0.0134556	1.11081
-0.0133702	1.1044
-0.013279	1.10214
-0.0132049	1.1001
-0.0129868	1.09536
-0.0128937	1.09293
-0.0128006	1.09039
-0.0127177	1.08548
-0.012607	1.08348
-0.0123932	1.0843
-0.0123112	1.08835
-0.0122291	1.09924
-0.0120974	1.10462
-0.0119763	1.1146
-0.011797	1.12398
-0.0116948	1.12932
-0.0115926	1.1296
-0.011477	1.12953
-0.0113783	1.13147
-0.011182	1.12859
-0.0110814	1.12566
-0.0109807	1.12361
-0.0109016	1.12893
-0.0106271	1.1321
-0.0105105	1.13293
-0.0103938	1.13424
-0.0103445	1.13521
-0.010207	1.13562
-0.0101021	1.14236
-0.00982585	1.15385
-0.00972864	1.15287
-0.00963143	1.14466
-0.00949403	1.13969
-0.00937536	1.1307
-0.00916518	1.12881
-0.0090252	1.13098
-0.00888521	1.13466
-0.00887368	1.14247
-0.00875093	1.14577
-0.00859446	1.15452
-0.00849951	1.15756
-0.00840455	1.15858
-0.00822629	1.15939
-0.00812958	1.16136
-0.00793994	1.1654
-0.00785508	1.16702
-0.00777023	1.16867
-0.00765309	1.17019
-0.00753244	1.17102
-0.00736159	1.1674
-0.00723496	1.16311
-0.00710832	1.1619
-0.00705295	1.15905
-0.00696701	1.15826
-0.00679581	1.16125
-0.00666685	1.16344
-0.00653789	1.16492
-0.0064011	1.16345
-0.00631256	1.15506
-0.00610276	1.14756
-0.00600969	1.14213
-0.00591664	1.14103
-0.00584444	1.13668
-0.00572576	1.1343
-0.0055153	1.13263
-0.00539926	1.13139
-0.00528323	1.12715
-0.00522657	1.12805
-0.00510563	1.13225
-0.00490653	1.14005
-0.0048347	1.14529
-0.00476287	1.14607
-0.00465168	1.14013
-0.00432521	1.13512
-0.0042303	1.13388
-0.0041354	1.12667
-0.00405322	1.12211
-0.00390516	1.11864
-0.00365009	1.12333
-0.00355569	1.12464
-0.00338067	1.12594
-0.00314374	1.12891
-0.00303837	1.13787
-0.002933	1.14341
-0.00283144	1.14831
-0.00271682	1.15413
-0.00255321	1.15485
-0.00244377	1.15681
-0.00233433	1.1659
-0.00221644	1.17274
-0.00211334	1.17947
-0.00191632	1.19064
-0.00181175	1.1868
-0.00170719	1.1826
-0.00155459	1.17549
-0.00146997	1.17627
-0.00123406	1.18204
-0.00113623	1.17124
-0.00105468	1.16506
-0.000924148	1.15174
-0.000729007	1.1394
-0.000608018	1.13066
-0.000487029	1.12938
-0.000523776	1.13293
-0.000417302	1.1379
-0.000175516	1.1574
9.17202e-05	1.16509
0.000198347	1.16177
0.000304974	1.15454
0.000446319	1.1527
0.000543353	1.15205
0.000720093	1.15869
0.000830299	1.17153
0.000940505	1.17794
0.0010114	1.18709
0.00111526	1.18974
0.00136728	1.19062
0.00144267	1.18931
0.00151805	1.18767
0.00169118	1.1865
0.001755	1.18092
0.00191216	1.16901
0.00201445	1.16392
0.00211674	1.15982
0.00223021	1.15977
0.00232476	1.16228
0.00253568	1.16781
0.00263216	1.16914
0.00272865	1.17396
0.00282513	1.17881
0.00279548	1.18332
0.00290325	1.19037
0.00311997	1.19254
0.00320891	1.19649
0.00331956	1.19805
0.00341937	1.19413
0.00351917	1.18824
0.00362037	1.17621
0.00371583	1.16993
0.00392049	1.15912
0.00403614	1.15647
0.00410582	1.15331
0.00422186	1.15388
0.00433791	1.1548
0.00445396	1.15853
0.00444546	1.17101
0.00468902	1.17444
0.0047698	1.17876
0.00495794	1.18008
0.00507633	1.18214
0.00519472	1.18751
0.0053131	1.19031
0.00522676	1.19431
0.00532573	1.19618
0.005546	1.20266
0.00582988	1.19482
0.00598727	1.19281
0.00609915	1.1924
0.00628244	1.19348
0.00637422	1.19447
0.00656136	1.19552
0.00664627	1.19626
0.00673117	1.19923
0.00681607	1.19904
0.00683613	1.18808
0.00716131	1.18296
0.00727733	1.17532
0.00739335	1.17211
0.00750938	1.16969
0.00744736	1.16898
0.00777452	1.17519
0.00787704	1.18026
0.00797956	1.1909
0.00808208	1.19407
0.00807435	1.19381
0.00833049	1.18965
0.00847387	1.17923
0.00861723	1.17332
0.00876061	1.16243
0.00860971	1.14828
0.00895114	1.14742
0.00900249	1.14833
0.00916053	1.15962
0.00946996	1.16563
0.00957611	1.1699
0.00976146	1.17344
0.00987164	1.1759
0.00998185	1.17627
0.010092	1.17628
0.0101031	1.1758
0.0101981	1.1711
0.0103042	1.1685
0.0103932	1.16681
0.0106133	1.1624
0.0106924	1.16213
0.0107717	1.16247
0.0108508	1.16188
0.0109119	1.16277
0.0109948	1.16339
0.011228	1.16591
0.0113155	1.16796
0.0114029	1.17012
0.0114923	1.1696
0.0116073	1.16801
0.0118449	1.1634
0.0121224	1.16009
0.012438	1.16111
0.0127302	1.16333
0.0128335	1.16701
0.0130067	1.16828
0.0131316	1.17347
0.0132566	1.1782
0.0133815	1.18312
0.0133306	1.18963
0.0136281	1.17577
0.0137382	1.16657
0.013869	1.14696
0.0141592	1.1488
0.0142816	1.14828
0.0143946	1.15501
0.0146798	1.16405
0.0147784	1.17116
0.0149209	1.18213
0.0150217	1.18437
0.0152699	1.17785
0.0153419	1.17222
0.015414	1.16738
0.0154861	1.1589
0.0155021	1.15711
0.0156171	1.15556
0.0158452	1.14834
0.0161254	1.14291
0.0162479	1.14067
0.0163447	1.13773
0.0164515	1.13562
0.0165988	1.13229
0.0168284	1.13636
0.0169458	1.13942
0.0170634	1.15068
0.0171766	1.15588
0.0172776	1.15966
0.0175212	1.16251
0.0176004	1.15956
0.0176795	1.14806
0.0177587	1.14291
0.0177997	1.13869
0.0178972	1.13902
0.0181202	1.14089
0.0182057	1.14863
0.0182911	1.15117
0.0183766	1.1565
0.018423	1.16314
0.018645	1.16479
0.0187654	1.16446
0.0188863	1.16021
0.0191112	1.16027
0.0191832	1.16172
0.0192552	1.16425
0.0193273	1.16391
0.0193673	1.15748
0.0196256	1.15538
0.0197139	1.15034
0.0198281	1.15108
0.0201985	1.14902
0.0202905	1.14872
0.0204949	1.14632
0.0208518	1.14444
0.0209232	1.13797
0.0211465	1.12957
0.0212385	1.1309
0.0213304	1.13785
0.0214152	1.14023
0.0215324	1.141
0.0217256	1.13254
0.0218269	1.12642
0.0219283	1.12188
0.0220296	1.12461
0.022035	1.13285
0.0221264	1.13527
0.0222929	1.1365
0.0224122	1.13337
0.0225316	1.12937
0.0226508	1.11781
0.0226197	1.11048
0.0227466	1.09816
0.0229328	1.09161
0.0230235	1.09308
0.0231141	1.09323
0.0232735	1.09618
0.0233509	1.09893
0.0235573	1.10341
0.0236442	1.10536
0.0237311	1.10759
0.0238179	1.11356
0.0238589	1.11493
0.0239609	1.11381
0.0241033	1.10948
0.0243753	1.11081
0.0244944	1.11132
0.0246137	1.11039
0.0246369	1.10592
0.0247416	1.10528
0.0249276	1.10424
0.0251454	1.10226
0.025233	1.10314
0.0253205	1.10707
0.0254214	1.10869
0.0255058	1.10698
0.0257615	1.1037
0.0258467	1.10113
0.0259319	1.09987
0.0260169	1.10036
0.0261169	1.09552
0.0263315	1.09136
0.0264182	1.08962
0.026505	1.08341
0.0266496	1.08024
0.0267445	1.07871
0.026925	1.07986
0.0270272	1.08206
0.0271295	1.08309
0.0272318	1.08223
0.0273184	1.08496
0.0274145	1.08916
0.0276187	1.0866
0.0279099	1.08253
0.0279923	1.07941
0.0281756	1.07917
0.0282706	1.0805
0.0283656	1.08038
0.0284606	1.08058
0.0284464	1.08718
0.0285369	1.09179
0.0287089	1.10226
0.0288114	1.10502
0.0289704	1.10459
0.0290539	1.10339
0.0291374	1.09914
0.0292649	1.09544
0.0293679	1.08777
0.0296377	1.08533
0.0297414	1.081
0.029845	1.07966
0.0299487	1.07858
0.029869	1.08162
0.0299517	1.08802
0.0301817	1.1073
0.0302952	1.11683
0.0304086	1.12692
0.0305221	1.128
0.0304855	1.11969
0.0307919	1.11293
0.0308798	1.09737
0.0309675	1.09131
0.0310554	1.08559
0.0310994	1.0852
0.031194	1.08738
0.0313997	1.09777
0.0314994	1.096
0.0315993	1.09222
0.0317416	1.08407
0.0318482	1.08056
0.031982	1.07864
0.0321092	1.07705
0.0322363	1.07709
0.0323635	1.08096
0.0323158	1.08438
0.0324127	1.08508
0.0326584	1.08168
0.0327449	1.07772
0.0328314	1.07055
0.0329178	1.06812
0.0329125	1.06772
0.0330076	1.06904
0.0332512	1.07769
0.033332	1.08292
0.0334126	1.08635
0.0334933	1.08832
0.0335395	1.08875
0.0336392	1.09116
0.0338325	1.08998
0.0341906	1.08556
0.0342822	1.08385
0.0344536	1.08368
0.0345285	1.08302
0.0346034	1.08013
0.0347519	1.07479
0.0348621	1.06645
0.0350211	1.06923
0.0351267	1.07261
0.0352322	1.08217
0.0353743	1.08725
0.0354739	1.09142
0.0356459	1.09495
0.0357409	1.09389
0.0358359	1.09277
0.0359563	1.08903
0.0360691	1.08757
0.0362908	1.08313
0.0363929	1.08254
0.0364949	1.07897
0.0365559	1.07817
0.0366612	1.08134
0.0368784	1.08095
0.0369582	1.07791
0.037038	1.06497
0.0371178	1.05817
0.037163	1.04959
0.0372597	1.04668
0.0374285	1.05446
0.0375299	1.06128
0.0376312	1.07686
0.0377638	1.08325
0.0378497	1.09415
0.03804	1.09585
0.0382647	1.09097
0.038366	1.08999
0.0384673	1.08731
0.0385321	1.0777
0.0386219	1.07593
0.0387985	1.07814
0.0388747	1.08806
0.03906	1.09156
0.0391629	1.09395
0.0392659	1.09175
0.0393689	1.08427
0.039351	1.07993
0.0394918	1.07522
0.0396634	1.06972
0.0397666	1.07047
0.0398699	1.07335
0.039978	1.08172
0.0400662	1.08541
0.0403203	1.05767
0.0406106	1.05403
0.0407188	1.05451
0.0409264	1.06835
0.0412162	1.07039
0.0413031	1.07314
0.0415262	1.0831
0.0416243	1.08762
0.0417225	1.09263
0.0418199	1.09338
0.0419179	1.09069
0.0421092	1.08995
0.0423099	1.09507
0.042421	1.099
0.0425995	1.1038
0.0428657	1.10209
0.0431146	1.10105
0.0432287	1.09731
0.0433428	1.09294
0.0434569	1.08529
0.043414	1.0832
0.0434953	1.08651
0.0437212	1.08958
0.0438307	1.09188
0.0439402	1.0982
0.0440497	1.10275
0.044055	1.10991
0.0441594	1.11016
0.0443364	1.11213
0.0445861	1.11389
0.0449578	1.11067
0.0451873	1.11426
0.0455565	1.11966
0.045818	1.11863
0.0459387	1.11877
0.0461414	1.12797
0.0465044	1.12446
0.0467635	1.11548
0.0468779	1.10825
0.0469922	1.09571
0.0471066	1.09261
0.0470663	1.10173
0.047392	1.1248
0.0476847	1.12621
0.0477843	1.12488
0.0479888	1.12302
0.0480922	1.12122
0.0481956	1.1226
0.0483041	1.13774
0.0486162	1.14599
0.048715	1.14671
0.0488139	1.14773
0.0488467	1.14484
0.0489619	1.13847
0.049192	1.13662
0.049299	1.13563
0.049406	1.14062
0.0495129	1.14116
0.0494634	1.14524
0.0495712	1.14442
0.049781	1.15524
0.05007	1.15423
0.0501798	1.15732
0.0503952	1.1711
0.0506665	1.16979
0.0509892	1.14753
0.0513029	1.14386
0.0513989	1.14292
0.0516128	1.16678
0.0518701	1.17692
0.0520041	1.18486
0.0521824	1.1969
0.0522984	1.20621
0.0524144	1.21885
0.0525305	1.22522
0.0525	1.22027
0.0526054	1.21288
0.052792	1.20892
0.0529069	1.19465
0.0530217	1.18806
0.0531366	1.1805
0.0531243	1.17465
0.0532177	1.17508
0.0534259	1.17294
0.0535063	1.17951
0.0535865	1.17789
0.0537051	1.17562
0.0537922	1.17498
0.0539015	1.16511
0.0540132	1.16394
0.0542434	1.15573
0.0543395	1.15937
0.0544355	1.16432
0.0545297	1.16471
0.0546594	1.17626
0.0548615	1.18264
0.0549498	1.19708
0.0550381	1.19768
0.0551559	1.19855
0.0552645	1.20201
0.0554526	1.19234
0.0555527	1.19067
0.0556529	1.19313
0.055753	1.19322
0.0557301	1.19669
0.055834	1.21212
0.056024	1.22733
0.0562282	1.21981
0.0563528	1.22025
0.0565766	1.20609
0.056677	1.20198
0.0567789	1.20262
0.0569141	1.19633
0.0570492	1.19212
0.0571844	1.19603
0.0571527	1.19274
0.057262	1.18928
0.0573734	1.19665
0.0574891	1.19846
0.0576069	1.19727
0.057738	1.20397
0.0578691	1.2122
0.0580001	1.20795
0.0579723	1.21723
0.0580648	1.2226
0.0582806	1.2249
0.0583732	1.23508
0.0584657	1.23193
0.0585944	1.226
0.0586862	1.22688
0.0588744	1.22731
0.0590965	1.21907
0.0593593	1.23987
0.0594707	1.24369
0.0596365	1.24571
0.0597479	1.2633
0.0598593	1.26637
0.0599706	1.25415
0.0599408	1.25504
0.0600411	1.25963
0.0603299	1.24988
0.060404	1.23946
0.0604781	1.24323
0.0605521	1.2434
0.0605836	1.22733
0.0606864	1.22943
0.0608666	1.23496
0.0609772	1.2227
0.0610878	1.22252
0.0611616	1.2275
0.0612681	1.21514
0.061487	1.2293
0.0616035	1.23227
0.0617201	1.22908
0.0617153	1.23741
0.0618231	1.25114
0.0619776	1.24163
0.0622482	1.21512
0.0625419	1.22186
0.0626469	1.24226
0.0628206	1.23763
0.0629326	1.23639
0.0630507	1.24977
0.063159	1.26051
0.0632888	1.27378
0.0635949	1.26461
0.0639043	1.2974
0.0639963	1.28447
0.0640882	1.26274
0.0641977	1.26952
0.064302	1.27656
0.0645175	1.26401
0.0646347	1.25317
0.0647519	1.27432
0.0648691	1.29335
0.0648678	1.29401
0.0649554	1.28809
0.0651412	1.32862
0.0652222	1.33118
0.0653032	1.31065
0.0654261	1.31186
0.0655338	1.33777
0.0657216	1.30928
0.0658451	1.31089
0.0659686	1.32628
0.0660521	1.3491
0.066146	1.33935
0.0663741	1.34021
0.0664542	1.37058
0.0665344	1.36309
0.0666199	1.34694
0.0667361	1.34057
0.0669195	1.3491
0.0670368	1.32725
0.067154	1.30915
0.0672661	1.32576
0.0673885	1.34446
0.0675192	1.33248
0.0676408	1.31212
0.0677622	1.31156
0.0678837	1.33337
0.067894	1.35246
0.0679868	1.33841
0.0681597	1.32494
0.068264	1.34163
0.0683682	1.36384
0.0684725	1.36784
0.0684849	1.34939
0.0685836	1.3414
0.0687651	1.35979
0.0688632	1.37854
0.0689615	1.36411
0.0690597	1.33961
0.0690922	1.33466
0.0692062	1.35839
0.0693616	1.38464
0.0694805	1.37058
0.0695995	1.35363
0.0697184	1.36593
0.0697269	1.39323
0.0698106	1.41569
0.0699771	1.39815
0.0700768	1.37733
0.0701766	1.38389
0.0702764	1.40962
0.0702634	1.4285
0.0703673	1.40616
0.0706212	1.42836
0.0708785	1.41208
0.0709949	1.37037
0.0711703	1.37456
0.0712928	1.42091
0.0714154	1.42825
0.0715378	1.41142
0.0715529	1.36135
0.0716282	1.36042
0.0718069	1.4076
0.0719244	1.42461
0.0720419	1.39185
0.0721593	1.36581
0.0720951	1.35716
0.0722042	1.40448
0.072386	1.42142
0.072489	1.39303
0.072592	1.37528
0.0726808	1.40187
0.0728022	1.43906
0.0730316	1.45846
0.0731289	1.42922
0.0732264	1.37429
0.0733238	1.38199
0.0732582	1.44992
0.0733598	1.47107
0.073617	1.46634
0.0737246	1.41779
0.0738321	1.40858
0.0739396	1.45228
0.0739009	1.48114
0.074016	1.47253
0.0741996	1.46374
0.074492	1.50984
0.074606	1.49439
0.0748078	1.51425
0.0751295	1.459
0.0754366	1.41947
0.0755431	1.41594
0.0756496	1.45299
0.0757561	1.49439
0.0756898	1.51243
0.075813	1.48219
0.0759446	1.42985
0.0760478	1.439
0.0762277	1.45681
0.0764206	1.42381
0.0765608	1.43887
0.0767571	1.48018
0.0768526	1.53245
0.0769619	1.47318
0.0772381	1.53302
0.0774876	1.46286
0.0777449	1.42936
0.0778632	1.44512
0.0780234	1.47714
0.0783739	1.44582
0.0784675	1.44543
0.0786588	1.53554
0.0789679	1.45314
0.0790765	1.45057
0.0792702	1.479
0.0793811	1.57071
0.079492	1.58991
0.0796028	1.52589
0.0796048	1.47011
0.0797382	1.42215
0.0798749	1.44755
0.0799853	1.49795
0.0800956	1.5944
0.0802059	1.59786
0.0802295	1.47534
0.0804751	1.62165
0.0807717	1.59405
0.0808656	1.48554
0.0810689	1.59332
0.0813416	1.61759
0.0814533	1.57352
0.0816487	1.45755
0.0817349	1.43445
0.0818979	1.44855
0.0820058	1.5585
0.0821292	1.62474
0.0822058	1.57605
0.0822824	1.46908
0.0823857	1.45415
0.0825034	1.4764
0.0826984	1.64949
0.0828189	1.65033
0.0829392	1.59251
0.0830366	1.46738
0.0831276	1.44736
0.0833047	1.58704
0.0833804	1.64253
0.0834562	1.64766
0.0835837	1.59258
0.0836955	1.46515
0.0839212	1.43907
0.0840229	1.45292
0.0841246	1.56849
0.0842265	1.63449
0.0842697	1.63567
0.084554	1.51196
0.0846634	1.47772
0.0847728	1.48386
0.0848822	1.60315
0.084819	1.76136
0.085125	1.58352
0.0852372	1.51838
0.0853494	1.48777
0.0853745	1.62507
0.0856259	1.74906
0.0857515	1.75374
0.0859553	1.63537
0.0860409	1.5572
0.0861264	1.50268
0.086212	1.5165
0.086278	1.73659
0.0865631	1.57179
0.0868823	1.49919
0.0869908	1.52598
0.0871937	1.66639
0.0872839	1.7419
0.0873742	1.78732
0.0874644	1.73966
0.087441	1.6607
0.0875545	1.51678
0.0877789	1.58376
0.08785	1.66595
0.0879211	1.80455
0.0880813	1.81756
0.0881656	1.78136
0.0883929	1.61415
0.0884874	1.53714
0.0885818	1.50102
0.0886763	1.54888
0.0887249	1.78601
0.0890172	1.82319
0.0890925	1.74824
0.0891678	1.65849
0.089243	1.50048
0.089259	1.47353
0.0893655	1.5568
0.0895827	1.73904
0.08967	1.84407
0.0897572	1.82401
0.0898946	1.66461
0.0900009	1.57014
0.0902028	1.47764
0.0902957	1.50343
0.0903886	1.57199
0.0904814	1.76204
0.0905159	1.83688
0.0905977	1.84888
0.0907635	1.57423
0.0908683	1.50197
0.0909732	1.47676
0.0911154	1.57513
0.0912161	1.67703
0.0913764	1.87897
0.0914769	1.9309
0.0915775	1.92577
0.091678	1.76152
0.0916473	1.6477
0.0917479	1.4959
0.0920066	1.62479
0.0920996	1.73146
0.0921925	1.83377
0.0923096	1.90645
0.092595	1.60897
0.0926888	1.50759
0.0927826	1.53407
0.0928764	1.82476
0.0932171	2.00157
0.0934033	1.95218
0.0935049	1.73134
0.0936065	1.61619
0.093708	1.53604
0.093686	1.52892
0.0938051	1.59946
0.0939749	1.8174
0.0940965	1.92128
0.094218	2.00803
0.0943397	1.96531
0.0942863	1.87187
0.0944123	1.62993
0.0946062	1.79876
0.0948766	1.99087
0.0951	1.99898
0.0952257	1.91559
0.0954298	1.54976
0.0957253	1.64236
0.0958227	1.88198
0.0960357	1.98428
0.0961185	2.05678
0.0962013	2.00556
0.0962841	1.77417
0.0963201	1.64705
0.0964262	1.55018
0.0966243	1.57575
0.0968898	1.92215
0.0969879	2.07316
0.0970859	2.06921
0.0971798	2.00343
0.0972683	1.74857
0.0974365	1.61827
0.0975519	1.4871
0.0976672	1.50863
0.0977827	1.69465
0.097835	1.8265
0.0979223	1.95674
0.0979897	2.13494
0.0982188	1.96852
0.0983228	1.82503
0.0984267	1.56215
0.0985307	1.49556
0.0985426	1.48954
0.0986503	1.63715
0.0987919	2.03308
0.0991034	2.13125
0.0992034	2.16746
0.0993044	2.0917
0.0994055	1.96896
0.0993312	1.68928
0.0994471	1.58904
0.0996412	1.55313
0.0997492	1.61771
0.0998571	1.85439
0.0999651	1.98775
0.0999592	2.10577
0.100079	2.22565
0.100281	1.57682
0.100604	1.53054
0.100684	1.5441
0.100852	1.72441
0.100933	1.86061
0.10107	2.12765
0.10119	2.21799
0.10131	2.23177
0.101431	2.14397
0.101395	2.00655
0.101498	1.68938
0.101707	1.56614
0.101782	1.48662
0.101856	1.53671
0.101931	1.76894
0.101987	1.91782
0.102073	2.06138
0.102234	2.25403
0.102352	2.27006
0.102553	1.96321
0.102646	1.80068
0.102739	1.55282
0.102843	1.50983
0.102938	1.60711
0.103152	1.72774
0.103252	2.02523
0.103352	2.16683
0.103452	2.27985
0.103425	2.35329
0.103535	2.29404
0.103739	1.51023
0.104	1.51951
0.104114	1.70068
0.104376	2.36252
0.104619	2.31607
0.104735	2.20444
0.105035	1.44995
0.105209	1.61236
0.105325	1.75807
0.105449	1.92296
0.10556	2.23637
0.105721	2.34946
0.105829	2.41472
0.105937	2.35107
0.106046	2.05912
0.10604	1.87349
0.106165	1.70079
0.106329	1.4985
0.106423	1.49396
0.106517	1.66172
0.106612	1.80559
0.106631	2.12525
0.106744	2.26722
0.10698	2.44031
0.107082	2.37784
0.107185	2.08335
0.10724	1.89313
0.107341	1.57127
0.107575	1.48842
0.107674	1.47391
0.107773	1.63738
0.107873	1.79054
0.107861	2.3073
0.108201	2.51326
0.108273	2.5323
0.108346	2.48684
0.108418	2.21286
0.108526	2.01552
0.108624	1.63484
0.108768	1.50897
0.108877	1.46128
0.108985	1.53975
0.109094	1.67065
0.109089	2.01521
0.109171	2.1933
0.109342	2.54527
0.109453	2.50902
0.109563	2.39637
0.109668	2.23257
0.109777	1.83737
0.109963	1.48409
0.110169	1.7086
0.110278	1.8718
0.110388	2.05151
0.110439	2.39492
0.110554	2.52719
0.110789	2.64429
0.110887	2.611
0.110986	2.359
0.111085	2.16186
0.111097	1.5764
0.111373	1.46873
0.111482	1.46531
0.111592	1.56185
0.111702	1.88018
0.111669	2.06588
0.111788	2.24642
0.111998	2.53527
0.112128	2.61812
0.11226	2.61163
0.112392	2.51139
0.112328	2.14967
0.112419	1.93294
0.112568	1.73054
0.112681	1.46761
0.112794	1.43678
0.112908	1.5749
0.112907	1.89885
0.113199	2.27685
0.113283	2.44715
0.113438	2.6757
0.113527	2.71043
0.113615	2.58447
0.113704	2.43049
0.113746	2.2313
0.113833	1.79045
0.114013	1.41534
0.114109	1.42768
0.114206	1.64341
0.114362	1.82041
0.114448	2.01908
0.114641	2.79393
0.114989	2.64676
0.115076	2.48221
0.115267	1.39091
0.115528	1.38743
0.115643	1.58508
0.115795	1.96944
0.115919	2.38914
0.116043	2.57031
0.116164	2.81154
0.11627	2.85316
0.11647	1.92885
0.116729	1.70546
0.116825	1.41662
0.117031	1.88056
0.117312	2.3059
0.117419	2.50244
0.117617	2.87478
0.117717	2.85843
0.117818	2.75687
0.117887	2.59546
0.117976	2.14457
0.118174	1.89806
0.118266	1.49961
0.11846	1.40694
0.118559	1.51983
0.118658	1.68531
0.118743	2.32316
0.119057	2.70037
0.119158	2.83595
0.119258	2.96308
0.119358	2.94385
0.11934	2.53821
0.119641	1.81353
0.119763	1.60102
0.119885	1.35363
0.11999	1.34084
0.120104	1.40332
0.120303	1.71023
0.120389	1.92143
0.120475	2.37151
0.120562	2.5777
0.120525	2.9786
0.120904	2.90718
0.12099	2.76595
0.121077	2.34107
0.121226	2.09033
0.121292	1.62845
0.121495	1.36614
0.121601	1.39904
0.121707	1.51826
0.121786	2.11573
0.122092	2.55248
0.122201	2.73972
0.12231	2.89245
0.12242	3.06595
0.122404	3.0755
0.122507	2.92184
0.122662	2.75862
0.122778	2.30163
0.122894	2.04497
0.123011	1.80035
0.122872	1.43978
0.122997	1.3569
0.123201	1.41258
0.123297	1.54058
0.123502	2.79148
0.123815	2.94651
0.123906	3.12733
0.124086	2.64717
0.124439	2.14338
0.124536	1.88408
0.124725	1.46447
0.124813	1.34454
0.1249	1.30034
0.124988	1.43452
0.125074	1.59464
0.125169	2.02367
0.125331	2.26368
0.125434	2.72187
0.125537	2.91384
0.12564	3.06846
0.125644	3.23373
0.125745	3.23297
0.125961	2.16213
0.126271	1.89695
0.126365	1.47211
0.126535	1.34807
0.126654	1.32339
0.126772	1.41891
0.12689	1.77859
0.126821	2.01165
0.126912	2.2575
0.127087	2.93566
0.127204	3.22325
0.12732	3.298
0.127442	3.2956
0.127538	3.21556
0.127746	3.08191
0.127844	2.66502
0.127942	2.39933
0.128039	1.84112
0.128018	1.5963
0.128138	1.2856
0.128328	1.24514
0.128424	1.28203
0.128521	1.55514
0.128618	1.76385
0.128686	2.24698
0.128776	2.49217
0.128981	3.34114
0.129226	3.33053
0.129333	3.1485
0.129577	1.96523
0.129925	1.49076
0.130016	1.33429
0.130188	1.24227
0.130292	1.30995
0.130397	1.63474
0.130501	1.86188
0.130499	2.11131
0.1306	2.6159
0.130783	2.845
0.130904	3.20612
0.131025	3.3233
0.131145	3.41363
0.131112	3.38569
0.131211	3.30887
0.13139	1.98671
0.131636	1.49603
0.131747	1.32393
0.131916	1.22135
0.132006	1.2486
0.132166	1.76707
0.132413	2.98222
0.132662	3.42375
0.132981	3.08312
0.133203	2.33089
0.133493	2.0457
0.133599	1.53143
0.133859	1.33305
0.134067	1.70664
0.134182	1.94562
0.134415	2.46017
0.134528	2.71041
0.134639	2.94071
0.134752	3.30844
0.134692	3.43615
0.134821	3.56301
0.135024	3.41368
0.135104	3.27065
0.135183	3.08266
0.135328	2.59152
0.135437	2.30898
0.135601	1.75051
0.135691	1.51341
0.135783	1.21708
0.135874	1.17889
0.135902	1.21835
0.136001	1.49805
0.136187	2.22367
0.136291	2.49027
0.136395	2.98651
0.136533	3.19825
0.136645	3.37695
0.136849	3.61635
0.136946	3.66887
0.137043	3.63594
0.137141	3.55221
0.137157	3.05014
0.137503	2.24936
0.137585	1.96231
0.137667	1.4622
0.137727	1.28498
0.137842	1.14165
0.138036	1.18385
0.138146	1.29529
0.138257	1.68315
0.138368	1.9327
0.138358	2.4745
0.138443	2.74119
0.138573	3.41173
0.138864	3.56857
0.138965	3.75044
0.139066	3.77311
0.139167	3.68414
0.139174	3.57292
0.139277	3.22408
0.139434	2.72905
0.139532	2.14392
0.13963	1.8552
0.139767	1.37269
0.139896	1.21271
0.140059	1.72842
0.140389	2.54774
0.140676	3.62319
0.141026	3.79243
0.141113	3.81381
0.141282	3.63515
0.141398	3.32516
0.141513	3.11413
0.141653	2.86875
0.141756	2.30605
0.141924	1.48521
0.14202	1.28795
0.142116	1.09433
0.142152	1.10776
0.142273	1.19233
0.142698	2.64857
0.142799	3.18295
0.142901	3.41069
0.14298	3.60504
0.143097	3.87993
0.143292	3.6837
0.14377	3.50644
0.143848	3.29113
0.143926	2.76284
0.144005	2.46553
0.144016	1.59233
0.144324	1.18166
0.14442	1.07034
0.144516	1.03284
0.144611	1.1756
0.144568	1.34315
0.144674	1.81312
0.144957	2.08988
0.145074	2.66336
0.145192	2.93825
0.14531	3.19392
0.145266	3.62063
0.145345	3.78325
0.145522	3.98818
0.145624	4.0295
0.145726	4.0312
0.145828	3.91603
0.145797	3.80044
0.145901	3.45764
0.146135	3.23464
0.146224	2.70104
0.146314	2.4042
0.146402	2.10386
0.146402	1.32688
0.146668	1.04774
0.146757	1.00905
0.146909	2.05899
0.147192	2.34848
0.1473	2.92487
0.147512	3.19206
0.147614	3.64631
0.147809	3.96003
0.147887	4.11661
0.147966	4.13484
0.148062	3.95883
0.148331	3.44515
0.148447	3.20225
0.148564	2.63794
0.148664	1.7421
0.148941	1.10563
0.149066	1.01137
0.149192	0.987778
0.149283	1.32437
0.149611	1.80318
0.149708	2.08584
0.149806	2.67473
0.149903	2.95845
0.149894	3.22298
0.150002	3.67359
0.150165	4.11383
0.15026	4.18993
0.150355	4.22596
0.150494	4.10333
0.150825	3.83406
0.150901	3.64897
0.150977	3.18379
0.151052	2.90931
0.151067	2.30512
0.151185	1.99713
0.151385	1.70486
0.151498	1.22262
0.151611	1.05761
0.151724	0.929701
0.151738	0.974793
0.151844	1.26554
0.151983	1.75415
0.152099	2.33965
0.152214	2.63875
0.152319	3.20366
0.152428	3.45403
0.152614	3.87043
0.152727	4.03409
0.152839	4.1653
0.152952	4.32383
0.152882	4.28509
0.153204	3.48625
0.153511	2.96459
0.153591	2.67474
0.153831	1.77962
0.153918	1.28601
0.154004	1.10973
0.15413	0.964567
0.154389	1.05247
0.154492	1.40218
0.154595	1.64501
0.154698	2.20563
0.154757	2.5022
0.154833	2.79559
0.154992	3.34117
0.155097	3.58312
0.155202	3.98068
0.155307	4.13321
0.155304	4.3412
0.155394	4.39425
0.155609	4.33559
0.155787	3.96286
0.155883	3.77629
0.155979	3.56156
0.156061	3.05541
0.156169	2.77128
0.156323	2.16898
0.156442	1.87012
0.156577	0.878855
0.15692	0.92566
0.15701	1.20368
0.157199	1.41948
0.157308	1.95639
0.157477	2.5633
0.157571	3.16352
0.157663	3.4391
0.157729	3.91231
0.157824	4.10152
0.158077	4.3743
0.158157	4.45697
0.158237	4.50546
0.158317	4.50951
0.158353	4.46896
0.158454	4.29786
0.158641	3.78971
0.158731	3.56042
0.158822	3.30528
0.158941	2.42902
0.159245	1.83324
0.159346	1.56127
0.159448	1.11844
0.159549	0.967027
0.159579	0.88205
0.159888	1.36115
0.159981	1.61297
0.160076	2.18835
0.160178	2.49287
0.160268	2.79785
0.160497	3.37968
0.160578	3.64246
0.160657	4.07941
0.160736	4.25002
0.160784	4.49585
0.160857	4.57228
0.161015	4.61804
0.161142	4.61346
0.161291	4.36093
0.161394	4.21094
0.161496	3.82275
0.161565	3.58965
0.161683	3.33492
0.161847	1.61729
0.162169	1.15279
0.162267	0.984398
0.162494	0.835228
0.162604	0.910589
0.162715	1.23345
0.1628	1.46704
0.162897	2.02395
0.163033	3.47924
0.163356	3.95243
0.163477	4.1514
0.163701	4.46646
0.163802	4.57977
0.163904	4.66114
0.164006	4.72439
0.164026	4.70629
0.164129	4.5751
0.164314	3.76242
0.164625	3.27213
0.164738	3.00096
0.164935	1.32734
0.165184	1.11602
0.165315	0.833792
0.165566	0.780171
0.165662	0.865419
0.165758	1.00024
0.165854	1.41956
0.165866	1.6847
0.165947	1.97246
0.166128	2.57988
0.166238	2.88457
0.166347	3.45858
0.166456	3.71688
0.166486	3.95155
0.166567	4.33752
0.166796	4.48746
0.166864	4.69664
0.166933	4.7538
0.167001	4.77268
0.167062	4.73804
0.167153	4.67777
0.167315	4.35055
0.167403	4.01874
0.167492	3.81819
0.167641	3.34863
0.167744	3.08211
0.167929	1.39387
0.168161	1.16972
0.168283	0.844207
0.168503	0.731945
0.16862	0.861864
0.168737	1.01141
0.16886	1.45028
0.168953	1.72094
0.169175	2.31661
0.169259	2.62694
0.169345	2.93391
0.169429	3.51194
0.169454	3.77112
0.169561	4.21266
0.169761	4.82997
0.170077	4.87322
0.170166	4.85338
0.17033	4.63136
0.170445	4.35877
0.17056	4.19018
0.170636	4.00129
0.170755	3.56505
0.170963	1.96731
0.171255	1.69951
0.17136	1.44973
0.171613	1.03526
0.171711	0.886861
0.171808	0.737932
0.171905	0.744715
0.171906	0.925741
0.171985	1.09441
0.172191	2.76611
0.172516	3.07528
0.172593	3.65774
0.172757	3.92111
0.172861	4.16158
0.172966	4.56354
0.17307	4.71959
0.173095	4.94074
0.173183	5.00466
0.17334	5.02924
0.173449	4.98427
0.173557	4.82234
0.173718	4.7068
0.173821	4.41411
0.173976	3.33158
0.17428	2.786
0.174403	2.50243
0.17463	1.67613
0.17472	1.20167
0.17481	1.00868
0.174861	0.854863
0.174966	0.694368
0.175209	0.696684
0.175318	0.871136
0.175428	1.03615
0.175537	1.49
0.175503	1.76492
0.175616	2.06097
0.175803	2.68374
0.17592	2.99576
0.176036	3.59008
0.176153	3.8646
0.176129	4.34771
0.176205	4.54793
0.176417	4.7173
0.176517	4.9622
0.176618	5.04205
0.176718	5.12121
0.176717	5.12212
0.176828	5.05317
0.177047	4.98693
0.177162	4.90239
0.177276	4.67286
0.17739	4.5258
0.177343	4.17082
0.177449	3.96298
0.177614	3.23234
0.177719	2.96306
0.177823	2.41018
0.177928	2.13307
0.178044	1.60168
0.17823	1.14084
0.178323	0.806462
0.178418	0.700405
0.178543	0.644542
0.17865	0.70039
0.178862	0.973958
0.178957	1.17957
0.179052	1.4227
0.179147	1.99317
0.179155	2.30331
0.179273	2.94137
0.179438	3.25622
0.179547	3.84672
0.179657	4.11338
0.179767	4.35623
0.179765	4.75783
0.179854	4.9132
0.180062	5.13549
0.180135	5.20397
0.180208	5.26329
0.180283	5.25905
0.180355	5.23274
0.18047	5.1174
0.180703	5.03056
0.180808	4.8071
0.180912	4.67087
0.181016	4.34319
0.180962	4.14988
0.181085	3.93535
0.181282	3.18937
0.181368	2.64052
0.181454	2.36077
0.181606	1.55921
0.181926	0.621965
0.182259	0.612638
0.182343	0.745744
0.182457	1.07541
0.182556	1.56755
0.182655	1.85581
0.182747	2.4787
0.182847	2.80003
0.18309	3.73081
0.183205	4.01129
0.183321	4.50569
0.183395	4.71439
0.183492	5.04931
0.183716	5.17473
0.183805	5.3445
0.183894	5.38877
0.183984	5.40732
0.184042	5.37861
0.18412	5.33488
0.184302	5.09908
0.184416	4.85248
0.184529	4.70295
0.184625	4.53783
0.184719	4.16072
0.184915	2.66113
0.185246	2.38601
0.185352	2.11425
0.185534	1.35633
0.1856	0.94584
0.185666	0.786112
0.185683	0.586435
0.185786	0.556692
0.186017	0.773228
0.186276	0.946127
0.186367	1.41537
0.186437	2.94567
0.186808	3.56056
0.186905	3.85169
0.187101	4.38161
0.187215	4.61348
0.18733	4.99915
0.187444	5.14968
0.187405	5.27283
0.187507	5.43817
0.18774	5.48463
0.187831	5.51332
0.187921	5.49845
0.188013	5.46591
0.187977	5.34532
0.188111	5.25956
0.188261	5.0358
0.188356	4.89521
0.188525	4.37327
0.188621	4.17159
0.188717	3.72873
0.188836	2.97326
0.189124	2.70683
0.189234	2.17276
0.189345	1.91142
0.189455	1.65991
0.189405	1.01151
0.189738	0.710372
0.189836	0.612537
0.189935	0.548248
0.190033	0.586142
0.190049	0.671539
0.190149	0.983117
0.190316	1.20043
0.190427	1.72569
0.190537	2.02031
0.190648	2.63959
0.190551	2.95286
0.190666	3.26048
0.190847	3.84297
0.190942	4.11222
0.191165	4.59744
0.191269	4.81262
0.191373	5.1806
0.191476	5.32919
0.191485	5.44983
0.191571	5.60727
0.191774	5.64681
0.191853	5.65398
0.19193	5.62368
0.192008	5.4981
0.192095	5.40611
0.192195	5.29797
0.192361	4.90016
0.192464	4.58634
0.192568	4.41121
0.19267	4.01899
0.192758	3.80188
0.192979	2.32976
0.193173	2.07482
0.193279	1.58548
0.193439	1.14785
0.193694	0.675272
0.193992	0.51162
0.1941	0.61341
0.194209	0.731641
0.19431	0.892935
0.194406	1.332
0.194596	1.59802
0.194709	2.194
0.194822	2.5104
0.194935	3.14311
0.194935	3.4471
0.19501	3.73761
0.195206	4.27382
0.195302	4.51737
0.195398	4.94853
0.195494	5.13458
0.195529	5.44244
0.195621	5.56035
0.195768	5.65131
0.195874	5.75435
0.196012	5.76676
0.196093	5.71753
0.196173	5.66258
0.196253	5.50465
0.196317	5.40459
0.196427	5.29156
0.19662	5.03189
0.196708	4.88662
0.196795	4.56513
0.196883	4.38963
0.196925	4.00454
0.197013	3.79498
0.197223	3.1184
0.197352	2.87981
0.197481	2.38527
0.197568	2.13501
0.197662	1.64973
0.197805	0.720398
0.198092	0.525131
0.198212	0.478262
0.198364	0.503388
0.198483	0.57887
0.198646	0.697314
0.198751	1.0554
0.198856	1.28822
0.198961	1.83859
0.198984	2.4589
0.199222	3.414
0.199458	4.28387
0.199557	4.76956
0.199655	4.98008
0.19971	5.48107
0.199935	5.60142
0.200057	5.77204
0.200253	5.82575
0.200368	5.87921
0.200483	5.87956
0.200599	5.86185
0.200543	5.77359
0.200638	5.70266
0.200814	4.96718
0.201152	4.80575
0.201254	4.45452
0.201469	3.1496
0.201725	2.90704
0.20185	2.66194
0.202089	1.93702
[truncated: 33,093 more rows]

## Sheet: reference
B	rhoxx
-0.0496763	45.4148
-0.0495841	30.2717
-0.0494918	24.1515
-0.0493996	14.8295
-0.0493073	11.4503
-0.0492151	6.68373
-0.0491228	5.0786
-0.0490306	3.86608
-0.0489383	2.32859
-0.0488461	1.88724
-0.0487538	1.42316
-0.0486616	1.32219
-0.0485694	1.23676
-0.0484771	1.22112
-0.0483849	1.21321
-0.0482926	1.2101
-0.0482004	1.21371
-0.0481081	1.22242
-0.0480159	1.22436
-0.0479236	1.22231
-0.0478314	1.22003
-0.0477391	1.21483
-0.0476469	23.9294
-0.0475546	48.0337
-0.0474624	88.4757
-0.0473702	98.063
-0.048956	78.9693
-0.0488737	57.1395
-0.0487915	46.9772
-0.0487092	30.0435
-0.048627	23.4323
-0.0485447	13.5651
-0.0486371	7.27904
-0.0483917	0.827782
-0.0482996	0.361391
-0.0481297	0.292044
-0.0480049	0.50325
-0.0478962	0.808881
-0.0476002	0.930127
-0.0473994	0.976533
-0.0472875	0.992149
-0.0470739	1.01284
-0.0469836	1.00976
-0.0467925	1.02524
-0.0466913	1.02503
-0.0465902	1.02529
-0.0464515	1.03426
-0.0463574	1.04512
-0.0461878	1.04683
-0.0460854	1.04718
-0.0459829	1.03777
-0.0458885	1.01954
-0.045778	1.01856
-0.0455768	1.00175
-0.0454551	1.00883
-0.0453334	1.00622
-0.0452644	1.00543
-0.0451655	1.01164
-0.0449734	0.999733
-0.0448677	1.00252
-0.044762	0.997983
-0.0446175	0.997688
-0.0445186	1.00096
-0.0443391	0.989897
-0.0442191	0.990901
-0.0440992	0.986765
-0.0440476	0.991643
-0.0439335	0.992041
-0.0436855	0.985106
-0.0436076	0.981388
-0.0435296	0.971092
-0.0433977	0.972328
-0.0432993	0.969518
-0.0430773	0.975393
-0.0429841	0.978656
-0.0428909	0.981378
-0.0427947	0.983933
-0.0425466	0.979245
-0.0422769	0.964636
-0.0421712	0.96267
-0.0420352	0.96337
-0.041932	0.958488
-0.0417488	0.961647
-0.0414711	0.967888
-0.0413766	0.969089
-0.0411654	0.966893
-0.0410648	0.968217
-0.0408597	0.976595
-0.0407394	0.981702
-0.0406191	0.983363
-0.0405558	0.975248
-0.0402471	0.970549
-0.0401724	0.97157
-0.0400977	0.974247
-0.0399377	0.975888
-0.0398258	0.970082
-0.0396044	0.958477
-0.0394799	0.956538
-0.039296	0.954935
-0.0392044	0.953363
-0.0390166	0.948498
-0.0388981	0.945029
-0.0387796	0.943024
-0.0386461	0.935189
-0.0385741	0.929555
-0.0383828	0.916019
-0.0382917	0.916875
-0.0382005	0.916834
-0.0381071	0.918192
-0.0379906	0.915614
-0.0378173	0.911873
-0.0377121	0.913397
-0.0376069	0.917612
-0.0375282	0.92219
-0.0374124	0.925782
-0.0371501	0.928004
-0.0370553	0.925896
-0.0369605	0.926399
-0.0368744	0.924342
-0.0367971	0.925313
-0.0366044	0.924179
-0.0364716	0.922846
-0.0363389	0.921112
-0.0362806	0.91958
-0.0361781	0.917937
-0.0360123	0.916795
-0.0358898	0.917942
-0.0357673	0.921507
-0.0356466	0.926129
-0.0355389	0.928994
-0.0353245	0.927477
-0.0352325	0.924529
-0.0351404	0.920264
-0.035088	0.918213
-0.0349754	0.916936
-0.0348628	0.916835
-0.0347501	0.91825
-0.0347004	0.916477
-0.0346172	0.914838
-0.0344257	0.912247
-0.0343354	0.911181
-0.034131	0.908847
-0.0340349	0.908309
-0.0339388	0.905781
-0.0338387	0.898542
-0.0335791	0.89378
-0.0334761	0.889505
-0.0333731	0.885722
-0.0332315	0.880362
-0.033137	0.879286
-0.0329486	0.881716
-0.0328394	0.882429
-0.0327303	0.882932
-0.0326463	0.885887
-0.0325213	0.894877
-0.0323392	0.889564
-0.0322418	0.882741
-0.0321443	0.872925
-0.0319987	0.871076
-0.0318828	0.870711
-0.0316468	0.872832
-0.031543	0.867441
-0.0314393	0.864399
-0.0313094	0.86614
-0.0310171	0.87598
-0.0309266	0.883266
-0.0308024	0.887943
-0.0306769	0.892499
-0.0304449	0.893487
-0.0303425	0.887773
-0.0302401	0.882975
-0.0301521	0.870398
-0.0300536	0.864078
-0.0298615	0.847995
-0.0297474	0.846236
-0.0296333	0.846333
-0.0295362	0.848862
-0.0294454	0.855629
-0.0292575	0.861034
-0.0291595	0.861368
-0.0290615	0.860916
-0.0289238	0.859122
-0.0286774	0.853595
-0.0284263	0.836873
-0.0283117	0.833791
-0.0281362	0.83376
-0.0280131	0.837479
-0.0278471	0.842246
-0.0277298	0.845061
-0.0276126	0.848613
-0.0275215	0.85551
-0.0274209	0.858398
-0.0272228	0.868153
-0.0271027	0.872238
-0.0269827	0.873969
-0.0269057	0.87449
-0.0268059	0.878922
-0.0266104	0.890646
-0.0265028	0.892081
-0.0263952	0.889182
-0.0262657	0.887509
-0.0261582	0.885616
-0.0259942	0.878335
-0.025906	0.873584
-0.0258178	0.871966
-0.0257062	0.866009
-0.0255871	0.863431
-0.0253585	0.856506
-0.0252708	0.85352
-0.0251832	0.84692
-0.0250771	0.845975
-0.0249491	0.850245
-0.0247555	0.858942
-0.0246589	0.864075
-0.0245623	0.863459
-0.0244704	0.860065
-0.0241672	0.867256
-0.0240837	0.869855
-0.0240002	0.870307
-0.023863	0.868296
-0.0237576	0.865772
-0.0235565	0.864454
-0.023432	0.862916
-0.0232305	0.865429
-0.0231474	0.868481
-0.0229466	0.881093
-0.0228397	0.883464
-0.0227328	0.886144
-0.0225789	0.876768
-0.0223464	0.858459
-0.0222543	0.856112
-0.0221623	0.854953
-0.0219461	0.857483
-0.0218711	0.860134
-0.0216769	0.868836
-0.0215775	0.874008
-0.021478	0.875083
-0.0214573	0.874632
-0.021324	0.873493
-0.0210518	0.87746
-0.0209613	0.879815
-0.0208708	0.881352
-0.0208216	0.879978
-0.0207089	0.876816
-0.0205253	0.869104
-0.0204094	0.862093
-0.0202936	0.857252
-0.0201488	0.84822
-0.0200661	0.845642
-0.0198394	0.848041
-0.0197522	0.850972
-0.0196651	0.856072
-0.0195667	0.857789
-0.0194736	0.855803
-0.0192613	0.850609
-0.0191586	0.849855
-0.0190559	0.851163
-0.0189717	0.851623
-0.0188498	0.850968
-0.0185943	0.846977
-0.018501	0.848934
-0.0184076	0.858796
-0.0183603	0.865314
-0.0182375	0.875154
-0.0180173	0.87234
-0.0179271	0.868814
-0.0178368	0.865108
-0.017698	0.858234
-0.0176107	0.856323
-0.0174228	0.865454
-0.0173168	0.871264
-0.0172107	0.871575
-0.0170913	0.8711
-0.0170008	0.871407
-0.0169103	0.871668
-0.0168198	0.87188
-0.0168317	0.869843
-0.016723	0.861864
-0.0165032	0.857381
-0.0163995	0.853645
-0.0161431	0.856824
-0.0160665	0.862526
-0.0159899	0.864829
-0.0158766	0.867501
-0.0156213	0.861647
-0.0155023	0.858117
-0.0153834	0.848644
-0.015296	0.845183
-0.0151918	0.845006
-0.014992	0.856794
-0.0148788	0.877137
-0.0147655	0.887134
-0.0146635	0.903128
-0.0145707	0.910307
-0.0143987	0.919889
-0.0142837	0.91824
-0.0141687	0.909354
-0.0140451	0.903213
-0.0139484	0.891644
-0.0136709	0.881692
-0.0135847	0.87963
-0.0134985	0.878756
-0.0134064	0.878287
-0.0133316	0.878642
-0.0131114	0.877172
-0.0130174	0.877014
-0.0129234	0.879502
-0.0128397	0.883173
-0.0127279	0.893771
-0.0125121	0.903016
-0.0124293	0.902037
-0.0123464	0.898922
-0.0122134	0.888729
-0.0120912	0.883873
-0.0119102	0.880289
-0.011807	0.884546
-0.0117038	0.88765
-0.0115871	0.890358
-0.0114874	0.894439
-0.0112893	0.894769
-0.0111877	0.893563
-0.011086	0.890688
-0.0110062	0.894315
-0.010729	0.90772
-0.0106113	0.900983
-0.0104935	0.894679
-0.0104437	0.884834
-0.0103049	0.88347
-0.010199	0.881835
-0.0099201	0.883283
-0.00982196	0.884492
-0.00972382	0.889488
-0.0095851	0.893663
-0.00946529	0.897669
-0.0092531	0.897815
-0.00911177	0.889089
-0.00897044	0.884909
-0.0089588	0.881362
-0.00883487	0.88138
-0.0086769	0.885395
-0.00858104	0.88729
-0.00848517	0.891359
-0.0083052	0.893593
-0.00820756	0.900742
-0.0080161	0.905874
-0.00793043	0.907631
-0.00784476	0.90676
-0.0077265	0.902326
-0.00760469	0.900453
-0.0074322	0.90919
-0.00730436	0.912884
-0.00717651	0.917138
-0.0071206	0.916122
-0.00703384	0.913195
-0.006861	0.907892
-0.0067308	0.906802
-0.0066006	0.907407
-0.0064625	0.917099
-0.00637311	0.924064
-0.0061613	0.944768
-0.00606734	0.954576
-0.00597339	0.958813
-0.0059005	0.962091
-0.00578068	0.966844
-0.0055682	0.959549
-0.00545105	0.955108
-0.00533391	0.945356
-0.0052767	0.941522
-0.0051546	0.938231
-0.0049536	0.938979
-0.00488108	0.942394
-0.00480856	0.944859
-0.0046963	0.95472
-0.0043667	0.964432
-0.00427088	0.968379
-0.00417507	0.973782
-0.0040921	0.974769
-0.00394262	0.975247
-0.0036851	0.976901
-0.0035898	0.972671
-0.0034131	0.952357
-0.0031739	0.939078
-0.00306752	0.936517
-0.00296113	0.930385
-0.0028586	0.925476
-0.00274288	0.916047
-0.0025777	0.913456
-0.00246721	0.918395
-0.00235672	0.921009
-0.0022377	0.921223
-0.00213361	0.918636
-0.0019347	0.920505
-0.00182913	0.925069
-0.00172357	0.935526
-0.0015695	0.940207
-0.00148407	0.946377
-0.0012459	0.945184
-0.00114713	0.946329
-0.0010648	0.949347
-0.000933013	0.951059
-0.000736	0.954773
-0.00061385	0.952517
-0.000491701	0.950416
-0.0005288	0.946701
-0.000421305	0.938719
-0.0001772	0.935284
9.26e-05	0.95331
0.00020025	0.961476
0.000307899	0.967178
0.0004506	0.972629
0.000548565	0.975196
0.000727	0.983335
0.000838263	0.987121
0.000949527	0.986157
0.0010211	0.98384
0.00112596	0.973443
0.0013804	0.95053
0.00145651	0.945648
0.00153261	0.944101
0.0017074	0.946236
0.00177183	0.950411
0.0019305	0.97357
0.00203377	0.99477
0.00213704	0.999627
0.0022516	0.998468
0.00234706	0.994827
0.00256	0.991492
0.00265741	0.988592
0.00275482	0.988794
0.00285223	0.989902
0.0028223	0.995342
0.0031499	0.997622
0.00323969	0.999459
0.0033514	1.00552
0.00345217	1.0083
0.00355293	1.01019
0.0036537	1.00877
0.0036551	1.00325
0.0039581	0.995366
0.0041452	0.993409
0.00426236	0.991972
0.0044881	1.00093
0.004734	1.01051
0.0050055	1.01176
0.00512502	1.01077
0.00524455	1.00955
0.0052769	1.00783
0.00537682	1.00533
0.0055992	1.00466
0.00569171	0.99939
0.0058858	0.991363
0.0060447	0.994371
0.00615765	0.996414
0.0063427	1.00025
0.0066243	1.00485
0.00671002	1.00716
0.00679574	1.00871
0.00688145	1.00352
0.0069017	0.99851
0.00700625	0.989917
0.00723	0.988167
0.00734714	0.991316
0.00746427	0.99482
0.00758141	0.999485
0.0075188	1.00719
0.00763482	1.00769
0.0078491	0.989547
0.0081518	0.987916
0.0082461	0.986043
0.0084104	0.974125
0.0086923	0.969513
0.00878755	0.967229
0.0088828	0.967808
0.00897805	0.969566
0.009037	0.974779
0.00908884	0.974607
0.0092484	0.963809
0.00935808	0.95988
0.00946777	0.953842
0.0095608	0.951686
0.0098551	0.962239
0.00996633	0.967491
0.0100776	0.972577
0.0102	0.9819
0.0102959	0.98314
0.010403	0.976535
0.0104929	0.969743
0.0107151	0.957402
0.010795	0.958325
0.010875	0.959519
0.0110166	0.959692
0.0111003	0.959942
0.0113357	0.962435
0.011424	0.968692
0.0115123	0.9708
0.0116006	0.9713
0.0116025	0.970525
0.0117186	0.971733
0.0119585	0.974071
0.0120427	0.971208
0.0121268	0.968781
0.0122387	0.967032
0.0123399	0.964068
0.0125573	0.963672
0.012635	0.965109
0.0127127	0.967884
0.0127904	0.976691
0.0128523	0.989937
0.0131315	1.01044
0.0132576	1.02041
0.0133838	1.01983
0.0134585	1.00869
0.0135573	1.00053
0.0137588	0.978413
0.014002	0.972174
0.0141118	0.964993
0.0142216	0.963573
0.0143314	0.964625
0.014295	0.964603
0.0144186	0.963635
0.0145327	0.965202
0.0148206	0.966649
0.0149202	0.963231
0.0150198	0.961452
0.015064	0.958634
0.0151658	0.954637
0.0154164	0.95418
0.0154891	0.953935
0.0155619	0.954441
0.0156346	0.955412
0.0156508	0.955045
0.0157669	0.954508
0.0159972	0.953251
0.016083	0.950185
0.0161688	0.948215
0.0162801	0.933213
0.0165015	0.915238
0.016758	0.912956
0.0168892	0.912651
0.0169898	0.915898
0.0171084	0.919114
0.0172271	0.923914
0.0173414	0.931975
0.0174433	0.935278
0.0176893	0.938445
0.0177692	0.938206
0.0178491	0.937615
0.017929	0.93716
0.0179704	0.9356
0.018294	0.934232
0.0183803	0.932675
0.0184666	0.931982
0.0185529	0.933121
0.0185997	0.931635
0.0188238	0.90996
0.0190675	0.906453
0.0191734	0.902342
0.0192945	0.901662
0.0193672	0.906288
0.0195531	0.910287
0.0196528	0.915496
0.0198139	0.916656
0.0200183	0.910708
0.0203923	0.907886
0.0204851	0.908892
0.0206915	0.909866
0.0207921	0.910961
0.0208926	0.909717
0.0209932	0.90454
0.0210518	0.901548
0.0211239	0.896627
0.0213493	0.898307
0.0214422	0.902598
0.021535	0.916738
0.0216279	0.923739
0.0216206	0.933566
0.0217389	0.937068
0.021934	0.938514
0.0220363	0.937745
0.0221386	0.936051
0.0222409	0.931577
0.0222464	0.93021
0.0223386	0.925877
0.0225067	0.913298
0.0228367	0.909101
0.0231528	0.888757
0.0234967	0.886046
0.0235749	0.883871
0.0237833	0.885571
0.023871	0.893161
0.0239587	0.896722
0.0240464	0.902901
0.0240878	0.904959
0.0241907	0.906542
0.0243345	0.910053
0.0244545	0.912227
0.0246091	0.908592
0.0248732	0.890001
0.0251667	0.885184
0.0252934	0.879626
0.0253866	0.876151
0.025475	0.877059
0.0255634	0.879131
0.0256652	0.896075
0.0260086	0.920075
0.0263674	0.917199
0.0264581	0.907619
0.0265841	0.901917
0.0266716	0.892043
0.0267592	0.889532
0.0268467	0.884532
0.0269052	0.882211
0.027001	0.879408
0.0271833	0.863825
0.0272865	0.849737
0.0273897	0.84184
0.0275804	0.828859
0.0276775	0.826626
0.0278836	0.842264
0.0279717	0.85298
0.0280599	0.880357
0.0281776	0.89347
0.0282608	0.9108
0.0284459	0.930768
0.0287193	0.935659
0.0288106	0.935658
0.0289843	0.93213
0.0290878	0.928679
0.0292483	0.925292
0.0293326	0.921051
0.0294169	0.918528
0.0295012	0.911844
0.0295456	0.893611
0.029922	0.88293
0.0300267	0.874619
0.0301313	0.873042
0.0301555	0.879025
0.030239	0.881862
0.0304712	0.887258
0.0307779	0.89016
0.0309046	0.895904
0.0310873	0.905237
0.031176	0.912077
0.0312646	0.913116
0.0313977	0.910055
0.0317009	0.904854
0.0318016	0.901397
0.0319024	0.896991
0.0320031	0.886681
0.0320461	0.881803
0.0321537	0.875288
0.0322888	0.869572
0.0326258	0.868068
0.0327236	0.869568
0.0329717	0.889475
0.0332282	0.887882
0.0335702	0.878569
0.0336517	0.877232
0.0337331	0.87742
0.0338612	0.876743
0.0339619	0.874937
0.034157	0.869433
0.0342748	0.867157
0.0343926	0.863158
0.0345104	0.8597
0.0345186	0.853663
0.034611	0.85121
0.0347841	0.855016
0.0348597	0.857443
0.0349353	0.856696
0.0350853	0.850326
0.035357	0.850334
0.0354636	0.85175
0.0355702	0.860113
0.0356767	0.864821
0.0357136	0.872004
0.0358142	0.874885
0.0359878	0.884521
0.0360837	0.892039
0.0361797	0.899978
0.0362756	0.912813
0.0363012	0.915384
0.0364151	0.912171
0.0366389	0.906688
0.036742	0.891627
0.036845	0.887806
0.0369481	0.886333
0.0369066	0.888639
0.0370129	0.89078
0.0372322	0.894751
0.0375195	0.904797
0.0377875	0.907185
0.0378899	0.904306
0.0379922	0.902929
0.0380946	0.903421
0.038126	0.902789
0.0382128	0.901342
0.0384049	0.89574
0.0385194	0.893737
0.0386338	0.893711
0.0387483	0.895093
0.0386317	0.900942
0.038734	0.903996
0.0389017	0.906995
0.0389924	0.908917
0.0391707	0.914263
0.0394347	0.914983
0.0395386	0.913212
0.0396426	0.910853
0.0397285	0.903534
0.0398706	0.899943
0.0400439	0.896634
0.0401481	0.894574
0.0402523	0.888638
0.0403566	0.884967
0.0403615	0.873432
0.0407071	0.869682
0.0408007	0.867101
0.0408944	0.867362
0.040988	0.866893
0.0410002	0.867347
0.0411094	0.868383
0.041319	0.879297
0.0414058	0.888896
0.0414925	0.894419
0.0416116	0.906332
0.0419245	0.90862
0.0420236	0.91184
0.0421227	0.913199
0.0422218	0.915314
0.042221	0.917201
0.0425131	0.913393
0.0427158	0.921332
0.0428279	0.923506
0.04294	0.921453
0.0430081	0.918585
0.0431178	0.909565
0.0432769	0.906133
0.0433804	0.901022
0.0435282	0.90804
0.0436434	0.911969
0.0437586	0.915937
0.0438304	0.917676
0.0439125	0.9199
0.0441406	0.928761
0.0442511	0.933064
0.0443617	0.93738
0.0444722	0.936926
0.0444776	0.936312
0.044583	0.930073
0.0447617	0.916953
0.0448639	0.913059
0.044966	0.909402
0.0450138	0.909466
0.0451424	0.911043
0.045389	0.917457
0.045487	0.920789
0.0455849	0.927556
0.0456829	0.932281
0.0456208	0.939365
0.0457387	0.941431
0.0459935	0.940117
0.0461075	0.935033
0.0462215	0.929811
0.0463354	0.923928
0.0462575	0.920048
0.0463794	0.914753
0.046584	0.91439
0.0466912	0.916568
0.0467984	0.919248
0.0469057	0.920515
0.0469505	0.921212
0.0470398	0.925001
0.0472121	0.936892
0.0473276	0.939244
0.047443	0.943545
0.0475178	0.947236
0.0476165	0.953978
0.0478466	0.952469
0.0479509	0.945018
0.0480553	0.93871
0.0481596	0.933285
0.0481421	0.924217
0.0482427	0.921226
0.0484491	0.917179
0.0485535	0.915425
0.0486579	0.912287
0.0487624	0.908337
0.0487674	0.90713
0.0488437	0.901561
0.0490825	0.902417
0.0491823	0.90483
0.0492821	0.906784
0.0493818	0.908985
0.0493153	0.910701
0.0494316	0.914615
0.0496639	0.920518
0.0499379	0.917533
0.0500467	0.916422
0.0502585	0.941873
0.0505503	0.950775
0.0506611	0.963986
0.0508786	0.969351
0.0509662	0.965635
0.0510537	0.964244
0.0511525	0.956904
0.0512669	0.954039
0.0514783	0.949686
0.051567	0.946722
0.0516557	0.946846
0.0517444	0.947582
0.051795	0.949882
0.0518919	0.956127
0.0521079	0.957557
0.0521982	0.963574
0.0522886	0.976117
0.0523789	0.979604
0.0523677	0.989262
0.0525029	0.987584
0.052683	0.983058
0.0528001	0.979115
0.0529172	0.973275
0.0530344	0.97418
0.0530036	0.982361
0.0532984	0.997026
0.0536339	0.997245
0.0537282	1.00363
0.0539384	1.00744
0.0540195	1.00795
0.0541005	1.01355
0.0541816	1.01005
0.0542203	1.00884
0.0543082	1.0116
0.0544185	1.00636
0.0547637	1.00436
0.0548607	0.992785
0.0549577	0.991111
0.0550548	0.987064
0.0550528	0.973948
0.0553877	0.973557
0.0554769	0.971357
0.055566	0.980303
0.0556552	0.980715
0.055685	0.993291
0.0559845	1.00649
0.0562647	1.00948
0.0563696	1.01816
0.0565614	1.0256
0.0566672	1.02411
0.0567676	1.03175
0.0568934	1.02841
0.0570191	1.01844
0.0571449	1.02106
0.0571193	1.01952
0.0572207	1.00732
0.0573235	1.00013
0.0577009	1.00185
0.0578113	0.998588
0.0579237	1.00463
0.0580406	1.01303
0.0581595	1.01104
0.0582918	1.03432
0.0584242	1.03928
0.0585284	1.04387
0.0586218	1.07317
0.0588396	1.08648
0.0589331	1.09137
0.0590265	1.09293
0.0591565	1.08208
0.0592491	1.0754
0.0594391	1.08176
0.0595231	1.07861
0.0596071	1.06949
0.0596912	1.07433
0.0596634	1.07024
0.0597607	1.05789
0.0599287	1.05172
0.0600412	1.05855
0.0602086	1.08253
0.0605158	1.07646
0.060617	1.07672
0.0609086	1.08987
0.0609834	1.07545
0.0610582	1.08013
0.0611647	1.08533
0.0612685	1.0766
0.0614505	1.08087
0.0617483	1.08026
0.0618558	1.08827
0.0620768	1.0865
0.0623073	1.07499
0.0624161	1.07246
0.0625721	1.1107
0.0628453	1.12024
0.0631418	1.10735
0.0632478	1.09644
0.0634232	1.10673
0.0635363	1.11129
0.0636555	1.08923
0.0638959	1.1207
0.0640165	1.13015
0.0641371	1.12779
0.0642577	1.12582
0.0642049	1.13807
0.0643236	1.14398
0.0645173	1.16172
0.0648135	1.13943
0.0651364	1.15532
0.0652547	1.16632
0.065373	1.15011
0.0654913	1.14003
0.06549	1.14485
0.0655785	1.1773
0.0657661	1.17496
0.0658478	1.14182
0.0659296	1.13879
0.0660113	1.16266
0.0660537	1.14325
0.066352	1.12366
0.0664767	1.13604
0.0666014	1.16365
0.0667261	1.15863
0.0666857	1.17242
0.0670108	1.19688
0.0670917	1.20291
0.0671726	1.18278
0.0672536	1.16917
0.0672589	1.18459
0.0673763	1.19626
0.0675614	1.17017
0.0679113	1.16681
0.0680349	1.14531
0.0681669	1.15431
0.0682896	1.17757
0.0684122	1.17322
0.0685453	1.15442
0.068639	1.15667
0.0688135	1.20965
0.0689188	1.20055
0.069024	1.19207
0.0691418	1.25177
0.0694247	1.26693
0.0695238	1.24428
0.069623	1.21214
0.0697221	1.22084
0.069755	1.23728
0.06987	1.22878
0.0700269	1.20205
0.070147	1.17536
0.0702671	1.19183
0.0703872	1.2331
0.0703957	1.20036
0.0706483	1.17363
0.070749	1.19208
0.0708498	1.24639
0.0709505	1.24686
0.0709374	1.20029
0.0712986	1.21505
0.0713822	1.26971
0.0714658	1.2744
0.0715494	1.23413
0.0715584	1.25899
0.071853	1.28609
0.0719767	1.29348
0.0721004	1.24545
0.072224	1.22162
0.0722393	1.24063
0.0723153	1.27165
0.0724957	1.20174
0.0727867	1.22846
0.0728968	1.27471
0.0730803	1.2639
0.0731843	1.20965
0.0732883	1.20451
0.0733923	1.2247
0.073378	1.3049
0.0737321	1.31141
0.0739609	1.3455
0.0740635	1.32775
0.0743232	1.32541
0.0746098	1.34932
0.074726	1.32048
0.0749113	1.25094
0.0750111	1.31879
0.0751109	1.35166
0.0752066	1.29804
0.0755254	1.28378
0.0756468	1.32195
0.0757682	1.36912
0.0758502	1.34988
0.0759491	1.313
0.0761602	1.2892
0.0762677	1.37402
0.0763753	1.39697
0.0764158	1.30741
0.0766731	1.30812
0.0769589	1.35209
0.0770796	1.39621
0.0772003	1.3703
0.077321	1.29378
0.0771537	1.28388
0.0772952	1.30386
0.0774934	1.39128
0.0775898	1.41699
0.0777001	1.3282
0.077979	1.30489
0.0780751	1.3401
0.0781711	1.39237
0.0782672	1.46167
0.0782309	1.44692
0.078377	1.36143
0.0784907	1.33702
0.0786101	1.37475
0.0787718	1.45837
0.078886	1.43887
0.0790002	1.38693
0.0791257	1.30319
0.0792202	1.30715
0.0794133	1.39018
0.079503	1.43131
0.0795928	1.44365
0.0796825	1.36992
0.0797254	1.32114
0.079835	1.30481
0.0800306	1.34511
0.0801425	1.4503
0.0802545	1.4706
0.0803664	1.45193
0.0803684	1.29869
0.0806411	1.37527
0.0807525	1.48131
0.0808639	1.48655
0.0809991	1.3466
0.081247	1.50477
0.0815465	1.48593
0.0816413	1.43518
0.0818465	1.3198
0.081957	1.39975
0.0820675	1.46393
0.0821219	1.49996
0.0824319	1.44227
0.0825189	1.34103
0.0826835	1.43089
0.082917	1.55519
0.0829943	1.52184
0.0830717	1.45715
0.083176	1.33011
0.0834917	1.53657
0.0838331	1.47604
0.083925	1.35818
0.0841038	1.43868
0.0841802	1.51302
0.0842567	1.57555
0.0843855	1.52566
0.0847262	1.38064
0.0848289	1.34781
0.0849316	1.40535
0.0850344	1.47645
0.085078	1.54807
0.0851641	1.59697
0.0853651	1.55224
0.0854755	1.39577
0.085586	1.34162
0.0856964	1.3612
0.0856326	1.42787
0.0857396	1.51147
0.0859415	1.62807
0.0860548	1.62242
0.0861681	1.48989
0.0862814	1.41078
0.0861934	1.3503
0.0863137	1.38516
0.0864473	1.60417
0.0867798	1.36156
0.0871056	1.35479
0.0872033	1.39101
0.0873934	1.54433
0.0875187	1.62098
0.087644	1.6686
0.0877693	1.6206
0.0877157	1.45823
0.0878252	1.39814
0.0880301	1.37889
0.0881212	1.46936
0.0882123	1.55323
0.0883034	1.69174
0.0882798	1.70269
0.0883944	1.58199
0.0886209	1.44725
0.0889262	1.69427
0.0892408	1.65308
0.0893362	1.56102
0.0894315	1.40398
0.089576	1.38458
0.0896892	1.48218
0.0898711	1.71508
0.0901152	1.44278
0.090442	1.69737
0.0907569	1.77002
0.0908642	1.76623
0.0910681	1.46927
0.0911618	1.39389
0.0912556	1.39437
0.0913842	1.46559
0.0914667	1.56516
0.0916341	1.75878
0.0917399	1.80642
0.0918458	1.73684
0.0919516	1.63561
0.0919894	1.43815
0.0920911	1.39147
0.0922529	1.39643
0.0923544	1.54167
0.0924559	1.64698
0.0925574	1.81494
0.0925264	1.83481
0.092628	1.70999
0.0928892	1.59517
0.092983	1.48242
0.0930768	1.36851
0.0931706	1.39178
0.0931951	1.68659
0.0934832	1.60691
0.0937673	1.49175
0.0938922	1.37903
0.0941113	1.40274
0.0941917	1.57348
0.0942993	1.82564
0.0945847	1.49404
0.0948763	1.6638
0.0951907	1.90157
0.0955137	1.88513
0.0956188	1.81224
0.0957239	1.57016
0.095829	1.46281
0.0957867	1.44
0.0960122	1.65403
0.0961391	1.77953
0.0963452	1.9755
0.096437	1.93037
0.0965288	1.69647
0.0966435	1.55918
0.0967419	1.38882
0.0969569	1.43972
0.0970405	1.65997
0.0971241	1.78787
0.097244	1.97097
0.0973512	1.98763
0.0975512	1.84208
0.0976473	1.70572
0.0978192	1.55206
0.098112	1.67875
0.0982013	1.92217
0.0983711	1.72733
0.0987735	1.44305
0.0988616	1.35858
0.0989296	1.46245
0.0991609	1.86892
0.0992659	1.98192
0.0993708	2.06212
0.0994879	2.00911
0.0995966	1.75616
0.0997395	1.4902
0.100054	1.80866
0.100284	2.03781
0.100401	2.09342
0.100597	2.09096
0.100706	1.90517
0.100815	1.75191
0.100924	1.46757
0.100918	1.41971
0.101243	1.51532
0.10134	1.64551
0.101436	1.92845
0.101533	2.04386
0.101569	2.13292
0.10165	2.08484
0.101819	1.66696
0.102039	1.37779
0.102161	1.39826
0.102282	1.59785
0.102368	1.74338
0.102472	2.02361
0.102683	1.93761
0.102965	1.60487
0.103052	1.46447
0.103215	1.38825
0.103537	1.48489
0.103631	1.78339
0.103725	1.94215
0.103819	2.17604
0.103829	2.22027
0.103925	2.12126
0.104141	1.9849
0.104242	1.81279
0.104343	1.48417
0.104444	1.38341
0.104417	1.3759
0.104528	1.4626
0.104734	1.74452
0.104826	1.90428
0.104919	2.04901
0.105011	2.2249
0.104998	2.23028
0.105113	2.05142
0.105377	1.35603
0.105623	1.42178
0.10574	1.53953
0.106043	2.02485
0.106102	2.16563
0.106161	2.31867
0.106218	2.309
0.106335	2.09681
0.10646	1.91944
0.106573	1.55384
0.106735	1.42487
0.106844	1.36
0.106953	1.43073
0.107063	1.55015
0.107057	1.87403
0.107183	2.03882
0.107349	2.11046
0.107654	1.55516
0.108006	1.40821
0.108109	1.30214
0.108213	1.35424
0.108316	1.46643
0.108269	1.98674
0.108607	2.29289
0.108707	2.38169
0.108807	2.37552
0.108908	2.27287
0.108896	1.71306
0.109239	1.32114
0.109312	1.31951
0.109385	1.5069
0.109567	1.67021
0.109666	1.85391
0.109811	2.20533
0.109921	2.33735
0.11003	2.45007
0.11014	2.41635
0.110135	1.97514
0.110391	1.7717
0.110503	1.43838
0.110614	1.35423
0.110725	1.39076
0.11072	1.49957
0.11083	1.82499
0.111018	2.00761
0.111095	2.1792
0.111226	2.47374
0.111336	2.38878
0.111447	2.25634
0.111498	1.871
0.111614	1.66441
0.111852	1.5363
0.112163	1.71332
0.112243	2.11019
0.112441	2.43676
0.112551	2.58604
0.112662	2.5736
0.11274	2.17631
0.113072	1.54384
0.113204	1.39767
0.113337	1.32018
0.113405	1.38996
0.113497	1.69031
0.113648	2.26877
0.113762	2.42695
0.113876	2.54434
0.11399	2.6178
0.114099	2.56151
0.114285	2.06185
0.114526	1.44565
0.114616	1.32885
0.114705	1.31108
0.114837	1.40457
0.114925	1.73212
0.115107	2.31408
0.115204	2.46505
0.115301	2.57208
0.115459	2.56586
0.115741	2.2751
0.115837	2.06677
0.115933	1.62652
0.116028	1.44753
0.116092	1.32521
0.11618	1.29071
0.116373	1.71578
0.116451	1.92677
0.116529	2.1432
0.116636	2.52669
0.116752	2.665
0.116906	2.29775
0.117278	1.59004
0.117587	1.40831
0.117683	1.24525
0.117779	1.27522
0.117875	1.53246
0.117849	1.72811
0.117946	1.94394
0.118154	2.5407
0.118278	2.76904
0.118403	2.8038
0.118437	2.68894
0.118545	2.54119
0.118745	2.34465
0.118846	1.87184
0.118948	1.64244
0.119049	1.32345
0.119018	1.26433
0.119108	1.36273
0.119308	1.69035
0.119596	2.8044
0.119882	2.80618
0.120199	2.68625
0.120301	2.29209
0.120402	2.04567
0.120503	1.56277
0.120485	1.37759
0.120607	1.21255
0.120789	1.24644
0.120912	1.35057
0.121035	1.71381
0.121158	1.93749
0.121141	2.57227
0.121457	2.84813
0.121544	2.91434
0.121631	2.92467
0.121718	2.76694
0.121681	2.60353
0.121795	2.14712
0.122064	1.89087
0.122151	1.44242
0.122238	1.29414
0.122324	1.21708
0.122389	1.28517
0.122455	1.419
0.12266	2.67646
0.122954	2.97624
0.123263	2.9672
0.123373	2.77579
0.123483	2.59688
0.123594	2.12302
0.123578	1.86393
0.123682	1.62117
0.123839	1.4071
0.124051	1.81487
0.124177	2.05332
0.124383	2.7208
0.124687	2.88447
0.124781	3.06809
0.124875	3.07869
0.12497	2.92666
0.125003	2.7678
0.125095	2.56017
0.125276	2.04937
0.125389	1.78233
0.125501	1.34202
0.125614	1.21031
0.125633	1.17477
0.125731	1.26946
0.125921	2.57602
0.126274	2.78077
0.12637	3.07074
0.126533	2.86841
0.126849	2.42922
0.126951	2.16462
0.127169	1.14881
0.127482	1.21237
0.127577	1.53017
0.127749	2.00446
0.127869	2.50654
0.127988	2.72978
0.128038	3.16513
0.128306	3.20722
0.128424	3.14759
0.128541	3.03589
0.128659	2.66452
0.128664	1.87117
0.128971	1.61125
0.12907	1.22882
0.129169	1.1353
0.129267	1.11562
0.129246	1.46395
0.129559	2.18271
0.129656	2.67428
0.129754	2.88305
0.12992	3.25146
0.130218	2.61626
0.130466	2.35856
0.130574	2.08216
0.13082	1.34215
0.13091	1.10778
0.131	1.10308
0.131171	1.30976
0.131263	1.49905
0.131437	2.2298
0.131542	2.48243
0.131648	2.92932
0.131751	3.32105
0.132038	3.33946
0.13216	3.15034
0.132282	2.98238
0.13237	2.51839
0.13247	2.24314
0.13265	1.44385
0.132745	1.25244
0.132839	1.0774
0.132899	1.36939
0.133181	1.58204
0.133272	2.09137
0.133434	2.35689
0.133513	2.61235
0.133683	3.21176
0.133796	3.41194
0.133908	3.44082
0.133935	3.35268
0.134064	3.23581
0.134257	2.62227
0.134481	1.78795
0.134595	1.52936
0.134709	1.14938
0.134774	1.05665
0.134881	1.03894
0.135143	1.22171
0.135232	1.40358
0.135321	1.88093
0.13541	2.14548
0.135353	2.65845
0.135469	2.88867
0.135704	3.4821
0.135984	3.14755
0.136319	2.94783
0.1364	2.71025
0.13648	2.15799
0.136561	1.87303
0.136626	1.37519
0.136736	1.19886
0.136902	1.08293
0.136993	1.18396
0.137085	1.54578
0.137206	1.78213
0.137306	2.30071
0.137493	2.56099
0.137598	3.03387
0.137703	3.2309
0.137809	3.39393
0.137843	3.61729
0.138162	3.51724
0.13826	3.39487
0.138358	3.22765
0.138456	2.77334
0.138473	2.50186
0.138562	1.92475
0.138822	1.64806
0.138905	1.20323
0.138988	1.06679
0.139071	1.00314
0.139048	1.24333
0.13936	1.67728
0.139471	1.93819
0.139583	2.48443
0.139695	2.74541
0.139685	2.98699
0.139771	3.38386
0.139902	3.6818
0.140196	3.69157
0.140298	3.57292
0.1404	3.44568
0.140502	3.2762
0.140509	2.82438
0.140613	2.55246
0.140772	1.96755
0.14087	1.68237
0.140969	1.21279
0.141067	1.06234
0.141108	0.98283
0.141238	1.04777
0.141402	1.18208
0.141512	1.60613
0.141621	1.8696
0.14173	2.4275
0.141736	2.69925
0.141849	2.95322
0.142025	3.54365
0.142151	3.74333
0.142278	3.77697
0.142379	3.71103
0.142467	3.61524
0.142637	3.47916
0.142754	3.08864
0.14287	2.84231
0.142987	2.27849
0.143012	1.98445
0.143116	1.4478
0.143285	1.0067
0.143516	1.29605
0.143638	1.51976
0.144067	3.69948
0.144352	3.8016
0.14447	3.87752
0.144667	3.84947
0.144742	3.77757
0.144818	3.5068
0.144893	3.31134
0.145149	2.53821
0.145228	1.94683
0.145307	1.66271
0.145397	1.40605
0.145501	1.03312
0.145708	0.953842
0.145805	1.06295
0.145902	1.44506
0.145955	1.97152
0.146347	2.54628
0.146466	2.8249
0.146585	3.32172
0.146704	3.52746
0.146659	3.92346
0.146918	3.94529
0.147021	3.86665
0.147124	3.58539
0.147196	2.9107
0.147537	2.3436
0.147627	1.75831
0.147717	1.48837
0.147806	0.938087
0.148075	0.977449
0.148318	1.56752
0.148433	1.83911
0.148548	2.42138
0.148604	2.71066
0.148713	3.23994
0.148927	3.46517
0.14903	3.65984
0.149227	4.03046
0.149306	4.07663
0.149385	4.03679
0.149482	3.68308
0.149754	2.15577
0.15009	1.85769
0.150197	1.57413
0.15037	1.10605
0.150496	0.948041
0.150623	0.836856
0.15075	0.889856
0.150715	1.19385
0.150824	1.42374
0.151046	1.68779
0.151144	2.27302
0.151243	2.57221
0.151341	3.13633
0.151332	3.38771
0.151441	3.80528
0.151605	3.96462
0.151701	4.08579
0.151797	4.20674
0.151893	4.20527
0.151938	4.07863
0.152063	3.95631
0.152272	3.38128
0.152348	3.12905
0.152425	2.55918
0.152516	2.25771
0.152635	1.67032
0.152837	1.40855
0.152951	1.00435
0.153065	0.88343
0.153179	0.827742
0.153194	1.05282
0.153441	1.4739
0.153558	1.73704
0.153674	2.31478
0.153791	2.60895
0.15378	2.89572
0.15389	3.42098
0.154078	4.00217
0.154192	4.12532
0.154305	4.258
0.154348	4.23612
0.154674	3.3358
0.154984	2.52211
0.155307	2.2241
0.155394	1.64078
0.155481	1.37802
0.155568	0.970976
0.155608	0.789453
0.15587	1.67921
0.156241	2.26807
0.156318	2.57111
0.156479	3.40949
0.156585	3.64526
0.156691	4.0276
0.156794	4.16814
0.156885	4.33829
0.157102	4.10302
0.157281	3.7624
0.157378	3.55058
0.157558	2.78144
0.157823	1.91176
0.158079	1.63395
0.1582	1.15005
0.15832	0.964691
0.15844	0.751011
0.158425	0.736465
0.158516	0.902016
0.158707	2.13196
0.158988	2.74465
0.159082	3.0408
0.159242	3.58236
0.159338	3.81715
0.159593	4.0235
0.159674	4.33706
0.159755	4.43992
0.159836	4.53485
0.159872	4.52666
0.159974	4.48257
0.160163	4.13969
0.160254	3.75134
0.160345	3.51709
0.160466	2.98602
0.160558	2.69711
0.160773	2.40035
0.160875	1.80996
0.160977	1.53095
0.161079	1.05908
0.16111	0.88639
0.161202	0.708305
0.161422	0.711064
0.161516	0.774899
0.161611	1.07501
0.161705	1.29794
0.161714	2.14814
0.162037	2.77014
0.162118	3.07304
0.162198	3.35935
0.162278	3.86014
0.162326	4.06616
0.1624	4.38158
0.16256	4.56906
0.162838	4.27445
0.163115	3.92712
0.163234	3.71358
0.163399	3.21946
0.163518	2.94742
0.163638	2.6643
0.163758	2.0788
0.163725	1.7899
0.163824	1.26197
0.164053	0.658543
0.164362	0.829856
0.16446	0.999008
0.164597	2.64829
0.164923	2.95007
0.165045	3.50815
0.165271	3.75354
0.165373	4.16537
0.165476	4.32735
0.165579	4.55873
0.165599	4.62531
0.165703	4.66027
0.16589	4.58119
0.166009	4.37675
0.166129	4.23335
0.166204	3.64931
0.166517	1.98276
0.166768	1.70413
0.166901	1.19881
0.167154	0.988984
0.167251	0.819106
0.167348	0.630063
0.167445	0.622201
0.167457	0.953113
0.167722	1.426
0.167833	1.71354
0.167943	2.01983
0.168053	2.65026
0.168083	2.96047
0.168165	3.53766
0.168396	3.79631
0.168465	4.23233
0.168534	4.40527
0.168603	4.54847
0.168665	4.74229
0.168756	4.79096
0.16892	4.78826
0.169009	4.73966
0.169099	4.5558
0.169188	4.42276
0.169249	3.88299
0.16954	3.66277
0.169644	3.17356
0.169748	2.90975
0.169852	2.35879
0.169774	2.07885
0.169897	1.80362
0.170119	1.2902
0.170237	1.06659
0.170356	0.735807
0.170474	0.64427
0.17048	0.71697
0.170798	0.852027
0.170883	1.25672
0.170969	1.51158
0.171054	2.086
0.171079	2.6905
0.171389	3.55493
0.171514	4.05308
0.171639	4.26415
0.171708	4.59777
0.171798	4.7215
0.171964	4.87795
0.172273	4.54283
0.172603	4.37615
0.172681	4.18546
0.172758	3.74155
0.172835	3.49208
0.172898	2.95041
0.173004	2.66339
0.173259	1.78849
0.173358	1.51515
0.173456	1.03902
0.173555	0.849109
0.173635	0.594028
0.173843	0.895346
0.174171	1.3565
0.174249	1.63533
0.174414	3.46606
0.174755	3.73566
0.174844	4.20525
0.175003	4.7202
0.175113	4.83902
0.175222	4.99742
0.175384	5.03639
0.175488	5.04871
0.175645	4.55766
0.175952	4.19197
0.176076	3.97763
0.176305	2.3788
0.176538	2.09194
0.176644	1.54551
0.17689	0.617121
0.177186	0.541863
0.177301	0.586076
0.177489	0.834257
0.177607	1.02879
0.177725	1.26076
0.177843	1.81066
0.177818	2.11344
0.177895	2.7387
0.178109	3.0491
0.17821	3.63137
0.178312	3.8961
0.178413	4.13939
0.178412	4.72888
0.178745	5.08916
0.178861	5.19286
0.178976	5.20612
0.179044	5.1941
0.179151	5.09006
0.179318	4.99797
0.179424	4.73116
0.179529	4.55877
0.179635	4.14698
0.179635	3.66372
0.17994	3.12929
0.180034	2.84978
0.180129	2.28282
0.180223	2.00314
0.180256	1.47466
0.180364	1.23544
0.180578	1.02288
0.180674	0.69757
0.18077	0.591019
0.180865	0.512183
0.180874	0.760137
0.181159	0.937793
0.181269	1.1559
0.18138	1.68718
0.181491	1.98454
0.181489	2.91894
0.181789	4.50274
0.182085	4.69445
0.182201	5.00419
0.182436	5.20682
0.182542	5.30699
0.182647	5.32001
0.182698	5.21775
0.183021	5.03604
0.183108	4.91254
0.183195	4.76598
0.183282	4.40469
0.183348	4.19225
0.183429	3.71443
0.183671	3.45329
0.183733	2.8984
0.183794	2.61299
0.183856	2.32722
0.184007	1.51351
0.184207	0.482153
0.1845	0.517559
0.184846	0.630399
0.184962	0.988472
0.185079	1.22231
0.185196	1.76795
0.185154	2.06724
0.185252	2.37596
0.185478	3.29953
0.185568	3.86998
0.185658	4.13213
0.185807	4.79101
0.18607	4.96166
0.186185	5.22492
0.186299	5.31765
0.186414	5.42712
0.186396	5.44356
0.186491	5.4066
0.186689	5.28027
0.186787	5.06966
0.186885	4.93555
0.187023	4.61763
0.18713	4.43109
0.187314	2.95877
0.187464	2.67387
0.187568	2.10901
0.187801	1.33314
0.188063	0.910795
0.188225	0.490447
0.188368	0.39509
0.188512	0.414136
0.1886	0.59675
0.188698	0.759075
0.188896	0.962877
0.189011	1.47384
0.189127	1.76754
0.189242	2.38949
0.189203	2.70586
0.189306	3.32335
0.189541	4.6453
0.18978	5.02968
0.189915	5.18501
0.190067	5.5013
0.190333	5.58902
0.19043	5.56966
0.190527	5.46525
0.190647	5.38226
0.19074	5.16321
0.190938	4.33344
0.191222	3.89605
0.191327	3.65582
0.191558	2.8743
0.191657	2.60148
0.191757	2.0591
0.191872	1.3021
0.192142	1.08076
0.192254	0.713488
0.192365	0.573773
0.192477	0.468324
0.192379	0.375362
0.192495	0.392134
0.192678	0.560762
0.192774	0.712162
0.192999	1.38765
0.193104	1.66622
0.193209	2.26481
0.193322	2.5734
0.193409	3.18778
0.193614	3.48539
0.193693	3.77074
0.193771	4.29446
0.19385	4.52756
0.193938	5.1006
0.194206	5.48464
0.19431	5.56969
0.194415	5.67562
0.194518	5.69587
0.194607	5.66362
0.19483	5.61273
0.194913	5.44387
0.194995	5.33122
0.195077	5.20231
0.195026	4.89572
0.195133	4.72042
0.195295	4.32623
0.195399	4.10889
0.195552	3.64177
0.195633	3.39433
0.195853	3.14028
0.195962	2.61698
0.196072	2.35267
0.196181	1.83134
0.196174	1.58028
0.196271	1.12281
0.196463	0.926166
0.196577	0.755315
0.196691	0.497878
0.196805	0.41535
0.196805	0.352788
0.196881	0.377961
0.197078	1.36842
0.197405	1.64322
0.197497	2.23721
0.197646	2.54444
0.197753	3.15702
0.19786	3.45453
0.197967	3.74092
0.197892	4.5098
0.1982	4.93049
0.198311	5.10987
0.198506	5.52258
0.198595	5.61785
0.198683	5.75163
0.198814	5.81127
0.199115	5.79071
0.199245	5.68812
0.199375	5.60675
0.199505	5.50491
0.199463	5.08211
0.199702	3.81929
0.199992	3.57461
0.200113	3.073
0.200267	2.31393
0.200551	2.06206
0.200657	1.56849
0.200763	1.3355
0.200869	1.11896
0.200893	0.746638
0.200969	0.597073
0.201133	0.383301
0.201232	0.321948
0.201371	0.352915
0.201471	0.442812
0.20157	0.742372
0.201626	0.945038
0.201757	1.43627
0.201853	2.31145
0.202174	2.61979
0.20229	2.9285
0.202406	3.52965
0.202523	3.81354
0.202467	4.33443
0.202563	4.56652
0.20274	5.55968
0.203082	5.66125
0.203184	5.81105
0.203402	5.85817
0.203495	5.88669
0.203589	5.88833
0.203682	5.85959
0.20366	5.66665
0.204027	5.46007
0.204115	5.33315
0.204204	5.18922
0.204292	4.85495
0.204269	4.66566
0.204388	4.25145
0.204516	3.56331
0.204823	3.32131
0.204932	3.07444
0.205041	2.57205
0.20515	2.32006
0.205134	1.82645
0.205229	1.59032
0.205395	0.959761
0.20566	0.512676
0.205753	0.411296
0.205845	0.289476
0.205922	0.275342
0.206031	0.355069
0.206249	1.19836
0.20653	1.73197
0.206643	2.02153
0.206847	2.62221
0.206958	2.92441
0.207068	3.22288
0.207178	3.79297
0.207133	4.05836
0.207237	4.54005
0.207472	5.43356
0.207653	5.67
0.207777	5.76092
0.207954	5.89075
0.208062	5.93098
0.208258	5.96453
0.208367	5.95514
0.208477	5.9288
0.208586	5.83118
0.208587	5.58141
0.208899	5.4688
0.208992	5.19344
0.209085	5.02916
0.209179	4.84611
0.209186	4.4333
0.209284	4.21203
0.209533	3.75477
0.209632	3.52025
0.209731	3.03554
[truncated: 31,223 more rows]
