# Supplementary material for: Cavity quantum electrodynamics control of quantum Hall stripes
Source: Nat Phys. 2026 May 15;22(7):1094–9. doi: 10.1038/s41567-026-03287-3 (PMC13423813; doi:10.1038/s41567-026-03287-3)
Supplement: Supplementary file 6 — Source data for the plots shown in Extended Data Fig. 3. [file 41567_2026_3287_MOESM6_ESM.xlsx]

## Sheet: Fig3A_cavity1
B	rhoxx
-0.0399324	1.57931
-0.039838	1.58075
-0.0397436	1.57329
-0.0394864	1.55545
-0.0393869	1.56421
-0.0392874	1.57673
-0.039188	1.57848
-0.0390885	1.57531
-0.0389891	1.57621
-0.0388895	1.57316
-0.0387901	1.56204
-0.0386907	1.55532
-0.0385912	1.55763
-0.038544	1.56473
-0.0384673	1.57335
-0.0383905	1.57317
-0.0383138	1.56926
-0.0382371	1.56832
-0.0381604	1.57285
-0.0380836	1.57373
-0.0380069	1.57118
-0.0379302	1.5656
-0.0378535	1.56425
-0.0377141	1.57131
-0.0376422	1.57917
-0.0375701	1.5841
-0.0374982	1.58357
-0.0374262	1.5788
-0.0373542	1.58032
-0.0372822	1.58216
-0.0372102	1.58414
-0.0371382	1.58018
-0.0370663	1.57444
-0.0370301	1.56834
-0.0369414	1.56043
-0.0368526	1.55467
-0.0367638	1.55685
-0.036675	1.56347
-0.0365862	1.57037
-0.0364974	1.57761
-0.0364086	1.5826
-0.0363482	1.58572
-0.0362531	1.57543
-0.0361581	1.56622
-0.036063	1.56587
-0.0359679	1.5721
-0.0358729	1.58164
-0.0357778	1.58476
-0.0356827	1.5854
-0.0357506	1.58847
-0.0356607	1.58606
-0.0355708	1.5841
-0.0354809	1.57759
-0.035391	1.57436
-0.0353011	1.5815
-0.0352112	1.5882
-0.0351213	1.58753
-0.0350895	1.58702
-0.0350036	1.59303
-0.0349175	1.6022
-0.0348315	1.60327
-0.0347455	1.60079
-0.0346595	1.60365
-0.0346741	1.59645
-0.0345811	1.59526
-0.0344881	1.58958
-0.0343951	1.57807
-0.0343021	1.57956
-0.0342091	1.5812
-0.034157	1.57592
-0.0340738	1.57266
-0.0339907	1.57645
-0.0339075	1.58405
-0.0338243	1.59295
-0.0337412	1.60114
-0.0337753	1.59797
-0.0337005	1.59451
-0.0336255	1.59709
-0.0335507	1.59992
-0.0331565	1.61049
-0.0330393	1.60611
-0.0329221	1.60398
-0.0328049	1.6037
-0.0326876	1.59827
-0.0325704	1.59377
-0.0324532	1.59384
-0.0323359	1.59332
-0.0324099	1.58786
-0.0323229	1.58392
-0.0322359	1.58748
-0.0321489	1.59261
-0.0320619	1.59114
-0.031975	1.58632
-0.031888	1.58327
-0.0318009	1.58372
-0.031714	1.58859
-0.031627	1.5937
-0.0317438	1.60005
-0.0316441	1.60156
-0.0315444	1.60114
-0.0314446	1.59613
-0.0313449	1.59259
-0.0312451	1.58717
-0.0311455	1.5804
-0.0310457	1.58349
-0.0308718	1.5964
-0.0307893	1.59709
-0.0307067	1.5853
-0.0306241	1.58716
-0.0305415	1.59389
-0.030459	1.60157
-0.0303764	1.60695
-0.0302938	1.60244
-0.0302113	1.59492
-0.0301286	1.58998
-0.0301845	1.58403
-0.0301213	1.58178
-0.030058	1.58268
-0.0299948	1.58556
-0.0299315	1.59542
-0.0298682	1.59935
-0.029805	1.60142
-0.0297417	1.6022
-0.0295477	1.60153
-0.0294734	1.59813
-0.029399	1.59673
-0.0293246	1.59984
-0.0292503	1.60037
-0.0291759	1.60386
-0.0291015	1.60851
-0.0290272	1.60652
-0.0290816	1.60424
-0.0289967	1.60289
-0.0289118	1.61041
-0.0288269	1.6153
-0.0287421	1.61464
-0.0286572	1.61287
-0.0285255	1.61149
-0.0284364	1.60601
-0.0283471	1.60349
-0.0282579	1.60267
-0.0281687	1.60447
-0.0280795	1.60536
-0.0282295	1.60425
-0.0281482	1.59909
-0.0280668	1.59322
-0.0279855	1.59098
-0.0278132	1.59085
-0.027731	1.5948
-0.0276487	1.59562
-0.0275665	1.59154
-0.0274609	1.59163
-0.0273727	1.60098
-0.0272845	1.60843
-0.0271964	1.61575
-0.0270902	1.61402
-0.0269959	1.6081
-0.0269016	1.60593
-0.0268073	1.60568
-0.0267857	1.60288
-0.0267083	1.60107
-0.0266309	1.59817
-0.0265536	1.59571
-0.0264455	1.59673
-0.0263571	1.59825
-0.0262686	1.59518
-0.0261803	1.59282
-0.0260065	1.5932
-0.0259187	1.59745
-0.025831	1.59865
-0.0257432	1.59898
-0.0256555	1.6073
-0.0255677	1.61691
-0.0256382	1.61045
-0.0255405	1.61366
-0.0254427	1.61666
-0.025345	1.61692
-0.0251655	1.62496
-0.0250909	1.63292
-0.0250163	1.63376
-0.0249417	1.62594
-0.024867	1.6204
-0.0247924	1.61626
-0.0247353	1.61814
-0.0246418	1.62261
-0.0245482	1.62046
-0.0244546	1.61552
-0.024361	1.61641
-0.0242675	1.61937
-0.0243736	1.61716
-0.0243103	1.63646
-0.0242469	1.6434
-0.0241836	1.63373
-0.0239233	1.62858
-0.0238616	1.62463
-0.0238	1.62592
-0.0237382	1.62751
-0.0236303	1.62245
-0.0235439	1.6117
-0.0234575	1.60692
-0.0233711	1.61048
-0.0232654	1.61678
-0.0231886	1.61943
-0.0231118	1.62393
-0.0230351	1.62666
-0.0229727	1.62802
-0.0228878	1.63131
-0.0228031	1.62659
-0.0227182	1.61944
-0.0224384	1.61813
-0.0223675	1.62347
-0.0222965	1.63048
-0.0222256	1.63501
-0.0221547	1.63607
-0.0220838	1.63446
-0.0218483	1.63397
-0.021765	1.64104
-0.0216818	1.647
-0.0215985	1.64715
-0.0215152	1.64013
-0.0214319	1.63134
-0.0213486	1.62596
-0.0212654	1.6237
-0.0215059	1.62206
-0.0214364	1.62184
-0.0213671	1.62308
-0.0212977	1.6271
-0.0210104	1.62641
-0.0209163	1.62482
-0.0208221	1.62362
-0.020728	1.63101
-0.0206339	1.64861
-0.0205397	1.66308
-0.0202596	1.65679
-0.0201695	1.64734
-0.0200795	1.64472
-0.0199893	1.64332
-0.0198992	1.63803
-0.0198091	1.63175
-0.0197191	1.63495
-0.019629	1.63674
-0.0191599	1.64449
-0.0190874	1.64309
-0.019015	1.64236
-0.0189426	1.6415
-0.0188701	1.64471
-0.0187977	1.6479
-0.0187253	1.64967
-0.0186528	1.65177
-0.0185804	1.64862
-0.018508	1.6428
-0.0184355	1.64188
-0.0183631	1.64361
-0.0182907	1.64659
-0.0182182	1.64682
-0.0179678	1.65275
-0.0178964	1.66135
-0.017825	1.66632
-0.0177536	1.66686
-0.0176822	1.66182
-0.0176108	1.64807
-0.0175394	1.63957
-0.0174679	1.63776
-0.0173965	1.63513
-0.0173251	1.63536
-0.0172537	1.64004
-0.0171823	1.64429
-0.0171109	1.64644
-0.0170395	1.64379
-0.0169267	1.64322
-0.0168272	1.64659
-0.0167277	1.65053
-0.0166282	1.65829
-0.0165286	1.66661
-0.0164291	1.66924
-0.0163295	1.66089
-0.01623	1.65744
-0.0161305	1.66425
-0.016031	1.67076
-0.0159315	1.66974
-0.015832	1.67142
-0.0157325	1.67022
-0.0156329	1.66492
-0.0159244	1.66958
-0.0158412	1.67225
-0.0157581	1.67316
-0.0156749	1.67534
-0.0155918	1.67629
-0.0155086	1.67743
-0.0154255	1.67648
-0.0153423	1.67315
-0.0152591	1.66375
-0.015176	1.66177
-0.0145486	1.66868
-0.014484	1.66756
-0.0144194	1.66654
-0.0143548	1.67
-0.0142902	1.67041
-0.0142257	1.67486
-0.0141611	1.68126
-0.0140965	1.68318
-0.0140319	1.68317
-0.0139673	1.67895
-0.0139028	1.67533
-0.0138382	1.67641
-0.0137736	1.67746
-0.013709	1.67528
-0.0136444	1.67261
-0.0135799	1.67105
-0.0131922	1.67697
-0.0131057	1.68339
-0.0130193	1.6841
-0.0129328	1.6835
-0.0128463	1.68593
-0.0127599	1.69166
-0.0126734	1.69697
-0.012587	1.69606
-0.0125005	1.69357
-0.0124141	1.68434
-0.0123276	1.6819
-0.0122411	1.69057
-0.0121547	1.69701
-0.0120682	1.69305
-0.0119818	1.68635
-0.0118953	1.68491
-0.0118089	1.68724
-0.0117224	1.68216
-0.0118282	1.68384
-0.0117589	1.68088
-0.0116895	1.67743
-0.0116201	1.683
-0.0115508	1.69641
-0.0114814	1.70492
-0.011412	1.71081
-0.0113426	1.71329
-0.0112733	1.71453
-0.0112039	1.71314
-0.0111345	1.70685
-0.0110652	1.69976
-0.0109958	1.68541
-0.0109264	1.67931
-0.010857	1.68649
-0.0107877	1.696
-0.0103305	1.6993
-0.0102556	1.69652
-0.0101808	1.69933
-0.010106	1.70005
-0.0100312	1.69799
-0.00995639	1.70377
-0.00988158	1.71463
-0.00980677	1.72233
-0.00973196	1.72004
-0.00965715	1.71883
-0.00958234	1.71999
-0.00950752	1.72362
-0.00943271	1.73009
-0.0093579	1.73442
-0.00928309	1.73389
-0.00920828	1.72705
-0.00913347	1.7244
-0.00905866	1.71852
-0.00871291	1.71911
-0.00864063	1.73067
-0.00856836	1.74116
-0.00849608	1.7505
-0.0084238	1.75699
-0.00835152	1.7591
-0.00827925	1.75626
-0.00820698	1.75529
-0.0081347	1.75713
-0.00806242	1.75825
-0.00799015	1.75839
-0.00791787	1.75995
-0.00784559	1.76438
-0.00777331	1.77375
-0.00770104	1.78155
-0.00762876	1.78286
-0.00755648	1.77745
-0.00748421	1.76882
-0.00720086	1.77253
-0.00711419	1.77584
-0.00702752	1.77181
-0.00694085	1.76558
-0.00685418	1.76809
-0.00676751	1.77484
-0.00668084	1.77898
-0.00659417	1.78414
-0.0065075	1.79076
-0.00642082	1.80426
-0.00633415	1.81798
-0.00624748	1.82476
-0.00616081	1.82296
-0.00607414	1.82446
-0.00598747	1.82572
-0.0059008	1.82797
-0.00581413	1.83374
-0.00572746	1.83828
-0.00564079	1.83437
-0.00555411	1.83308
-0.00553102	1.83546
-0.00546184	1.83968
-0.00539267	1.84354
-0.00532349	1.85176
-0.00525432	1.85744
-0.00518514	1.85526
-0.00511596	1.85275
-0.00504679	1.85203
-0.00497761	1.85129
-0.00490843	1.85473
-0.00483925	1.85713
-0.00477007	1.86269
-0.0047009	1.87243
-0.00463172	1.88333
-0.00456254	1.88725
-0.00449337	1.88637
-0.00442419	1.89225
-0.00435502	1.90563
-0.00400045	1.91446
-0.00391223	1.91236
-0.00382402	1.9204
-0.0037358	1.93257
-0.00364758	1.93363
-0.00355936	1.92825
-0.00347115	1.92917
-0.00338293	1.93054
-0.0032947	1.92724
-0.00320649	1.92373
-0.00311827	1.92341
-0.00303006	1.92077
-0.00294184	1.92071
-0.00285362	1.92218
-0.0027654	1.9265
-0.00267719	1.92612
-0.00258897	1.92507
-0.00250075	1.92803
-0.00241253	1.93346
-0.00232431	1.94003
-0.00220717	1.94385
-0.00212066	1.95112
-0.00203416	1.95898
-0.00194765	1.95519
-0.00186114	1.95055
-0.00177462	1.94656
-0.00168811	1.94057
-0.00160161	1.93816
-0.0015151	1.94375
-0.00142859	1.95184
-0.00134208	1.95507
-0.00125557	1.95427
-0.00116907	1.95511
-0.00108256	1.95543
-0.000996041	1.95372
-0.000909533	1.94777
-0.000823025	1.94954
-0.000736516	1.95471
-0.000650008	1.95237
-0.0005635	1.95167
-0.000151926	1.96693
-7.59672e-05	1.98177
0	1.9859
7.5959e-05	1.97665
0.000151926	1.97025
0.000227885	1.97387
0.000303844	1.97823
0.000379811	1.97704
0.00045577	1.97334
0.000531738	1.97181
0.000607697	1.9673
0.000683656	1.96672
0.000759623	1.96329
0.000835582	1.95428
0.000911549	1.94721
0.000987508	1.93588
0.00106347	1.93212
0.00113947	1.9298
0.00121537	1.92942
0.00129135	1.9287
0.00136734	1.92356
0.00144332	1.92231
0.00151922	1.93277
0.0015952	1.93878
0.00167119	1.92924
0.00174709	1.91602
0.00199143	1.90166
0.00206348	1.89931
0.00213553	1.89299
0.0022075	1.89008
0.00227955	1.88549
0.0023516	1.88157
0.00242365	1.88103
0.0024957	1.87734
0.00256766	1.87444
0.00263971	1.87391
0.00271176	1.86534
0.00278381	1.85598
0.00285586	1.85056
0.00292783	1.84417
0.00299988	1.8408
0.00307193	1.84069
0.00314398	1.84157
0.00321602	1.84197
0.00328799	1.83933
0.00336004	1.83314
0.00343209	1.82593
0.00350414	1.82745
0.00357619	1.82868
0.00364816	1.82443
0.00366701	1.81803
0.00375619	1.81103
0.00384537	1.80604
0.00393455	1.80242
0.00402373	1.79495
0.00411291	1.79429
0.00420209	1.79306
0.00429127	1.79465
0.00438045	1.80109
0.00446963	1.80027
0.00455881	1.7973
0.00464799	1.79404
0.00473717	1.79738
0.00482635	1.79409
0.00491561	1.78581
0.0050048	1.78271
0.00509398	1.77987
0.00518316	1.77308
0.00527234	1.76651
0.00536152	1.76019
0.00518693	1.762
0.00528898	1.75819
0.00539102	1.75646
0.00549316	1.75661
0.0055952	1.75962
0.00569725	1.76291
0.0057993	1.76044
0.00590143	1.75665
0.00600348	1.75383
0.00610553	1.74797
0.00620758	1.74816
0.00630971	1.74607
0.00641176	1.74953
0.00651381	1.75742
0.00661586	1.75592
0.00671799	1.75034
0.00682004	1.74304
0.00692209	1.73863
0.00702414	1.73586
0.00712627	1.73967
0.00675291	1.74604
0.00682914	1.74527
0.00690537	1.73978
0.0069816	1.73669
0.00705783	1.73413
0.00713406	1.73466
0.00721029	1.7373
0.00728652	1.73443
0.00736275	1.73204
0.00743898	1.72835
0.00751512	1.72492
0.00759135	1.7208
0.00766758	1.7158
0.00774381	1.71168
0.00782004	1.70969
0.00789627	1.71354
0.0079725	1.71963
0.00804873	1.71988
0.00825734	1.72235
0.00832348	1.71423
0.00838963	1.70231
0.00845578	1.69269
0.00852184	1.69273
0.00858799	1.69574
0.00865414	1.70012
0.00872029	1.7057
0.00878643	1.70672
0.00885258	1.70482
0.00891873	1.7053
0.0089848	1.70517
0.00905094	1.69821
0.00911709	1.69263
0.00918324	1.69002
0.00924939	1.69027
0.00931553	1.69178
0.00938168	1.69134
0.00955971	1.67809
0.00964299	1.66824
0.00972627	1.67025
0.00980955	1.67752
0.00989283	1.68533
0.00997611	1.68723
0.0100594	1.68582
0.0101427	1.68255
0.010226	1.68055
0.0103093	1.67579
0.0103926	1.67202
0.0104759	1.67546
0.0105591	1.67551
0.0106424	1.67637
0.0107257	1.6779
0.010809	1.68141
0.0109658	1.67908
0.011042	1.67384
0.0111182	1.66395
0.0111944	1.65843
0.0112705	1.65689
0.0113468	1.65539
0.0114229	1.65547
0.0114991	1.65066
0.0115753	1.64838
0.0116515	1.65522
0.0117277	1.66137
0.0118039	1.66079
0.01188	1.65448
0.0119563	1.65128
0.0120324	1.65362
0.0121086	1.658
0.0120996	1.65457
0.0121657	1.65536
0.0122318	1.65625
0.0122977	1.65662
0.0123638	1.66069
0.0124299	1.66606
0.0124959	1.66975
0.012562	1.6701
0.012628	1.66879
0.0126941	1.6733
0.0127601	1.67889
0.0128262	1.68432
0.0128923	1.68518
0.0129582	1.67963
0.0131888	1.67258
0.0132841	1.65915
0.0133792	1.64716
0.0134745	1.64076
0.0135696	1.6416
0.0136649	1.65455
0.01376	1.66041
0.0138553	1.65635
0.0139505	1.65803
0.0140457	1.65531
0.0141409	1.64756
0.0142361	1.64365
0.0143314	1.64682
0.0144265	1.64601
0.0144346	1.64728
0.0145125	1.65376
0.0145904	1.66311
0.0146682	1.6627
0.0147461	1.65859
0.014824	1.65901
0.0149018	1.66457
0.0149797	1.66893
0.0150576	1.66669
0.0151355	1.6622
0.0152133	1.6579
0.0152912	1.6523
0.0153691	1.64741
0.0154469	1.65101
0.0156473	1.6502
0.0157423	1.64402
0.0158375	1.63498
0.0159326	1.62892
0.0160277	1.62645
0.0161227	1.62882
0.0162179	1.64288
0.016313	1.64789
0.0164081	1.6437
0.0165032	1.64126
0.0165983	1.64165
0.0166934	1.64419
0.0167885	1.63509
0.0168836	1.62997
0.0168977	1.63339
0.0169829	1.63782
0.0170682	1.64607
0.0171534	1.65146
0.0172387	1.65447
0.017324	1.65176
0.0174092	1.64428
0.0174945	1.63689
0.0175797	1.63249
0.017665	1.62811
0.0177502	1.62378
0.0178355	1.62044
0.0179208	1.61531
0.018006	1.61133
0.0180913	1.62002
0.0181765	1.63088
0.0180674	1.61922
0.0181511	1.62639
0.0182348	1.63366
0.0183185	1.63275
0.0184022	1.62487
0.0184858	1.62727
0.0185695	1.63416
0.0186532	1.63631
0.0187368	1.63412
0.0188205	1.63032
0.0189042	1.62038
0.0189879	1.61202
0.0190716	1.61336
0.0191553	1.62229
0.0190604	1.62392
0.019143	1.62854
0.0192256	1.63253
0.0193083	1.62844
0.0193909	1.62151
0.0194736	1.61197
0.0195562	1.61126
0.0196389	1.61512
0.0197215	1.62266
0.0198041	1.62755
0.0198868	1.62593
0.0199695	1.61983
0.0200755	1.61382
0.0201441	1.61824
0.0202127	1.62967
0.0202814	1.63525
0.0203501	1.63446
0.0204188	1.63528
0.0204874	1.63773
0.0205561	1.63772
0.0206248	1.63049
0.0206935	1.62539
0.0207621	1.62314
0.0208308	1.61797
0.0211477	1.6113
0.0212364	1.60616
0.021325	1.60476
0.0214137	1.60441
0.0215023	1.59785
0.021591	1.59481
0.0216796	1.59689
0.0217683	1.60125
0.0218569	1.60002
0.0219456	1.59797
0.0220342	1.59798
0.0221229	1.60864
0.0224818	1.60293
0.0225398	1.61355
0.0225977	1.62084
0.0226556	1.62359
0.0227136	1.62516
0.0227715	1.62865
0.0228294	1.6282
0.0228873	1.62579
0.0229453	1.62086
0.0230032	1.617
0.0230611	1.6124
0.0231191	1.61549
0.023177	1.61647
0.0232349	1.61071
0.0232928	1.60332
0.0233508	1.59754
0.0236482	1.60045
0.0237218	1.6013
0.0237953	1.60229
0.0238687	1.60269
0.0239423	1.60029
0.0240158	1.59392
0.0240893	1.59189
0.0241627	1.59547
0.0242363	1.60217
0.0243098	1.60776
0.0243833	1.60627
0.0244568	1.59888
0.0245303	1.59381
0.0246038	1.5924
0.0250996	1.58915
0.0251827	1.59074
0.0252657	1.59385
0.0253487	1.59976
0.0254318	1.60051
0.0255148	1.59629
0.0255978	1.59255
0.0256809	1.59003
0.0257639	1.59133
0.0258468	1.59797
0.0259299	1.60826
0.0260129	1.61348
0.0260959	1.61695
0.026179	1.61604
0.026262	1.60895
0.026345	1.60521
0.0264281	1.60542
0.0265111	1.60908
0.0264632	1.61417
0.0265465	1.62055
0.0266299	1.62276
0.0267132	1.62445
0.0267964	1.62179
0.0268798	1.6127
0.0269631	1.60111
0.0270464	1.59806
0.0271297	1.59328
0.027213	1.58862
0.0272963	1.58611
0.0273795	1.58817
0.0274629	1.59426
0.0275462	1.59999
0.0276295	1.6073
0.0277128	1.61294
0.0280082	1.60671
0.0280861	1.6075
0.0281641	1.6105
0.0282421	1.60919
0.02832	1.59813
0.0283981	1.58996
0.028476	1.58618
0.028554	1.58753
0.0286319	1.58794
0.02871	1.58857
0.0287879	1.59251
0.0288659	1.59509
0.0289439	1.6021
0.0290218	1.60471
0.0290998	1.60005
0.0291778	1.59379
0.0292558	1.58586
0.0293337	1.58288
0.0294319	1.58539
0.0295225	1.59551
0.0296132	1.6016
0.0297037	1.601
0.0297944	1.59899
0.029885	1.59163
0.0299756	1.58567
0.0300662	1.58644
0.0301568	1.5858
0.0302474	1.58392
0.0303381	1.58604
0.0304286	1.58556
0.0305193	1.58312
0.0306099	1.58086
0.0307005	1.58639
0.0307911	1.58991
0.0308818	1.59444
0.0309723	1.60126
0.0312415	1.60752
0.0313466	1.59786
0.0314517	1.58282
0.0315568	1.57401
0.0316618	1.57185
0.0317669	1.57586
0.031872	1.58617
0.0319771	1.59409
0.0320822	1.59532
0.0321873	1.59179
0.0322923	1.58293
0.0323974	1.57847
0.0325025	1.57424
0.0326075	1.56763
0.0327126	1.57073
0.0328177	1.56977
0.0329227	1.56489
0.0330278	1.57382
0.0331329	1.58318
0.033238	1.58211
0.0332036	1.5902
0.0332722	1.58282
0.0333408	1.57452
0.0334093	1.57744
0.0334778	1.58361
0.0335464	1.58903
0.033615	1.59553
0.0336835	1.59504
0.0337521	1.59357
0.0338206	1.59537
0.0338891	1.59798
0.0339577	1.59366
0.0340263	1.59251
0.0340948	1.59299
0.0341633	1.59115
0.0342319	1.58966
0.0343005	1.58789
0.034369	1.58278
0.0344376	1.57917
0.0345061	1.5798
0.0345746	1.58004
0.0346432	1.58262
0.0347118	1.58247
0.0347803	1.57897
0.0359645	1.57213
0.036052	1.56801
0.0361395	1.56367
0.0362272	1.56335
0.0363147	1.57158
0.0364023	1.58195
0.0364898	1.58643
0.0365773	1.58399
0.0366649	1.58638
0.0367525	1.58597
0.03684	1.58559
0.0369276	1.58764
0.0370151	1.59022
0.0371027	1.58776
0.0371902	1.58147
0.0372778	1.57792
0.0373654	1.57911
0.0374529	1.58094
0.0375405	1.57815
0.037628	1.5666
0.0377155	1.55708
0.0378032	1.55466
0.0378907	1.56312
0.0379782	1.57503
0.0380658	1.58239
0.0381533	1.58423
0.0382409	1.58573
0.0383285	1.58157
0.038416	1.57331
0.0385036	1.57364
0.0385911	1.57668
0.0386786	1.57591
0.0387662	1.5803
0.0388538	1.58277
0.0390508	1.58941
0.0391489	1.58847
0.039247	1.59253
0.039345	1.59493
0.0394432	1.58733
0.0395413	1.57792
0.0396394	1.56648
0.0397375	1.55906
0.0398356	1.55836
0.0399336	1.5596
0.0400318	1.56387
0.0401299	1.56651
0.040228	1.56208
0.0403261	1.55532
0.0404241	1.55296
0.0405223	1.55913
0.0406204	1.57301
0.0407185	1.58158
0.0408166	1.58217
0.0409147	1.57684
0.0410127	1.57672
0.0411109	1.57573
0.041209	1.57409
0.0413071	1.57251
0.0414052	1.56767
0.0415032	1.56174
0.0416014	1.55075
0.0416995	1.55053
0.0417976	1.55658
0.0418957	1.56592
0.0419938	1.57011
0.0420918	1.56829
0.04219	1.57138
0.0422881	1.57996
0.0423862	1.5828
0.0424843	1.58153
0.0423709	1.58213
0.0424761	1.57491
0.0425813	1.56888
0.0426864	1.57181
0.0427915	1.57525
0.0428967	1.57407
0.0430018	1.56634
0.043107	1.5595
0.0432122	1.5598
0.0433173	1.56195
0.0434224	1.56379
0.0435276	1.5598
0.0436327	1.5607
0.0437379	1.56272
0.043843	1.56053
0.0439482	1.55483
0.0440533	1.55676
0.0441585	1.55845
0.0442636	1.55346
0.0443688	1.55471
0.0444739	1.55805
0.0445791	1.56358
0.0446842	1.56119
0.0447894	1.55623
0.0448945	1.55445
0.0449996	1.55263
0.0451048	1.54672
0.04521	1.54272
0.0453151	1.5457
0.0454203	1.55355
0.0455255	1.55266
0.0456305	1.55201
0.0457357	1.54549
0.0458409	1.5492
0.045946	1.56918
0.0460512	1.57628
0.0461563	1.56673
0.0462614	1.55903
0.0463666	1.55496
0.0464718	1.54595
0.0463367	1.54424
0.0464201	1.53318
0.0465036	1.53183
0.0465869	1.5346
0.0466704	1.53018
0.0467538	1.52596
0.0468373	1.53015
0.0469206	1.53827
0.0470041	1.54203
0.0470875	1.54683
0.0471709	1.55601
0.0472543	1.5549
0.0473377	1.5492
0.0474212	1.54657
0.0475046	1.54936
0.047588	1.54587
0.0476714	1.54821
0.0477549	1.55801
0.0478383	1.56273
0.0479217	1.55904
0.0480051	1.54713
0.0480886	1.53303
0.048172	1.52846
0.0482554	1.52892
0.0483388	1.52715
0.0484223	1.52978
0.0485057	1.53526
0.0485891	1.53181
0.0486725	1.52328
0.0487559	1.52455
0.0488394	1.53504
0.0489227	1.53912
0.0490062	1.53221
0.0490896	1.53232
0.0491731	1.5409
0.0492564	1.54298
0.0493399	1.53847
0.0494233	1.53445
0.0495068	1.53839
0.0495901	1.54067
0.0496736	1.53963
0.049757	1.53935
0.0498405	1.53717
0.0499238	1.53383
0.0500073	1.52794
0.0500907	1.52254
0.0501741	1.52108
0.0502575	1.52423
0.0505398	1.53672
0.0506327	1.51711
0.0507258	1.51381
0.0508187	1.52977
0.0509118	1.53522
0.0510047	1.51735
0.0510977	1.51264
0.0511907	1.52498
0.0512837	1.53133
0.0513767	1.52103
0.0514697	1.51462
0.0515627	1.52444
0.0516557	1.53291
0.0517486	1.52507
0.0518417	1.51884
0.0519346	1.52769
0.0520277	1.54494
0.0521206	1.54957
0.0522136	1.53287
0.0523066	1.52557
0.0523996	1.53224
0.0524926	1.52774
0.0525856	1.51332
0.0526786	1.50052
0.0527716	1.50365
0.0528645	1.51778
0.0529576	1.51791
0.0530505	1.5072
0.0531436	1.49882
0.0532365	1.5085
0.0533295	1.52612
0.0534225	1.52533
0.0535155	1.51596
0.0536085	1.51691
0.0537014	1.53196
0.0537945	1.53574
0.0538874	1.52327
0.0539805	1.51512
0.0540734	1.5225
0.0541664	1.5393
0.0542594	1.53699
0.0543524	1.52868
0.0544454	1.54221
0.0545384	1.56258
0.0546314	1.55439
0.0547244	1.53662
0.0548173	1.535
0.0549104	1.54
0.0550033	1.53993
0.0550964	1.5288
0.0550616	1.52409
0.0551403	1.51762
0.055219	1.52639
0.0552977	1.53387
0.0553764	1.52241
0.055455	1.50104
0.0555337	1.49937
0.0556125	1.5231
0.0556912	1.53679
0.0557699	1.5252
0.0558486	1.50316
0.0559273	1.49584
0.0560059	1.50985
0.0560846	1.52841
0.0561633	1.52238
0.056242	1.50131
0.0563207	1.49743
0.0563994	1.51725
0.0564781	1.53372
0.0565568	1.52447
0.0566355	1.50218
0.0567142	1.49974
0.0567929	1.5232
0.0568716	1.54719
0.0569503	1.54031
0.057029	1.50964
0.0571077	1.49371
0.0571864	1.50458
0.057265	1.52083
0.0573437	1.52328
0.0574224	1.50631
0.0575011	1.48953
0.0575799	1.49946
0.0576586	1.53012
0.0577373	1.54634
0.0578159	1.5334
0.0578946	1.50606
0.0579733	1.48881
0.058052	1.5029
0.0581307	1.52439
0.0582094	1.52421
0.0582881	1.49423
0.0583668	1.48269
0.0584455	1.48701
0.0585241	1.49114
0.0586029	1.48052
0.0586816	1.4904
0.0587603	1.50749
0.058839	1.51584
0.0589177	1.50885
0.0589964	1.49512
0.059075	1.49293
0.0591537	1.50694
0.0592324	1.50917
0.0590271	1.47251
0.0591009	1.50275
0.0591748	1.52727
0.0592486	1.5214
0.0593225	1.49302
0.0593963	1.47291
0.0594701	1.47842
0.059544	1.49895
0.0596178	1.5136
0.0596917	1.50156
0.0597655	1.46947
0.0598394	1.45785
0.0599132	1.47834
0.059987	1.51243
0.0600609	1.52857
0.0601347	1.51008
0.0602086	1.47588
0.0602824	1.47001
0.0603563	1.49165
0.0604301	1.51909
0.060504	1.53078
0.0605777	1.51279
0.0606516	1.48438
0.0607255	1.48137
0.0607993	1.50377
0.0608732	1.53467
0.060947	1.54201
0.0610209	1.51506
0.0610947	1.47947
0.0611685	1.463
0.0612423	1.47727
0.0613162	1.50207
0.06139	1.52212
0.0614639	1.51124
0.0615377	1.48041
0.0616116	1.46324
0.0616855	1.47181
0.0617593	1.50975
0.0618331	1.52788
0.0619069	1.50032
0.0619808	1.4518
0.0620546	1.43549
0.0621285	1.4696
0.0622023	1.52323
0.0622762	1.53791
0.06235	1.48163
0.0624238	1.41699
0.0624977	1.39484
0.0625124	1.41738
0.062578	1.46829
0.0626435	1.51681
0.0627091	1.52604
0.0627745	1.49641
0.0628401	1.45987
0.0629056	1.44461
0.0629712	1.4619
0.0630367	1.50161
0.0631023	1.52738
0.0631677	1.51551
0.0632333	1.47201
0.0632988	1.42992
0.0633644	1.41885
0.0634299	1.45428
0.0634955	1.50249
0.0635609	1.52699
0.0636265	1.51005
0.063692	1.47415
0.0637576	1.45175
0.0638231	1.46501
0.0638886	1.49641
0.0639541	1.53163
0.0640197	1.5449
0.0640852	1.52008
0.0641508	1.47854
0.0642163	1.45337
0.0642818	1.45789
0.0643473	1.47628
0.0644129	1.49955
0.0644784	1.49145
0.064544	1.46675
0.0646095	1.44743
0.064675	1.45889
0.0647406	1.49869
0.0648061	1.53938
0.0648717	1.53225
0.0649372	1.48836
0.0650027	1.42953
0.0650682	1.38618
0.0651338	1.39113
0.0651993	1.43837
0.065485	1.55591
0.0655748	1.53269
0.0656645	1.47766
0.0657543	1.42021
0.065844	1.39395
0.0659337	1.4313
0.0660235	1.50126
0.0661132	1.55271
0.066203	1.54508
0.0662927	1.49486
0.0663825	1.43424
0.0664723	1.39227
0.0665619	1.40804
0.0666517	1.47727
0.0667414	1.55181
0.0668312	1.57527
0.0669209	1.53387
0.0670107	1.4561
0.0671005	1.39502
0.0671901	1.37867
0.0672799	1.4218
0.0673696	1.50726
0.0674594	1.52324
0.0675491	1.56863
0.0676389	1.54906
0.0677286	1.47745
0.0678184	1.36553
0.0679081	1.41682
0.0679978	1.394
0.0680876	1.40561
0.0681773	1.4522
0.0682671	1.50241
0.0683568	1.52681
0.0684466	1.51605
0.0685363	1.47832
0.068626	1.4335
0.0682524	1.40273
0.0683463	1.51367
0.0684402	1.60222
0.0685341	1.61241
0.068628	1.54312
0.0687218	1.44572
0.0688158	1.36486
0.0689096	1.34644
0.0690036	1.41195
0.0690974	1.52093
0.0691913	1.60611
0.0692852	1.61947
0.0693791	1.55289
0.069473	1.42802
0.0695668	1.33324
0.0696608	1.30234
0.0697546	1.3557
0.0698486	1.46374
0.0699424	1.57028
0.0700363	1.59726
0.0701302	1.55481
0.0702241	1.47136
0.070318	1.38545
0.0704118	1.33857
0.0705058	1.48318
0.0705996	1.48499
0.0706936	1.47881
0.0707874	1.4467
0.0708813	1.42392
0.0709752	1.42579
0.0710691	1.43333
0.071163	1.44099
0.0708735	1.27506
0.0709651	1.35375
0.0710568	1.47999
0.0711484	1.58863
0.07124	1.62186
0.0713317	1.57197
0.0714233	1.47086
0.071515	1.35766
0.0716066	1.29957
0.0716982	1.31352
0.07179	1.40456
0.0718816	1.53106
0.0719732	1.62236
0.0720649	1.62825
0.0721565	1.55411
0.0722482	1.43603
0.0723398	1.33023
0.0724314	1.28565
0.0725231	1.36609
0.0726147	1.40189
0.0727064	1.54636
0.072798	1.48444
0.0728896	1.40475
0.0729813	1.45905
0.0730729	1.3869
0.0731645	1.40048
0.0732562	1.4347
0.0733478	1.50036
0.0734395	1.56655
0.0735312	1.58044
0.0736228	1.54797
0.0737145	1.47544
0.0733101	1.58271
0.0734219	1.51552
0.0735336	1.41693
0.0736455	1.33352
0.0737573	1.30132
0.073869	1.32897
0.0739808	1.39605
0.0740926	1.48612
0.0742044	1.56477
0.0743161	1.58638
0.0744279	1.5486
0.0745397	1.47502
0.0746514	1.38906
0.0747632	1.33555
0.0748747	1.33572
0.074987	1.3818
0.0750985	1.53158
0.07521	1.52428
0.0753223	1.51172
0.0754337	1.54634
0.075546	1.53772
0.0756575	1.40514
0.075769	1.26555
0.0758813	1.25766
0.0759927	1.43805
0.0761042	1.64262
0.0762165	1.65986
0.076328	1.51572
0.0758231	1.39017
0.0758821	1.3313
0.0759419	1.32002
0.0760009	1.3602
0.0760608	1.43923
0.0761198	1.53648
0.0761796	1.60791
0.0762386	1.62453
0.0762985	1.57795
0.0763575	1.48279
0.0764173	1.37926
0.0764764	1.30307
0.0765362	1.29318
0.0765952	1.34304
0.076655	1.42826
0.0767141	1.53619
0.0767739	1.62297
0.0768329	1.69066
0.0768919	1.72251
0.0769518	1.70101
0.0770108	1.64014
0.0770706	1.5612
0.0771296	1.48419
0.0771895	1.43489
0.0772485	1.43862
0.0773083	1.48916
0.0773673	1.56221
0.0774272	1.60548
0.0774862	1.59552
0.077546	1.53301
0.0781526	1.68794
0.0782386	1.58897
0.0783247	1.45987
0.0784108	1.34099
0.0784968	1.25538
0.0785829	1.231
0.078669	1.27903
0.078755	1.40195
0.0788411	1.55078
0.0789272	1.67791
0.0790132	1.72618
0.0790993	1.68082
0.0791854	1.5586
0.0792714	1.40842
0.0793575	1.28122
0.0794436	1.2052
0.0795296	1.20739
0.0796157	1.28465
0.0797018	1.41337
0.0797878	1.6305
0.0798739	1.74938
0.07996	1.75273
0.080046	1.64967
0.0801321	1.48103
0.0802182	1.3027
0.0803042	1.18783
0.0803903	1.15727
0.0804764	1.22584
0.0805214	1.33365
0.0805985	1.50078
0.0806755	1.66572
0.0807534	1.76797
0.0808305	1.75939
0.0809075	1.65456
0.0809845	1.50555
0.0810616	1.34649
0.0811395	1.21984
0.0812165	1.15314
0.0812936	1.17088
0.0813706	1.2739
0.0814477	1.43281
0.0815255	1.61408
0.0816026	1.7509
0.0816796	1.80067
0.0817567	1.73715
0.0818337	1.58672
0.0819116	1.37535
0.0819886	1.21886
0.0820657	1.13792
0.0821427	1.16668
0.0822198	1.29748
0.0822977	1.50169
0.0823747	1.72252
0.0824518	1.83877
0.0825288	1.80738
0.0826059	1.66609
0.0826452	1.53132
0.0827083	1.35119
0.0827723	1.20042
0.0828354	1.12518
0.0828993	1.12797
0.0829624	1.21875
0.0830264	1.38256
0.0830895	1.58821
0.0831526	1.76554
0.0832165	1.86018
0.0832796	1.83697
0.0833436	1.70698
0.0834067	1.51978
0.0834706	1.33512
0.0835337	1.23557
0.0835968	1.16584
0.0836608	1.12909
0.0837239	1.15518
0.0837878	1.25398
0.0838509	1.40935
0.0839141	1.58563
0.083978	1.73656
0.0840411	1.8159
0.084105	1.80567
0.0841682	1.72551
0.0842321	1.59655
0.0843575	1.35584
0.0844288	1.2109
0.0845001	1.12986
0.0845714	1.13061
0.0846436	1.20637
0.0847149	1.3542
0.0847862	1.54944
0.0848575	1.73252
0.0849288	1.84784
0.0850001	1.84481
0.0850714	1.7797
0.0851427	1.69719
0.0852141	1.60526
0.0852854	1.49492
0.0853567	1.37441
0.085428	1.2876
0.0854993	1.2508
0.0855706	1.25985
0.0856419	1.31312
0.0857132	1.41187
0.0859518	1.85172
0.0860182	1.90528
0.0860837	1.85318
0.0861493	1.71853
0.0862157	1.52899
0.0862813	1.334
0.0863468	1.18017
0.0864132	1.08582
0.0864788	1.0826
0.0865444	1.13923
0.0866108	1.22034
0.0866764	1.32839
0.0867427	1.46366
0.0868083	1.5995
0.0868739	1.69932
0.0869403	1.74458
0.0870059	1.73148
0.0870714	1.6706
0.0871378	1.58196
0.0872034	1.48907
0.0873813	1.24082
0.0874559	1.16456
0.0875305	1.15238
0.087605	1.20183
0.0876805	1.30494
0.087755	1.43625
0.0878296	1.51469
0.0879042	1.54889
0.0879788	1.53098
0.0880534	1.47808
0.088128	1.49498
0.0882026	1.50398
0.0882772	1.50081
0.0883518	1.48094
0.0884264	1.46927
0.0885009	1.46182
0.0888214	1.14089
0.0888936	1.21181
0.0889665	1.34096
0.0890386	1.50274
0.0891116	1.67219
0.0891845	1.79259
0.0892567	1.84261
0.0893296	1.80569
0.0894018	1.71409
0.0894747	1.63405
0.0895468	1.54046
0.0896198	1.45302
0.0896919	1.38477
0.0897649	1.34893
0.0898378	1.34402
0.08991	1.35924
0.0899829	1.38293
0.090055	1.4132
0.0902706	1.52867
0.0903518	1.63548
0.0904321	1.71123
0.0905124	1.73978
0.0905927	1.71268
0.0906731	1.62383
0.0907534	1.52421
0.0908337	1.41717
0.0909141	1.34121
0.0909944	1.32205
0.0910747	1.30625
0.091155	1.28362
0.0912362	1.31672
0.0913165	1.37878
0.0913968	1.47044
0.0914772	1.57664
0.0915575	1.68465
0.0916378	1.75571
0.0917878	1.80418
0.0918591	1.69383
0.0919305	1.55332
0.0920018	1.39851
0.0920731	1.26064
0.0921452	1.16556
0.0922165	1.13248
0.0922878	1.16767
0.0923591	1.23781
0.0924305	1.30108
0.0925026	1.39771
0.0925739	1.59993
0.0926452	1.79795
0.0927165	1.91642
0.0927886	1.91342
0.09286	1.78887
0.0929313	1.57546
0.0930026	1.34335
0.0931673	1.00042
0.0932173	0.980865
0.0932673	0.999741
0.0933173	1.05021
0.0933673	1.12873
0.0934173	1.22352
0.0934682	1.31377
0.0935182	1.38354
0.0935682	1.42223
0.0936182	1.41305
0.0936682	1.36853
0.0937182	1.29916
0.093769	1.21106
0.093819	1.14019
0.093869	1.07643
0.093919	1.0691
0.0944362	1.51574
0.0945362	1.50509
0.0946354	1.49688
0.0947354	1.49519
0.0948345	1.49433
0.0949345	1.49736
0.0950345	1.39718
0.0951337	1.4743
0.0952337	1.6025
0.0953329	1.75432
0.0954329	1.84554
0.0955321	1.8583
0.0956321	1.81341
0.0957313	1.71718
0.0958313	1.57833
0.0959305	1.43052
0.0957378	1.51988
0.0958313	1.57833
0.0959247	1.49602
0.096019	1.47839
0.0961124	1.47138
0.0962059	1.46397
0.0962993	1.4582
0.0963927	1.44928
0.096487	1.44312
0.0965805	1.46738
0.0966739	1.52314
0.0967673	1.61043
0.0968608	1.67642
0.0969542	1.68662
0.0970485	1.63775
0.0971419	1.55155
0.0972132	1.46515
0.0972878	1.37932
0.0973624	1.29992
0.097437	1.2404
0.0975116	1.23374
0.0975854	1.27815
0.09766	1.36519
0.0977345	1.42651
0.0978091	1.44996
0.0978837	1.42891
0.0979583	1.38233
0.0980329	1.34763
0.0981075	1.35014
0.0981821	1.37508
0.0982567	1.41139
0.0983313	1.44672
0.0986165	1.51936
0.0986886	1.41527
0.0987608	1.33169
0.0988329	1.2662
0.098905	1.23134
0.0989772	1.22763
0.0990493	1.25438
0.0991214	1.32174
0.0991927	1.40063
0.0992649	1.43165
0.099337	1.42271
0.0994091	1.37571
0.0994813	1.29898
0.0995534	1.19782
0.0996255	1.07971
0.0996977	0.985315
0.0997698	0.914732
0.0998419	0.875017
0.100569	1.52004
0.10066	1.53736
0.100752	1.55459
0.100843	1.56922
0.100935	1.56717
0.101026	1.55213
0.101117	1.52101
0.101208	1.48719
0.1013	1.45006
0.101392	1.41716
0.101483	1.39709
0.101575	1.38663
0.101666	1.38971
0.101758	1.40314
0.101848	1.42163
0.10194	1.47143
0.102032	1.50824
0.102123	1.5297
0.102215	1.5415
0.102306	1.53779
0.102398	1.5337
0.102489	1.52109
0.102591	1.5041
0.102675	1.49336
0.102758	1.47685
0.102842	1.45801
0.102926	1.43462
0.10301	1.42038
0.103094	1.42612
0.103177	1.4304
0.103261	1.44956
0.103344	1.48215
0.103428	1.51716
0.103512	1.54468
0.103595	1.5669
0.103679	1.55391
0.103763	1.53629
0.103847	1.5224
0.10393	1.45062
0.104014	1.3764
0.104098	1.33784
0.104181	1.33848
0.104265	1.3423
0.104348	1.36446
0.104432	1.41188
0.104517	1.49775
0.104691	1.80715
0.104763	1.92115
0.104835	1.96284
0.104906	1.96399
0.104977	1.90839
0.105048	1.81381
0.105121	1.70066
0.105192	1.57117
0.105263	1.43157
0.105335	1.31515
0.105407	1.2098
0.105478	1.14312
0.105549	1.12907
0.105621	1.18336
0.105693	1.27013
0.105764	1.35955
0.105835	1.40624
0.105907	1.42276
0.105978	1.42185
0.10605	1.42138
0.106121	1.4087
0.106193	1.37677
0.106264	1.35374
0.106336	1.34183
0.106408	1.33679
0.106479	1.34621
0.106552	1.3762
0.106647	1.43999
0.106743	1.50125
0.106839	1.56048
0.106935	1.62624
0.10703	1.70047
0.107126	1.76478
0.107222	1.80293
0.107318	1.80122
0.107413	1.70691
0.107509	1.5503
0.107605	1.61273
0.107701	1.58379
0.107797	1.52091
0.107893	2.1598
0.107989	2.1918
0.108085	2.13432
0.10818	2.00822
0.108276	1.82903
0.108371	1.61744
0.108467	1.40619
0.108563	1.22041
0.108096	1.56435
0.10818	1.60842
0.108265	1.64859
0.10835	1.67872
0.108435	1.68482
0.108519	1.70908
0.108604	1.69323
0.108689	1.59807
0.108773	1.58019
0.108858	1.42443
0.108943	1.54366
0.109027	1.71576
0.109112	1.91086
0.109197	2.05676
0.109281	2.09262
0.109366	2.04461
0.109451	1.91363
0.109535	1.70499
0.109439	1.65853
0.109497	1.57
0.109556	1.47015
0.109614	1.43517
0.109672	1.43608
0.109731	1.4277
0.109789	1.44113
0.109848	1.45445
0.109907	1.46482
0.109966	1.46239
0.110024	1.45339
0.110083	1.45597
0.110141	1.45529
0.1102	1.45589
0.110258	1.44993
0.110317	1.44395
0.110449	1.60617
0.110517	1.64875
0.110583	1.80211
0.110649	1.74117
0.110716	1.69144
0.110783	1.64165
0.110849	1.60394
0.110916	1.57761
0.110983	1.56383
0.111049	1.55339
0.111116	1.56209
0.111183	1.58572
0.111317	1.53673
0.1114	1.63649
0.111482	1.73473
0.111565	1.81551
0.111647	1.82503
0.11173	1.73459
0.111812	1.62985
0.111894	1.51989
0.111976	1.41797
0.112059	1.33094
0.112141	1.26189
0.112224	1.19382
0.112362	1.23422
0.112448	1.25021
0.112533	1.27987
0.112619	1.39303
0.112704	1.47021
0.11279	1.53124
0.112876	1.58223
0.112962	1.62253
0.113047	1.64897
0.113133	1.65559
0.113218	1.64405
0.113304	1.63844
0.113352	1.67706
0.113425	1.65865
0.113498	1.64527
0.113571	1.60074
0.113643	1.54695
0.113716	1.49708
0.113789	1.44038
0.113862	1.37192
0.113934	1.29399
0.114007	1.23637
0.11408	1.20393
0.114153	1.19633
0.114259	1.28965
0.114345	1.52057
0.114431	1.54509
0.114517	1.56503
0.114603	1.57503
0.114689	1.59643
0.114775	1.63865
0.114861	1.55587
0.114947	1.52773
0.115033	1.3357
0.114965	1.8916
0.115052	1.56489
0.115139	1.54247
0.115226	1.52534
0.115312	1.49492
0.115399	1.47866
0.115486	1.45543
0.115573	1.42844
0.11566	1.40371
0.115747	2.00457
0.115575	1.18703
0.115671	1.11556
0.115767	1.52074
0.115864	1.45668
0.115961	1.42747
0.116057	1.42879
0.116174	1.37112
0.116272	1.62215
0.116371	1.63463
0.116468	1.63589
0.116567	1.64285
0.116665	1.56779
0.116763	1.48866
0.116861	1.41558
0.116512	2.3319
0.116598	2.41309
0.116685	2.1817
0.116772	2.08346
0.117032	1.65574
0.117126	1.55549
0.117218	1.46972
0.117312	1.41362
0.117405	1.39414
0.117498	1.34186
0.117445	1.21605
0.117527	1.12303
0.117608	1.0527
0.11769	1.07682
0.117801	1.18468
0.117871	1.24829
0.11794	1.36775
0.11801	1.53181
0.11808	1.59529
0.118149	1.6685
0.118357	1.74286
0.118426	1.84973
0.118497	1.99516
0.118567	2.13568
0.118638	2.26035
0.118707	2.32572
0.118676	2.53839
0.118756	2.52591
0.118835	2.24276
0.118915	2.01624
0.119276	1.58187
0.119348	1.53119
0.119421	1.4406
0.119494	1.32446
0.119567	1.2114
0.119639	1.11411
0.119608	1.00597
0.119678	0.913143
0.119749	0.87251
0.11982	0.858976
0.120143	1.17762
0.120227	1.49108
0.120312	1.52155
0.120396	1.55594
0.120481	1.59613
0.120566	1.6803
0.1207	1.76061
0.12078	1.8761
0.120861	2.00736
0.12094	2.07261
0.121021	2.12516
0.121101	2.11197
0.121181	1.75004
0.121261	1.63462
0.121014	2.54895
0.121096	2.40436
0.121177	1.85701
0.121258	1.63185
0.121617	1.34311
0.121708	1.25411
0.1218	1.15093
0.121892	1.06618
0.121984	1.02461
0.122076	1.38195
0.121912	0.785136
0.121999	0.778094
0.122086	1.21255
0.122172	1.38253
0.12255	1.45792
0.12263	1.57001
0.122712	1.68651
0.122793	1.76412
0.122873	1.84777
0.122954	1.93405
0.123035	1.88539
0.123117	1.82593
0.122863	2.58204
0.122939	2.6886
0.123015	2.48612
0.12309	2.51947
0.123453	1.89943
0.123527	1.8388
0.123601	1.70991
0.123675	1.58673
0.123748	1.46798
0.123822	1.34652
0.123776	1.27412
0.123867	1.13686
0.123957	1.05149
0.124047	1.06348
0.124262	1.28566
0.12435	1.31443
0.124438	1.38304
0.124526	1.42166
0.124613	1.45685
0.124701	1.53899
0.124653	1.4915
0.124724	1.60425
0.124794	1.72545
0.124863	1.86529
0.124937	2.03261
0.125029	2.22195
0.125121	2.19625
0.125213	2.25203
0.125369	2.21285
0.125452	2.15388
0.125535	2.05275
0.125617	1.94834
0.125701	1.84952
0.125784	1.73397
0.125704	1.83123
0.125776	1.67602
0.125848	1.51436
0.125919	1.35134
0.126089	1.14341
0.126178	1.04736
0.126267	0.976907
0.126356	0.921851
0.126462	0.908983
0.126557	0.930885
0.126651	1.37321
0.126744	1.37376
0.126829	1.38649
0.126927	1.46932
[truncated: 25,857 more rows]

## Sheet: Fig3A_reference1
B	rhoxx
-0.0399842	1.37054
-0.0399106	1.36558
-0.0399511	1.35382
-0.0398793	1.35458
-0.0398075	1.36761
-0.0397357	1.36863
-0.0394792	1.36889
-0.0393848	1.35885
-0.0392903	1.34237
-0.0391959	1.34375
-0.0391015	1.34883
-0.039007	1.34817
-0.0387498	1.35673
-0.0386504	1.37052
-0.0385509	1.36509
-0.0384515	1.36237
-0.038352	1.36609
-0.0382525	1.35711
-0.038153	1.35501
-0.0380536	1.34466
-0.0378075	1.33202
-0.0377307	1.33734
-0.037654	1.34666
-0.0375773	1.36461
-0.0375006	1.38872
-0.0374239	1.38944
-0.0373471	1.37373
-0.0372704	1.37239
-0.0371937	1.38106
-0.037117	1.3759
-0.0369776	1.37293
-0.0369057	1.3798
-0.0368336	1.38751
-0.0367616	1.39229
-0.0366897	1.38747
-0.0366177	1.37675
-0.0365457	1.36467
-0.0364737	1.36113
-0.0364017	1.36416
-0.0363298	1.36482
-0.0362936	1.35991
-0.0362048	1.36899
-0.0361161	1.37921
-0.0360273	1.37219
-0.0359385	1.35508
-0.0358497	1.35119
-0.0357609	1.34191
-0.0356721	1.34421
-0.0355834	1.35474
-0.0354946	1.363
-0.0356116	1.3558
-0.0355166	1.35539
-0.0354216	1.3624
-0.0353265	1.36273
-0.0352314	1.37087
-0.0351364	1.37386
-0.0350413	1.37078
-0.0349462	1.37315
-0.0350141	1.37701
-0.0349242	1.3703
-0.0348343	1.37111
-0.0347443	1.37562
-0.0346545	1.37351
-0.0345646	1.37928
-0.034353	1.39244
-0.034267	1.39947
-0.034181	1.39697
-0.034095	1.38957
-0.034009	1.3939
-0.033923	1.40033
-0.033837	1.40243
-0.033751	1.41055
-0.0339375	1.41319
-0.0338446	1.40606
-0.0337516	1.4059
-0.0336586	1.40485
-0.0335656	1.39757
-0.0334726	1.39481
-0.0334205	1.39321
-0.0333373	1.38784
-0.0332542	1.38204
-0.033171	1.38621
-0.0330878	1.39638
-0.0330047	1.39338
-0.0330388	1.38621
-0.0329639	1.38107
-0.032889	1.38059
-0.0328142	1.38382
-0.03242	1.38464
-0.0323028	1.38368
-0.0321856	1.39869
-0.0320684	1.4099
-0.0319511	1.40851
-0.0318339	1.40128
-0.0317166	1.39678
-0.0315994	1.39344
-0.0316734	1.38917
-0.0315864	1.391
-0.0314994	1.39423
-0.0314124	1.40025
-0.0313254	1.40053
-0.0312384	1.40362
-0.0311515	1.41084
-0.0310644	1.41093
-0.0310073	1.41132
-0.0309075	1.40134
-0.0308079	1.39075
-0.0307081	1.38751
-0.0306084	1.38618
-0.0305086	1.38824
-0.0304089	1.39263
-0.0303092	1.4015
-0.0301353	1.40914
-0.0300528	1.40652
-0.0299702	1.38051
-0.0298876	1.36475
-0.029805	1.36579
-0.0297225	1.37009
-0.0296399	1.37108
-0.0295573	1.37809
-0.0294748	1.38523
-0.0293921	1.39013
-0.029448	1.38679
-0.0293848	1.37983
-0.0293215	1.38095
-0.0292583	1.39068
-0.029195	1.40159
-0.0291317	1.41187
-0.0290684	1.4059
-0.0290052	1.40495
-0.0288112	1.41612
-0.0287369	1.41572
-0.0286625	1.41012
-0.0285881	1.41367
-0.0285138	1.41752
-0.0284393	1.42819
-0.028365	1.44438
-0.0282907	1.4327
-0.0283451	1.41016
-0.0282602	1.39663
-0.0281753	1.37735
-0.0280904	1.36016
-0.0280056	1.35227
-0.0279207	1.35574
-0.027789	1.37362
-0.0276998	1.39069
-0.0276106	1.39436
-0.0275214	1.39357
-0.0274322	1.39731
-0.027343	1.40605
-0.027493	1.41189
-0.0274117	1.41616
-0.0273303	1.4219
-0.027249	1.42802
-0.0270767	1.42413
-0.0269945	1.41212
-0.0269122	1.39662
-0.02683	1.39274
-0.0267478	1.39528
-0.0266656	1.39686
-0.0267244	1.3922
-0.0266362	1.3856
-0.026548	1.38702
-0.0264598	1.39142
-0.0263537	1.38923
-0.0262594	1.38806
-0.0261651	1.39318
-0.0260708	1.39476
-0.0260492	1.39063
-0.0259718	1.38677
-0.0258944	1.38422
-0.025817	1.38337
-0.0257089	1.39445
-0.0256206	1.40908
-0.0255321	1.40968
-0.0254438	1.4002
-0.02527	1.40336
-0.0251822	1.40747
-0.0250945	1.40494
-0.0250067	1.40553
-0.0249189	1.40524
-0.0248312	1.39747
-0.0249016	1.3835
-0.0248039	1.37571
-0.0247062	1.37854
-0.0246085	1.37333
-0.0244289	1.35693
-0.0243543	1.3575
-0.0242798	1.37126
-0.0242052	1.38388
-0.0239988	1.39034
-0.0239052	1.38132
-0.0238116	1.39573
-0.0237181	1.40349
-0.0236245	1.4005
-0.023531	1.39708
-0.0236371	1.38594
-0.0235738	1.39423
-0.0235104	1.40254
-0.023447	1.40112
-0.0231868	1.40674
-0.0231251	1.40366
-0.0230634	1.40395
-0.0230017	1.40876
-0.02294	1.41801
-0.0228784	1.4227
-0.0228938	1.40678
-0.0228074	1.39058
-0.022721	1.39479
-0.0226346	1.40561
-0.0225289	1.41184
-0.0224521	1.41076
-0.0223753	1.40873
-0.0222986	1.40595
-0.0222361	1.40058
-0.0221513	1.39623
-0.0220666	1.40089
-0.0219817	1.41092
-0.0217019	1.41015
-0.021631	1.41016
-0.02156	1.4165
-0.0214891	1.4195
-0.0214182	1.4176
-0.0213473	1.4093
-0.0211118	1.39733
-0.0210285	1.39905
-0.0209452	1.40046
-0.020862	1.39727
-0.0207787	1.40299
-0.0206954	1.39869
-0.0207693	1.39504
-0.0206999	1.39937
-0.0206306	1.41313
-0.0205611	1.42334
-0.0202739	1.41144
-0.0201798	1.40337
-0.0200856	1.41213
-0.0199915	1.42241
-0.0198974	1.42095
-0.0198032	1.41367
-0.0197091	1.42209
-0.019615	1.42836
-0.0195231	1.42878
-0.019433	1.42152
-0.019343	1.41065
-0.0192528	1.40217
-0.0191627	1.40676
-0.0190726	1.41931
-0.0189825	1.42803
-0.0188925	1.43126
-0.0184234	1.42429
-0.0183509	1.41531
-0.0182785	1.42237
-0.0182061	1.42845
-0.0181336	1.43071
-0.0180612	1.42487
-0.0179888	1.42111
-0.0179163	1.40679
-0.0178439	1.38594
-0.0177715	1.37531
-0.017699	1.36964
-0.0176266	1.37296
-0.0172313	1.38747
-0.0171599	1.41412
-0.0170885	1.42829
-0.017017	1.42071
-0.0169457	1.40346
-0.0168743	1.39671
-0.0168029	1.40511
-0.0167314	1.40329
-0.01666	1.39745
-0.0165886	1.39976
-0.0165172	1.41707
-0.0164458	1.43597
-0.0163743	1.44598
-0.016303	1.43938
-0.0162316	1.43412
-0.0161602	1.43072
-0.0161902	1.42455
-0.0160907	1.43448
-0.0159911	1.44844
-0.0158916	1.44594
-0.0157921	1.43615
-0.0156925	1.43738
-0.015593	1.44511
-0.0154935	1.4505
-0.015394	1.457
-0.0152945	1.45301
-0.015195	1.44092
-0.0150955	1.43893
-0.0151879	1.4406
-0.0151047	1.44246
-0.0150216	1.43662
-0.0149384	1.43012
-0.0148552	1.43321
-0.014772	1.4414
-0.0146889	1.45264
-0.0146057	1.45617
-0.0145226	1.45093
-0.0144394	1.44789
-0.0143563	1.44034
-0.0142731	1.42275
-0.013812	1.41632
-0.0137475	1.4154
-0.0136829	1.41844
-0.0136183	1.42767
-0.0135537	1.43111
-0.0134891	1.42822
-0.0134246	1.44096
-0.01336	1.45452
-0.0132954	1.45392
-0.0132308	1.44005
-0.0131662	1.42694
-0.0131017	1.41624
-0.0130371	1.413
-0.0129725	1.40699
-0.0129079	1.41349
-0.0128433	1.43915
-0.0124557	1.45169
-0.0123692	1.44843
-0.0122827	1.44784
-0.0121963	1.45969
-0.0121098	1.46724
-0.0120234	1.46392
-0.0119369	1.44628
-0.0118505	1.4317
-0.011764	1.42517
-0.0116775	1.42495
-0.0115911	1.42322
-0.0115046	1.42901
-0.0114182	1.44865
-0.0113317	1.47271
-0.0112453	1.48194
-0.0111588	1.47093
-0.0110917	1.45711
-0.0110224	1.44571
-0.010953	1.44505
-0.0108836	1.43419
-0.0108142	1.42805
-0.0107449	1.43249
-0.0106755	1.43161
-0.0106061	1.43983
-0.0105368	1.45459
-0.0104674	1.46253
-0.010398	1.46582
-0.0103286	1.47272
-0.0102593	1.48029
-0.0101899	1.47324
-0.0101205	1.46877
-0.0100512	1.47665
-0.00959393	1.49301
-0.00951912	1.50339
-0.00944431	1.50062
-0.0093695	1.49678
-0.00929469	1.49516
-0.00921988	1.48632
-0.00914507	1.47622
-0.00907025	1.48265
-0.00899544	1.48844
-0.00892063	1.47143
-0.00884582	1.46814
-0.00877101	1.48111
-0.0086962	1.48396
-0.00862139	1.47904
-0.00854657	1.47407
-0.00847176	1.47953
-0.00839695	1.47947
-0.00832214	1.47874
-0.00797639	1.48636
-0.00790411	1.48941
-0.00783184	1.47982
-0.00775957	1.46314
-0.00768729	1.45873
-0.00761501	1.46364
-0.00754274	1.47153
-0.00747046	1.48676
-0.00739818	1.49481
-0.0073259	1.48735
-0.00725363	1.47324
-0.00718135	1.47216
-0.00710907	1.47377
-0.0070368	1.46684
-0.00696452	1.4709
-0.00689225	1.4792
-0.00681997	1.48087
-0.00674769	1.48988
-0.00667542	1.50232
-0.00660314	1.511
-0.00646434	1.52213
-0.00637767	1.52515
-0.006291	1.52214
-0.00620433	1.50888
-0.00611766	1.49664
-0.00603099	1.50008
-0.00594432	1.50277
-0.00585765	1.50295
-0.00577098	1.50385
-0.00568431	1.5082
-0.00559764	1.52425
-0.00551097	1.53793
-0.0054243	1.55312
-0.00533762	1.5568
-0.00525095	1.55365
-0.00516429	1.55149
-0.00507761	1.54283
-0.00499094	1.5312
-0.00479451	1.52465
-0.00472533	1.52613
-0.00465616	1.53209
-0.00458698	1.5439
-0.0045178	1.55589
-0.00444862	1.56946
-0.00437944	1.58302
-0.00431027	1.58066
-0.00424109	1.55502
-0.00417191	1.53935
-0.00410274	1.549
-0.00403356	1.56449
-0.00396439	1.57509
-0.0038952	1.59114
-0.00382602	1.59928
-0.00375685	1.59865
-0.00368767	1.59617
-0.0036185	1.60455
-0.00354932	1.61344
-0.00348014	1.61991
-0.00326393	1.62325
-0.00317571	1.62175
-0.0030875	1.6167
-0.00299928	1.62459
-0.00291107	1.63131
-0.00282284	1.6325
-0.00273463	1.62853
-0.00264641	1.63375
-0.00255819	1.64851
-0.00246998	1.65443
-0.00238175	1.65683
-0.00229354	1.6503
-0.00220532	1.63647
-0.00211711	1.62285
-0.00202889	1.61639
-0.00194067	1.62527
-0.00185245	1.6418
-0.00176423	1.65307
-0.00147066	1.66298
-0.00138415	1.66667
-0.00129764	1.66619
-0.00121113	1.66083
-0.00112462	1.66657
-0.00103811	1.66302
-0.000951598	1.65013
-0.00086509	1.64223
-0.000778582	1.64599
-0.000692074	1.64823
-0.000605566	1.65002
-0.000519057	1.65632
-0.000432549	1.66312
-0.000346041	1.66509
-0.000259525	1.6644
-0.000173016	1.66796
-8.65082e-05	1.67584
0	1.68128
8.65082e-05	1.67165
0.000173016	1.65381
0.000259525	1.64228
0.000346033	1.63816
0.00058459	1.64647
0.000660549	1.65639
0.000736516	1.65677
0.000812475	1.64875
0.000888443	1.64391
0.000964402	1.64472
0.00104036	1.65292
0.00111633	1.66673
0.00119229	1.65572
0.00126825	1.63724
0.00134421	1.64597
0.00142017	1.64914
0.00149614	1.64268
0.0015721	1.6335
0.00164807	1.62514
0.00172402	1.62144
0.00179998	1.62962
0.00187598	1.63742
0.00195189	1.63359
0.00202787	1.63419
0.00210385	1.63636
0.00217984	1.62616
0.00225574	1.60235
0.00233172	1.58483
0.00272795	1.58463
0.0028	1.59478
0.00287205	1.59964
0.00294402	1.60168
0.00301607	1.599
0.00308811	1.58392
0.00316016	1.58208
0.00323221	1.59372
0.00330418	1.58559
0.00337623	1.58398
0.00344828	1.58879
0.00352033	1.5933
0.00359238	1.59363
0.00366434	1.58554
0.00373639	1.57553
0.00380844	1.57112
0.00388049	1.58078
0.00395254	1.58363
0.00402451	1.57191
0.00409656	1.57068
0.00416861	1.57296
0.00424066	1.56206
0.0043127	1.55385
0.00438467	1.54968
0.00445672	1.55431
0.00452877	1.56553
0.00440352	1.57115
0.0044927	1.56213
0.00458189	1.54453
0.00467107	1.54035
0.00476025	1.53797
0.00484943	1.54228
0.00493861	1.54921
0.00502779	1.53872
0.00511697	1.52511
0.00520615	1.51515
0.00529533	1.51912
0.00538451	1.52012
0.00547369	1.51602
0.00556287	1.51995
0.00565213	1.52828
0.00574131	1.53427
0.00583049	1.53204
0.00591967	1.52976
0.00600885	1.51922
0.00609803	1.50907
0.00592344	1.50323
0.00602549	1.49559
0.00612754	1.49465
0.00622967	1.49212
0.00633172	1.48988
0.00643377	1.49204
0.00653582	1.49454
0.00663795	1.48686
0.00674	1.48581
0.00684205	1.4805
0.0069441	1.46015
0.00704623	1.44097
0.00714828	1.4393
0.00725033	1.45444
0.00735238	1.4629
0.00745451	1.45972
0.00755656	1.45709
0.00765861	1.45338
0.00748943	1.45561
0.00756566	1.45496
0.00764189	1.45639
0.00771811	1.45841
0.00779434	1.45707
0.00787057	1.45439
0.0079468	1.45329
0.00802303	1.45935
0.00809926	1.46401
0.00817549	1.45907
0.00825164	1.44053
0.00832787	1.43268
0.0084041	1.43555
0.00848033	1.44783
0.00855656	1.46456
0.00863279	1.46482
0.00870902	1.45368
0.00878525	1.4484
0.00886148	1.44949
0.0089377	1.45001
0.00899385	1.44504
0.00906	1.43945
0.00912615	1.43264
0.0091923	1.42712
0.00925836	1.4277
0.00932451	1.43928
0.00939066	1.44605
0.0094568	1.43631
0.00952295	1.42268
0.0095891	1.42817
0.00965525	1.44685
0.00972131	1.44779
0.00978746	1.44165
0.00985361	1.43083
0.00991975	1.42048
0.0099859	1.42282
0.0102962	1.42517
0.0103795	1.42732
0.0104628	1.42931
0.0105461	1.42578
0.0106293	1.41803
0.0107126	1.40238
0.0107959	1.39462
0.0108792	1.40485
0.0109625	1.4216
0.0110458	1.4254
0.0111291	1.41946
0.0112124	1.4131
0.0112957	1.40838
0.0113789	1.40978
0.0114622	1.40433
0.0115455	1.40983
0.0116288	1.42242
0.011712	1.43612
0.0117023	1.44943
0.0117785	1.44688
0.0118547	1.4397
0.0119309	1.43867
0.012007	1.42348
0.0120833	1.40819
0.0121594	1.39303
0.0122357	1.37992
0.0123118	1.38607
0.012388	1.40252
0.0124642	1.40703
0.0125404	1.40173
0.0126166	1.39605
0.0126928	1.40391
0.0127689	1.4166
0.0128452	1.423
0.0128361	1.4202
0.0129022	1.41461
0.0129683	1.41273
0.0130343	1.40626
0.0131003	1.40356
0.0131664	1.41944
0.0132325	1.43733
0.0132985	1.44025
0.0133645	1.44004
0.0134306	1.43849
0.0134966	1.43439
0.0135627	1.42333
0.0139253	1.40809
0.0140206	1.40547
0.0141157	1.41342
0.014211	1.42748
0.0143061	1.43508
0.0144014	1.41822
0.0144966	1.41255
0.0145918	1.40922
0.014687	1.40165
0.0147822	1.39494
0.0148775	1.39064
0.0149726	1.39204
0.0150679	1.3963
0.015163	1.39315
0.0151711	1.39564
0.015249	1.39758
0.0153269	1.40201
0.0154048	1.4121
0.0154826	1.40831
0.0155605	1.40042
0.0156384	1.40257
0.0157162	1.41
0.0157941	1.40344
0.015872	1.40023
0.0159498	1.41256
0.0160277	1.4161
0.0161056	1.402
0.0161834	1.4007
0.0163838	1.41075
0.0164789	1.40934
0.016574	1.39655
0.0166691	1.39366
0.0167642	1.3974
0.0168593	1.39694
0.0169544	1.39985
0.0170495	1.40489
0.0171446	1.39954
0.0172397	1.40083
0.0173348	1.39935
0.0174299	1.39654
0.017525	1.40356
0.0176201	1.40004
0.0177152	1.3912
0.0178103	1.39654
0.0176342	1.39769
0.0177194	1.3862
0.0178047	1.38373
0.0178899	1.39315
0.0179752	1.3966
0.0180605	1.39286
0.0181457	1.40365
0.018231	1.4047
0.0183162	1.39631
0.0184015	1.3859
0.0184867	1.38753
0.018572	1.39093
0.0186573	1.39836
0.0187425	1.39509
0.0188039	1.3791
0.0188876	1.36701
0.0189713	1.35222
0.019055	1.34386
0.0191387	1.3473
0.0192223	1.36292
0.019306	1.38844
0.0193897	1.40407
0.0194734	1.4079
0.019557	1.39903
0.0196407	1.38664
0.0197244	1.38751
0.0198081	1.40216
0.0198918	1.41087
0.0197969	1.41204
0.0198795	1.41207
0.0199621	1.39655
0.0200448	1.37923
0.0201275	1.38341
0.0202101	1.37023
0.0202927	1.37227
0.0203754	1.393
0.020458	1.39967
0.0205407	1.39953
0.0206233	1.3962
0.020706	1.38434
0.020812	1.37957
0.0208807	1.38045
0.0209493	1.37082
0.021018	1.36199
0.0210866	1.35711
0.0211553	1.36426
0.0212239	1.37818
0.0212926	1.39075
0.0213613	1.39061
0.02143	1.39449
0.0214986	1.39589
0.0215673	1.394
0.0218843	1.38389
0.021973	1.37347
0.0220616	1.36771
0.0221502	1.35969
0.0222389	1.35711
0.0223275	1.37746
0.0224161	1.38657
0.0225048	1.38626
0.0225934	1.38705
0.0226821	1.38116
0.0227707	1.36718
0.0228594	1.36625
0.0229481	1.37867
0.0230367	1.38327
0.0232184	1.37961
0.0232763	1.3714
0.0233342	1.37647
0.0233921	1.38643
0.0234501	1.37602
0.023508	1.36602
0.0235659	1.36603
0.0236239	1.37249
0.0236818	1.3748
0.0237397	1.37514
0.0237976	1.37495
0.0238556	1.36172
0.0239135	1.357
0.0239714	1.36664
0.0243848	1.3705
0.0244583	1.37328
0.0245318	1.37939
0.0246052	1.39218
0.0246788	1.40446
0.0247523	1.40399
0.0248258	1.39328
0.0248993	1.37677
0.0249728	1.37875
0.0250463	1.39081
0.0251198	1.39493
0.0251933	1.3818
0.0252668	1.34897
0.0253403	1.32936
0.0254139	1.33459
0.0254873	1.34311
0.0258361	1.34904
0.0259192	1.34879
0.0260022	1.35805
0.0260852	1.35811
0.0261683	1.35171
0.0262513	1.35627
0.0263343	1.35757
0.0264174	1.35571
0.0265004	1.36046
0.0265834	1.3687
0.0266664	1.37873
0.0267494	1.39048
0.0268325	1.39354
0.0269155	1.40218
0.0269985	1.39553
0.0270816	1.38004
0.0271998	1.37109
0.027283	1.36425
0.0273664	1.35676
0.0274497	1.34901
0.027533	1.3433
0.0276163	1.34754
0.0276996	1.3553
0.0277829	1.36632
0.0278662	1.37829
0.0279495	1.3825
0.0280328	1.37533
0.0281161	1.37309
0.0281994	1.36647
0.0282827	1.35839
0.028366	1.3637
0.0284493	1.37741
0.0287447	1.37614
0.0288226	1.36437
0.0289007	1.36322
0.0289786	1.36493
0.0290566	1.37305
0.0291346	1.37543
0.0292125	1.37694
0.0292905	1.37557
0.0293684	1.36623
0.0294465	1.36161
0.0295244	1.36027
0.0296024	1.35561
0.0296804	1.35571
0.0297584	1.35963
0.0298363	1.3617
0.0299143	1.35897
0.0299923	1.35497
0.0300702	1.34814
0.0301483	1.34813
0.0302262	1.35789
0.0301684	1.36873
0.030259	1.37473
0.0303497	1.38476
0.0304402	1.38733
0.0305309	1.38168
0.0306215	1.37865
0.0307121	1.36148
0.0308027	1.34883
0.0308934	1.35486
0.0309839	1.36368
0.0310746	1.36335
0.0311652	1.35376
0.0312558	1.34682
0.0313464	1.35454
0.031437	1.35977
0.0315276	1.35782
0.031978	1.35297
0.0320831	1.35056
0.0321882	1.35518
0.0322933	1.35587
0.0323984	1.36195
0.0325034	1.36404
0.0326085	1.364
0.0327136	1.36872
0.0328187	1.36292
0.0329238	1.34759
0.0330289	1.34499
0.0331339	1.3509
0.033239	1.36015
0.033344	1.37325
0.0334491	1.38111
0.0335542	1.38221
0.0336593	1.38308
0.0337643	1.38127
0.0338694	1.37551
0.0339745	1.37464
0.0340796	1.37702
0.0341847	1.37328
0.0339402	1.36225
0.0340087	1.35203
0.0340773	1.34187
0.0341458	1.34023
0.0342143	1.33554
0.034283	1.33933
0.0343515	1.36314
0.03442	1.38263
0.0344886	1.37686
0.0345571	1.36227
0.0346257	1.36353
0.0346943	1.37336
0.0347628	1.36811
0.0348313	1.36411
0.0348998	1.36512
0.0349684	1.35693
0.035037	1.34378
0.0351055	1.33932
0.0351741	1.33846
0.0352426	1.33544
0.0353111	1.33868
0.0353798	1.34177
0.0354483	1.34293
0.0355168	1.33785
0.036701	1.33372
0.0367885	1.34579
0.0368761	1.35948
0.0369637	1.36044
0.0370512	1.36605
0.0371388	1.37077
0.0372263	1.36509
0.0373139	1.36368
0.0374014	1.36367
0.037489	1.36796
0.0375766	1.36856
0.0376641	1.35975
0.0377516	1.35413
0.0378392	1.36387
0.0379267	1.36881
0.0380143	1.35869
0.0381019	1.34456
0.0381894	1.33192
0.038277	1.32944
0.0383645	1.3289
0.038452	1.33375
0.0385397	1.35203
0.0386272	1.34912
0.0387148	1.34681
0.0388023	1.34964
0.0388898	1.35158
0.0389774	1.34913
0.039065	1.34583
0.0391525	1.34074
0.0392401	1.3377
0.0393276	1.34186
0.0394152	1.35166
0.0397873	1.35869
0.0398854	1.36616
0.0399835	1.3689
0.0400816	1.35333
0.0401797	1.33973
0.0402778	1.33721
0.0403759	1.33147
0.040474	1.32385
0.0405721	1.32362
0.0406702	1.32754
0.0407683	1.32611
0.0408664	1.32489
0.0409645	1.33509
0.0410626	1.34249
0.0411607	1.34707
0.0412588	1.35341
0.0413569	1.34984
0.041455	1.34423
0.0415531	1.33539
0.0416512	1.33042
0.0417493	1.34111
0.0418474	1.33784
0.0419455	1.32518
0.0420436	1.3146
0.0421417	1.31306
0.0422398	1.3205
0.0423379	1.32282
0.042436	1.31509
0.0425341	1.31659
0.0426322	1.32372
0.0427303	1.32983
0.0428284	1.33117
0.0429265	1.32824
0.0430246	1.33213
0.0431227	1.33375
0.0432208	1.33506
0.0433189	1.33653
0.043417	1.34503
0.0431075	1.35497
0.0432126	1.34964
0.0433178	1.34729
0.0434229	1.34369
0.043528	1.33074
0.0436332	1.32737
0.0437384	1.31964
0.0438435	1.30627
0.0439487	1.30898
0.0440538	1.31037
0.0441589	1.30508
0.0442641	1.31863
0.0443693	1.32953
0.0444744	1.32401
0.0445795	1.32179
0.0446847	1.32166
0.0447898	1.3081
0.044895	1.30536
0.0450002	1.3159
0.0451053	1.3205
0.0452104	1.31841
0.0453156	1.3263
0.0454207	1.33147
0.0455259	1.33539
0.0456311	1.34903
0.0457361	1.35397
0.0458413	1.34866
0.0459465	1.35769
0.0460516	1.35916
0.0461568	1.33707
0.046262	1.32728
0.046367	1.35011
0.0464722	1.36924
0.0465774	1.36746
0.0466825	1.36261
0.0467877	1.34025
0.0468928	1.31684
0.046998	1.32123
0.0471031	1.33202
0.0472083	1.32017
0.0470732	1.30449
0.0471566	1.31446
0.0472401	1.30375
0.0473234	1.30223
0.0474069	1.32098
0.0474903	1.33291
0.0475738	1.31933
0.0476571	1.30279
0.0477406	1.3225
0.047824	1.32787
0.0479075	1.30593
0.0479908	1.31439
0.0480743	1.342
0.0481577	1.34363
0.0482411	1.31776
0.0483245	1.31863
0.048408	1.31903
0.0484914	1.29884
0.0485748	1.29033
0.0486582	1.30218
0.0487416	1.3077
0.0488251	1.29826
0.0489085	1.29905
0.0489919	1.31283
0.0490753	1.31472
0.0491588	1.31038
0.0492422	1.31325
0.0493256	1.31802
0.049409	1.30627
0.0494925	1.29628
0.0495759	1.30902
0.0496593	1.32306
0.0497427	1.30619
0.0498261	1.28379
0.0499096	1.29722
0.049993	1.31282
0.0500764	1.30393
0.0501598	1.29324
0.0502433	1.31561
0.0503266	1.32877
0.0504101	1.30414
0.0504935	1.2916
0.050577	1.32249
0.0506603	1.34838
0.0507438	1.33209
0.0508272	1.30924
0.0512763	1.32143
0.0513693	1.34534
0.0514623	1.33717
0.0515552	1.31248
0.0516483	1.31753
0.0517412	1.33523
0.0518343	1.32397
0.0519272	1.28731
0.0520202	1.29297
0.0521132	1.32355
0.0522062	1.32454
0.0522992	1.29775
0.0523922	1.29078
0.0524852	1.3196
0.0525782	1.32576
0.0526711	1.3026
0.0527642	1.28128
0.0528571	1.30802
0.0529502	1.34907
0.0530431	1.34037
0.0531361	1.30709
0.0532291	1.29922
0.0533221	1.31297
0.0534151	1.30701
0.0535081	1.273
0.0536011	1.24992
0.0536941	1.27262
0.053787	1.28618
0.0538801	1.26174
0.053973	1.23418
0.0540661	1.25521
0.054159	1.31028
0.054252	1.33056
0.054345	1.29688
0.054438	1.2655
0.054531	1.27571
0.0546239	1.30691
0.054717	1.30524
0.0548099	1.27847
0.054903	1.27386
0.0549959	1.3055
0.0550889	1.31407
0.0551819	1.28295
0.0552749	1.25195
0.0553679	1.26445
0.0554609	1.30964
0.0555539	1.31082
0.0556469	1.27597
0.0557398	1.25665
0.0558329	1.28719
0.0559258	1.33423
0.0560189	1.34183
0.0557981	1.29657
0.0558768	1.27135
0.0559555	1.30511
0.0560342	1.34763
0.0561129	1.33639
0.0561916	1.28363
0.0562702	1.24973
0.056349	1.27769
0.0564277	1.31498
0.0565064	1.31215
0.0565851	1.27636
0.0566638	1.25588
0.0567425	1.29057
0.0568211	1.32628
0.0568998	1.32053
0.0569785	1.27518
0.0570572	1.24817
0.0571359	1.27647
0.0572146	1.32141
0.0572933	1.31221
0.057372	1.25953
0.0574507	1.22806
0.0575294	1.25634
0.0576081	1.31366
0.0576868	1.32006
0.0577655	1.26413
0.0578442	1.22726
0.0579229	1.24601
0.0580016	1.30546
0.0580802	1.3307
0.0581589	1.2865
0.0582376	1.23309
0.0583164	1.23604
0.0583951	1.30213
0.0584738	1.35903
0.0585525	1.34271
0.0586311	1.2716
0.0587098	1.22472
0.0587885	1.25319
0.0588672	1.31676
0.0589459	1.3379
0.0590246	1.29718
0.0591033	1.2457
0.059182	1.24167
0.0592607	1.28867
0.0593394	1.33627
0.0594181	1.31452
0.0594968	1.25442
0.0595755	1.22363
0.0596542	1.26962
0.0597329	1.34014
0.0598116	1.35141
0.0598902	1.29563
0.0599689	1.24402
0.0597636	1.24297
0.0598375	1.30683
0.0599113	1.38043
0.0599852	1.36324
0.060059	1.28365
0.0601328	1.21815
0.0602066	1.2268
0.0602805	1.29129
0.0603543	1.34199
0.0604282	1.32166
0.060502	1.24247
0.0605759	1.20334
0.0606498	1.22919
0.0607235	1.29899
0.0607974	1.34211
0.0608712	1.30642
0.0609451	1.22426
0.0610189	1.18689
0.0610928	1.23181
0.0611666	1.3135
0.0612405	1.35174
0.0613143	1.31349
0.0613881	1.23091
0.061462	1.18353
0.0615358	1.23422
0.0616097	1.33098
0.0616835	1.37073
0.0617574	1.31491
0.0618312	1.22356
0.061905	1.18136
0.0619789	1.23206
0.0620527	1.31412
0.0621266	1.33753
0.0622004	1.28006
0.0622743	1.19752
0.0623481	1.15445
0.062422	1.2065
0.0624958	1.29151
0.0625696	1.34541
0.0626434	1.31983
0.0627173	1.23635
0.0627911	1.17457
0.062865	1.19685
0.0629389	1.29017
0.0630127	1.37461
0.0630866	1.37351
0.0632489	1.28692
0.0633145	1.18144
0.06338	1.13303
0.0634456	1.19541
0.0635111	1.30373
0.0635766	1.35819
0.0636421	1.32585
0.0637077	1.23579
0.0637732	1.15509
0.0638388	1.1514
0.0639043	1.2395
0.0639698	1.34096
0.0640353	1.36756
0.0641009	1.29652
0.0641664	1.1913
0.064232	1.13371
0.0642975	1.17676
0.064363	1.27875
0.0644285	1.36293
0.0644941	1.37253
0.0645596	1.29638
0.0646252	1.19637
0.0646907	1.14713
0.0647562	1.20839
0.0648217	1.32284
0.0648873	1.40321
0.0649528	1.38229
0.0650184	1.28429
0.0650839	1.17565
0.0651494	1.1448
0.0652149	1.21231
0.0652805	1.32812
0.065346	1.40918
0.0654116	1.37926
0.0654771	1.27669
0.0655426	1.14964
0.0656082	1.08196
0.0656737	1.13074
0.0657393	1.27718
0.0658048	1.40185
0.0658703	1.41357
0.0659358	1.30684
0.0662216	1.17097
0.0663113	1.10161
0.0664011	1.14196
0.0664908	1.25944
0.0665805	1.38804
0.0666702	1.42632
0.06676	1.34977
0.0668498	1.22803
0.0669395	1.13315
0.0670293	1.11877
0.067119	1.21643
0.0672088	1.35207
0.0672984	1.42215
0.0673882	1.36204
0.067478	1.23067
0.0675677	1.1096
0.0676575	1.06785
0.0677472	1.14381
0.067837	1.32425
0.0679266	1.44494
0.0680164	1.45412
0.0681061	1.35275
0.0681959	1.20542
0.0682857	1.09498
0.0683754	1.07223
0.0684652	1.18171
0.0685549	1.3402
0.0686446	1.44243
0.0687343	1.42213
0.0688241	1.29982
0.0689139	1.15385
0.0690036	1.0649
0.0690934	1.09616
0.0691831	1.22291
0.0692728	1.3775
0.0693625	1.4587
0.0689889	1.41357
0.0690828	1.28397
0.0691767	1.12061
0.0692706	1.04709
0.0693645	1.08784
0.0694584	1.22193
0.0695523	1.38423
0.0696461	1.46836
0.0697401	1.4112
0.0698339	1.26507
0.0699278	1.11128
0.0700217	1.02495
0.0701156	1.06132
0.0702095	1.2122
0.0703034	1.41788
0.0703973	1.50603
0.0704911	1.44673
0.0705851	1.29294
0.0706789	1.12666
0.0707728	1.02033
0.0708667	1.0351
0.0709606	1.18775
0.0710545	1.37042
0.0711484	1.50392
0.0712423	1.50599
0.0713361	1.37715
0.0714301	1.19532
0.0715239	1.04342
0.0716178	1.02438
0.0717117	1.11459
0.0718056	1.27731
0.0718995	1.44424
0.07161	1.51551
0.0717016	1.45213
0.0717933	1.27669
0.0718849	1.11075
0.0719766	1.00265
0.0720682	1.01917
0.0721598	1.15885
0.0722515	1.3524
0.0723431	1.52494
0.0724348	1.5492
0.0725265	1.43525
0.0726181	1.25817
0.0727098	1.09848
0.0728014	1.02543
0.072893	1.07643
0.0729847	1.25334
0.0730763	1.43828
0.073168	1.55231
0.0732596	1.52725
0.0733512	1.37529
0.0734429	1.17353
0.0735345	1.0011
0.0736261	0.964495
0.0737178	1.05149
0.0738094	1.23864
0.0739011	1.4381
0.0739927	1.55642
0.0740843	1.52184
0.0741761	1.36724
0.0742677	1.18171
0.0743593	1.03347
0.074451	0.972555
0.0740466	1.02167
0.0741584	1.18518
0.0742702	1.42709
0.074382	1.57307
0.0744938	1.57691
0.0746055	1.43971
0.0747173	1.24959
0.0748291	1.08015
0.0749409	0.969173
0.0750526	0.998654
0.0751644	1.1382
0.0752762	1.3641
0.075388	1.57616
0.0754998	1.63581
0.0756112	1.53869
0.0757235	1.3343
0.075835	1.15403
0.0759465	1.02695
0.0760588	0.992248
0.0761702	1.0698
0.0762825	1.25997
0.076394	1.51077
0.0765055	1.64269
0.0766178	1.61724
0.0767293	1.45807
0.0768407	1.24287
0.076953	1.04957
0.0770645	0.942544
0.0771768	0.961869
0.0772883	1.10605
0.0765596	1.32709
0.0766186	1.53682
0.0766784	1.64864
0.0767375	1.60714
0.0767973	1.40731
0.0768563	1.19786
0.0769161	1.03065
0.0769752	0.936136
0.077035	0.95972
0.077094	1.10417
0.0771539	1.35722
0.0772129	1.56897
0.0772727	1.67126
0.0773317	1.60613
0.0773916	1.42623
0.0774506	1.21405
0.0775104	1.02606
0.0775694	0.912403
0.0776284	0.940146
0.0776883	1.08433
0.0777473	1.32058
0.0778071	1.54662
0.0778661	1.67032
0.077926	1.63013
0.077985	1.44987
0.0780448	1.21571
0.0781039	1.01803
0.0781637	0.901534
0.0782227	0.89696
0.0782825	1.01145
0.0788891	1.23978
0.0789752	1.48297
0.0790612	1.67177
0.0791473	1.72318
0.0792334	1.60963
0.0793194	1.39168
0.0794055	1.15591
0.0794916	1.00378
0.0795776	0.918866
0.0796637	0.93406
0.0797498	1.0742
0.0798358	1.30319
0.0799219	1.54144
0.080008	1.71119
0.080094	1.70922
0.0801801	1.55636
0.0802661	1.32596
0.0803522	1.09772
0.0804383	0.937882
0.0805243	0.877054
0.0806104	0.94289
0.0806965	1.10948
0.0807825	1.35498
0.0808686	1.60405
0.0809547	1.76924
0.0810407	1.76288
0.0811268	1.58086
0.0812129	1.33183
0.081258	1.10129
0.081335	0.944446
0.081412	0.881496
0.0814899	0.91681
0.081567	1.09166
0.081644	1.34065
0.0817211	1.58835
0.0817981	1.75798
0.081876	1.7887
0.081953	1.66268
0.0820301	1.38889
0.0821071	1.13469
0.0821842	0.945262
0.082262	0.837941
0.0823391	0.841137
0.0824161	0.978952
0.0824932	1.21387
0.0825702	1.51607
0.0826481	1.72999
0.0827252	1.82111
0.0828022	1.74467
0.0828793	1.52836
0.0829563	1.2687
0.0830342	1.01149
0.0831112	0.857111
0.0831883	0.793118
0.0832653	0.856125
0.0833424	1.04709
0.0833817	1.30326
0.0834448	1.56983
0.0835088	1.78375
0.0835719	1.82074
0.0836358	1.70757
0.0836989	1.48329
0.0837629	1.2304
0.083826	1.00345
0.0838891	0.834779
0.083953	0.791126
0.0840161	0.873403
0.0840801	1.07523
0.0841432	1.35061
0.0842071	1.62303
0.0842702	1.84186
0.0843334	1.89759
0.0843973	1.79336
0.0844604	1.56354
0.0845243	1.29505
0.0845875	1.05503
0.0846506	0.888979
0.0847145	0.802637
0.0847776	0.852124
0.0848416	1.02874
0.085094	1.28337
0.0851653	1.55027
0.0852366	1.7775
0.085308	1.89106
0.0853801	1.82783
0.0854514	1.62544
0.0855227	1.3527
0.085594	1.08421
0.0856653	0.87345
0.0857366	0.748308
0.085808	0.74785
0.0858793	0.88255
0.0859506	1.14078
0.0860219	1.45377
0.0860932	1.72993
0.0861645	1.9046
0.0862358	1.93931
0.0863071	1.81308
0.0863784	1.56169
0.0864498	1.26397
0.0865211	1.00713
0.0865924	0.840344
0.0866883	0.76701
0.0867547	0.799118
0.0868202	0.949165
0.0868858	1.18898
0.0869522	1.48172
0.0870178	1.73572
0.0870834	1.89
0.0871498	1.90531
0.0872153	1.77381
0.0872809	1.51999
0.0873473	1.23434
0.0874129	0.9933
0.0874793	0.822631
0.0875448	0.743598
0.0876104	0.787142
0.0876768	0.946756
0.0877424	1.1985
0.087808	1.50022
0.0881178	1.78708
0.0881924	1.98092
0.088267	2.01463
0.0883416	1.88135
0.088417	1.64282
0.0884916	1.35604
0.0885661	1.07887
0.0886407	0.863292
0.0887153	0.709242
0.0887899	0.679086
0.0888645	0.78227
0.0889391	1.00079
0.0890137	1.29416
0.0890883	1.6136
0.0891629	1.86778
0.0892375	2.00209
0.089312	1.96935
0.0893875	1.80696
0.089558	1.55089
0.0896301	1.25714
0.089703	0.995288
0.0897752	0.781688
0.0898481	0.68937
0.0899211	0.702187
0.0899932	0.830662
0.0900661	1.06298
0.0901383	1.36263
0.0902112	1.68324
0.0902834	1.96816
0.0903563	2.07397
0.0904284	2.02624
0.0905014	1.84799
0.0905743	1.58237
0.0906465	1.27581
0.0910071	0.969773
0.0910883	0.775432
0.0911686	0.669056
0.0912489	0.675044
0.0913293	0.789797
0.0914096	1.01354
0.0914899	1.35971
0.0915702	1.67882
0.0916506	1.94806
0.0917309	2.11264
0.0918112	2.13071
0.0918916	1.99249
0.0919727	1.73229
0.092053	1.37882
0.0921334	1.08352
0.0922137	0.849668
0.092294	0.695234
0.0923743	0.631626
0.0925243	0.692582
0.0925957	0.902079
0.092667	1.18593
0.0927383	1.51648
0.0928096	1.82274
0.0928817	2.04692
0.092953	2.14663
0.0930243	2.10206
0.0930957	1.89447
0.093167	1.60372
0.0932391	1.29192
0.0933104	1.01351
0.0933817	0.803347
0.093453	0.679815
0.0935252	0.658393
0.0935965	0.754551
0.0936678	0.953889
0.0937391	1.23123
0.0939039	1.55028
0.0939539	1.8569
0.0940039	2.08904
0.0940539	2.20006
0.0941039	2.14533
0.0941539	1.95381
0.0942047	1.66493
0.0942547	1.34564
0.0943047	1.04715
0.0943547	0.79671
0.0944047	0.669489
0.0944547	0.62503
0.0945055	0.6788
0.0945555	0.838491
0.0946055	1.09703
0.0946555	1.46121
0.0951727	1.79044
0.0952727	2.06305
0.0953719	2.22203
0.0954719	2.2382
0.0955711	2.12486
0.0956711	1.89839
0.0957711	1.55753
0.0958702	1.24274
0.0959702	0.972178
0.0960694	0.77187
0.0961694	0.657318
0.0962686	0.630912
0.0963686	0.728863
0.0964678	0.936087
0.0965678	2.1106
0.096667	1.5324
0.0964743	1.8455
0.0965678	2.1106
0.0966612	2.27121
0.0967555	2.27484
0.0968489	2.13817
0.0969424	1.89119
0.0970358	1.57397
0.0971293	1.24355
0.0972235	0.957535
0.097317	0.736003
0.0974104	0.624795
0.0975039	0.596603
0.0975973	0.663135
0.0976907	0.835779
0.097785	1.08874
0.0978784	1.40171
0.0979498	1.7725
0.0980243	2.05916
0.0980989	2.25623
0.0981735	2.32213
0.0982481	2.25444
0.0983219	2.0656
0.0983965	1.7422
0.0984711	1.40636
0.0985457	1.09758
0.0986202	0.858807
0.0986948	0.688779
0.0987694	0.609875
0.098844	0.615792
0.0989186	0.711719
0.0989932	0.913575
0.0990678	1.20144
0.0991424	1.54146
0.099217	1.88032
0.099353	2.15209
0.0994252	2.34336
0.0994973	2.38576
0.0995694	2.29026
0.0996416	2.07371
0.0997137	1.78179
0.0997858	1.44685
0.099858	1.08543
0.0999293	0.84319
0.100001	0.68694
0.100074	0.603521
0.100146	0.596741
0.100218	0.680847
0.10029	0.873153
0.100362	1.1893
0.100434	1.51756
0.101305	1.85355
0.101396	2.14577
0.101488	2.34452
0.101579	2.42423
0.101671	2.36153
0.101762	2.18126
0.101854	1.90434
0.101945	1.56505
0.102037	1.22685
0.102128	0.939029
0.102219	0.698631
0.102311	0.569599
0.102402	0.524031
0.102494	0.569487
0.102585	0.72131
0.102677	0.961511
0.102769	1.27128
0.10286	1.66826
0.102951	2.00955
0.103042	2.28132
0.103134	2.44775
0.103225	2.49045
0.103317	2.40344
0.103408	2.16945
0.103328	1.85476
0.103411	1.49325
0.103495	1.14531
0.103578	0.866368
0.103662	0.6746
0.103746	0.563802
0.10383	0.510855
0.103914	0.544547
0.103997	0.676906
0.104081	0.909966
0.104165	1.22761
0.104248	1.5875
0.104332	1.97715
0.104415	2.26548
0.1045	2.46145
0.104583	2.54298
0.104667	2.48844
0.104751	2.3138
0.104834	2.06902
0.104918	1.7085
0.105001	1.34148
0.105085	1.03736
0.105169	0.796827
0.105253	0.625683
0.105428	0.524681
0.1055	0.505931
0.105571	0.575576
0.105642	0.740478
0.105714	1.00364
0.105785	1.34478
0.105857	1.7226
0.105928	2.10945
0.106	2.38513
0.106071	2.56074
0.106143	2.618
0.106215	2.56514
0.106286	2.39521
0.106357	2.11852
0.106429	1.73346
0.106501	1.36208
0.106572	1.02657
0.106643	0.785416
0.106715	0.613422
0.106787	0.501065
0.106858	0.463298
0.106929	0.526379
0.107001	0.675591
0.107073	0.9096
0.107288	1.21288
0.107383	1.55833
0.107479	1.91053
0.107575	2.26071
0.107671	2.50718
0.107767	2.65737
0.107863	2.68626
0.107959	2.58584
0.108055	2.35831
0.10815	2.006
0.108246	1.64557
0.108342	1.27879
0.108437	0.960682
0.108533	0.733997
0.108629	0.589363
0.108725	0.505621
0.108821	0.488937
0.108916	0.554331
0.109012	0.706509
0.109108	0.939624
0.109204	1.22343
0.1093	1.55427
0.108833	1.94111
0.108917	2.25559
0.109001	2.51491
0.109087	2.69258
0.109171	2.74551
0.109255	2.65604
0.109341	2.41029
0.109425	2.09271
0.10951	1.73124
0.109595	1.37371
0.109679	1.05064
0.109764	0.791816
0.109848	0.608607
0.109933	0.490514
0.110018	0.44775
0.110102	0.477313
0.110187	0.584532
0.110272	0.775244
0.110356	1.04632
0.110441	1.42182
0.110175	1.78976
0.110233	2.14678
0.110292	2.45216
0.110351	2.67865
0.110409	2.80291
0.110468	2.81298
0.110526	2.68188
0.110585	2.45389
0.110643	2.13742
0.110702	1.76874
0.11076	1.39403
0.110819	1.06916
0.110878	0.777816
0.110937	0.602534
0.110995	0.504614
0.111053	0.46025
0.111186	0.476062
0.111253	0.55417
0.111319	0.718186
0.111386	0.993455
0.111452	1.31142
0.111519	1.67784
0.111586	2.04785
0.111652	2.38577
0.111719	2.65743
0.111786	2.84514
0.111852	2.88439
0.111919	2.80888
0.112054	2.62849
0.112137	2.35317
0.112219	2.00792
0.112301	1.58148
0.112383	1.22776
0.112466	0.927362
0.112548	0.697826
0.112631	0.539267
0.112713	0.456217
0.112796	0.440348
0.113098	0.483349
0.113184	0.586065
0.113269	0.764078
0.113355	1.02772
0.113441	1.3533
0.113527	1.70726
0.113612	2.12205
0.113698	2.45696
0.113783	2.71544
0.113869	2.86817
0.113955	2.91516
0.114041	2.85893
0.114088	2.69191
0.114161	2.38296
0.114234	2.03613
0.114307	1.66059
0.114379	1.29316
0.114452	0.978016
0.114525	0.751619
0.114598	0.578394
0.11467	0.478218
0.114743	0.429839
0.114816	0.441182
0.114889	0.513563
0.114996	0.656173
0.115082	0.874274
0.115168	1.21282
0.115254	1.57333
0.11534	1.9365
0.115425	2.28041
0.115511	2.58368
0.115597	2.83135
0.115683	3.0045
0.115769	3.02755
0.115855	2.93842
0.115941	2.74943
0.115701	2.47869
0.115788	2.14278
0.115875	1.70569
0.115962	1.32651
0.116049	1.00428
0.116136	0.750114
0.116223	0.574457
0.11631	0.460648
0.116311	0.403785
0.116408	0.388256
0.116504	0.433343
0.116601	0.5598
0.116697	0.768669
0.116794	1.054
0.11689	1.3976
0.116987	1.82453
0.11691	2.18966
0.117009	2.51945
0.117107	2.79029
0.117205	2.97278
0.117303	3.05943
0.117401	3.04567
0.117249	2.89827
0.117335	2.66194
0.117422	2.36219
0.117509	2.01409
0.117769	1.64155
0.117862	1.28567
0.117955	0.940159
0.118048	0.706684
0.118142	0.552055
0.118234	0.454197
0.118182	0.396244
0.118264	0.383712
0.118345	0.429399
0.118427	0.56873
0.118509	0.776914
0.11859	1.05431
0.118537	1.38785
0.118607	1.75147
0.118677	2.11114
0.118746	2.50641
0.119093	2.80655
0.119163	3.01956
0.119233	3.13769
0.119304	3.16559
0.119374	3.09188
0.119444	2.89711
0.119413	2.63871
0.119492	2.30772
0.119572	1.93678
0.119651	1.55551
0.120012	1.20189
0.120084	0.906852
0.120157	0.658067
0.12023	0.509345
0.120303	0.410716
0.120376	0.363021
0.120449	0.365023
0.120522	0.427557
0.120344	0.58173
0.120415	0.789741
0.120486	1.064
0.120556	1.39409
0.120879	1.75644
0.120964	2.13191
0.121048	2.49957
0.121133	2.86048
0.121218	3.09874
0.121302	3.23638
0.121437	3.26985
0.121517	3.20759
0.121597	3.06218
0.121677	2.78315
0.121757	2.46925
0.121837	2.10926
0.121751	1.72583
0.121833	1.35078
0.121914	1.02101
0.121995	0.752112
0.122353	0.546218
0.122445	0.432001
0.122537	0.367262
0.122628	0.341841
0.12272	0.361406
0.122813	0.439158
0.122905	0.607727
0.122996	0.828631
0.122649	1.12352
0.122736	1.48074
0.122823	1.86318
0.122909	2.2351
0.123287	2.61789
0.123367	2.91175
0.123448	3.14055
0.123529	3.28733
0.12361	3.3426
0.123691	3.31401
0.1236	3.18338
0.123675	2.92583
0.123751	2.6197
0.123827	2.25951
0.12419	1.8751
0.124264	1.49814
0.124337	1.16282
0.124411	0.848242
0.124485	0.622503
0.124559	0.460391
0.124633	0.367154
0.124705	0.335911
0.124513	0.332108
0.124603	0.353375
0.124693	0.440743
0.124783	0.60551
0.124999	0.850421
0.125087	1.16076
0.125174	1.52027
0.125262	1.89991
0.12539	2.32839
0.12546	2.67902
0.12553	2.97757
0.1256	3.21181
0.12567	3.36292
0.12574	3.42658
0.125674	3.40062
0.125765	3.25576
0.125858	3.04298
0.12595	2.78025
0.126105	2.46629
0.126188	2.0947
0.126271	1.70259
0.126354	1.27875
0.126441	0.948551
0.126513	0.697776
0.126584	0.527502
0.126655	0.428482
0.126826	0.362522
0.126915	0.316183
0.127004	0.319816
[truncated: 25,863 more rows]

## Sheet: Fig3C_cavity2
B	rhoxx
-0.0399693	1.91279
-0.0398749	1.9132
-0.0397805	1.89999
-0.0396861	1.8976
-0.0395916	1.92657
-0.0393344	1.93103
-0.039235	1.9279
-0.0391355	1.9211
-0.0390361	1.91153
-0.0389366	1.9059
-0.0388371	1.92121
-0.0387376	1.92159
-0.0386382	1.92504
-0.038392	1.92903
-0.0383153	1.92862
-0.0382386	1.9236
-0.0381619	1.91656
-0.0380852	1.91532
-0.0380084	1.91223
-0.0379317	1.93058
-0.037855	1.92337
-0.0377783	1.92247
-0.0377016	1.93113
-0.0376248	1.92302
-0.0375481	1.92515
-0.0375622	1.92488
-0.0374902	1.92201
-0.0374182	1.91682
-0.0373462	1.91404
-0.0372743	1.91277
-0.0372023	1.91503
-0.0371302	1.91453
-0.0370583	1.91455
-0.0369863	1.91524
-0.0369143	1.92507
-0.0368782	1.9318
-0.0367894	1.94751
-0.0367007	1.94781
-0.0366119	1.93804
-0.0365231	1.932
-0.0364343	1.92666
-0.0363455	1.92048
-0.0362567	1.90757
-0.0361962	1.9028
-0.0361011	1.90254
-0.0360061	1.91536
-0.0359111	1.92424
-0.035816	1.92748
-0.035721	1.93279
-0.0356259	1.94378
-0.0355308	1.95012
-0.0355987	1.94658
-0.0355088	1.94834
-0.0354189	1.94531
-0.0353289	1.93859
-0.0352391	1.93378
-0.0351492	1.92585
-0.0350593	1.91892
-0.0349693	1.91768
-0.0349376	1.92013
-0.0348516	1.93058
-0.0347656	1.94032
-0.0346796	1.946
-0.0345936	1.94022
-0.0345075	1.93761
-0.0344216	1.93272
-0.0343356	1.92531
-0.0345221	1.93817
-0.0344292	1.9329
-0.0343361	1.92537
-0.0342432	1.92502
-0.0340051	1.959
-0.0339219	1.94797
-0.0338388	1.94013
-0.0337556	1.94466
-0.0336724	1.94558
-0.0335893	1.94339
-0.0336234	1.94382
-0.0335485	1.94455
-0.0334736	1.94827
-0.0333988	1.94941
-0.0330046	1.93019
-0.0328874	1.92635
-0.0327702	1.92803
-0.032653	1.94046
-0.0325357	1.93744
-0.0324184	1.9369
-0.0323012	1.93842
-0.032184	1.93791
-0.032258	1.93959
-0.032171	1.9376
-0.032084	1.93476
-0.031997	1.93221
-0.03191	1.92936
-0.031823	1.9382
-0.0317361	1.93905
-0.031649	1.93628
-0.031562	1.9381
-0.0314751	1.95232
-0.0315919	1.93647
-0.0314921	1.95056
-0.0313925	1.95444
-0.0312927	1.93034
-0.031193	1.92813
-0.0310932	1.93781
-0.0309935	1.9439
-0.0308938	1.93916
-0.0307199	1.92514
-0.0306374	1.93309
-0.0305548	1.94123
-0.0304722	1.9503
-0.0303896	1.95841
-0.030307	1.95432
-0.0302245	1.93983
-0.0301419	1.93706
-0.0300593	1.93765
-0.0299767	1.94012
-0.0300326	1.93844
-0.0299693	1.94037
-0.0299061	1.95177
-0.0298429	1.95053
-0.0297796	1.95202
-0.0297163	1.94929
-0.029653	1.94379
-0.0295898	1.94107
-0.0293958	1.93675
-0.0293215	1.93501
-0.029247	1.93413
-0.0291727	1.93276
-0.0290984	1.92895
-0.0290239	1.93029
-0.0289496	1.93931
-0.0288752	1.94554
-0.0289297	1.94098
-0.0288448	1.94558
-0.0287599	1.93804
-0.028675	1.92685
-0.0285902	1.92332
-0.0285052	1.92966
-0.0283736	1.91169
-0.0282844	1.91114
-0.0281952	1.91235
-0.028106	1.90711
-0.0280168	1.91076
-0.0279275	1.91473
-0.0280776	1.90768
-0.0279963	1.91131
-0.0279149	1.91582
-0.0278336	1.92313
-0.0276613	1.93977
-0.0275791	1.94233
-0.0274968	1.93802
-0.0274146	1.93494
-0.027309	1.9348
-0.0272208	1.93805
-0.0271326	1.94825
-0.0270444	1.95247
-0.0269383	1.94457
-0.026844	1.93539
-0.0267497	1.92866
-0.0266554	1.93205
-0.0266338	1.9347
-0.0265564	1.94452
-0.026479	1.94951
-0.0264016	1.94928
-0.0262935	1.93943
-0.0262052	1.93393
-0.0261167	1.93412
-0.0260284	1.9346
-0.0258546	1.94213
-0.0257668	1.94426
-0.0256791	1.95826
-0.0255913	1.95875
-0.0255035	1.94907
-0.0254158	1.9377
-0.0254862	1.94707
-0.0253885	1.93639
-0.0252908	1.93519
-0.0251931	1.93904
-0.0250135	1.93704
-0.0249389	1.93477
-0.0248643	1.93588
-0.0247898	1.92948
-0.0247151	1.928
-0.0246405	1.93755
-0.0245834	1.92978
-0.0244898	1.92845
-0.0243962	1.9161
-0.0243027	1.91822
-0.0242091	1.94049
-0.0241156	1.92542
-0.0242217	1.93935
-0.0241584	1.94272
-0.024095	1.92766
-0.0240316	1.92663
-0.0237714	1.90985
-0.0237097	1.91127
-0.023648	1.91521
-0.0235863	1.92011
-0.0234784	1.91922
-0.023392	1.9158
-0.0233056	1.90739
-0.0232192	1.90312
-0.0231134	1.90007
-0.0230367	1.89869
-0.0229599	1.89848
-0.0228832	1.91178
-0.0228207	1.90918
-0.0227359	1.9215
-0.0226511	1.93063
-0.0225663	1.9311
-0.0222865	1.92496
-0.0222156	1.92436
-0.0221446	1.92292
-0.0220737	1.92496
-0.0220028	1.93131
-0.0219319	1.93806
-0.0216964	1.95427
-0.0216131	1.94707
-0.0215298	1.93313
-0.0214466	1.92835
-0.0213633	1.92713
-0.02128	1.93704
-0.0211967	1.92325
-0.0211134	1.9099
-0.0213539	1.92713
-0.0212845	1.93354
-0.0212152	1.92784
-0.0211457	1.91428
-0.0208584	1.91279
-0.0207643	1.91441
-0.0206702	1.92008
-0.0205761	1.9164
-0.020482	1.92827
-0.0203878	1.9329
-0.0201077	1.95222
-0.0200176	1.97106
-0.0199275	1.97184
-0.0198374	1.97246
-0.0197473	1.94478
-0.0196572	1.9441
-0.0195671	1.94552
-0.019477	1.94526
-0.019008	1.96949
-0.0189355	1.97054
-0.0188631	1.97238
-0.0187907	1.97039
-0.0187182	1.96489
-0.0186458	1.9571
-0.0185734	1.95381
-0.0185009	1.95368
-0.0184284	1.94562
-0.0183561	1.93219
-0.0182836	1.93706
-0.0182111	1.94285
-0.0181388	1.94334
-0.0180663	1.94342
-0.0178159	1.94803
-0.0177445	1.95503
-0.0176731	1.95894
-0.0176016	1.95931
-0.0175302	1.96207
-0.0174589	1.95932
-0.0173875	1.95366
-0.017316	1.9542
-0.0172446	1.95317
-0.0171732	1.95302
-0.0171018	1.95343
-0.0170304	1.95318
-0.0169589	1.9513
-0.0168875	1.94478
-0.0167748	1.95371
-0.0166752	1.95373
-0.0165757	1.95776
-0.0164762	1.95708
-0.0163767	1.96311
-0.0162771	1.96365
-0.0161776	1.95352
-0.0160781	1.94798
-0.0159786	1.94882
-0.0158791	1.94373
-0.0157796	1.94483
-0.0156801	1.94604
-0.0157725	1.94513
-0.0156893	1.94601
-0.0156061	1.94679
-0.015523	1.94288
-0.0154398	1.93886
-0.0153566	1.94556
-0.0152735	1.95283
-0.0151903	1.94951
-0.0151072	1.94266
-0.015024	1.93635
-0.0149409	1.94454
-0.0148577	1.95107
-0.0143966	1.94644
-0.0143321	1.94611
-0.0142675	1.94756
-0.0142029	1.95972
-0.0141383	1.95708
-0.0140737	1.95048
-0.0140092	1.95207
-0.0139446	1.96554
-0.01388	1.97718
-0.0138154	1.97969
-0.0137508	1.97747
-0.0136863	1.97318
-0.0136217	1.96577
-0.0135571	1.96201
-0.0134925	1.95878
-0.0134279	1.95903
-0.0130402	1.97726
-0.0129538	1.97355
-0.0128673	1.97143
-0.0127809	1.97203
-0.0126944	1.98407
-0.012608	1.99892
-0.0125215	1.99657
-0.012435	1.98159
-0.0123486	1.96226
-0.0122621	1.95849
-0.0121757	1.95694
-0.0120892	1.96815
-0.0120028	1.97938
-0.0119163	1.98924
-0.0118299	1.99482
-0.0117434	1.99192
-0.0116569	1.97556
-0.0115705	1.96213
-0.0116763	1.97777
-0.0116069	1.96754
-0.0115376	1.95781
-0.0114682	1.9541
-0.0113988	1.95358
-0.0113295	1.94886
-0.0112601	1.93866
-0.0111907	1.94906
-0.0111213	1.9632
-0.011052	1.98986
-0.0109826	2.01094
-0.0109132	2.0319
-0.0108439	2.04808
-0.0107745	2.04486
-0.0107051	2.00917
-0.0106357	1.99419
-0.0101785	1.98978
-0.0101037	1.99255
-0.0100289	1.9925
-0.00995409	1.98912
-0.00987928	1.98253
-0.00980447	1.96503
-0.00972966	1.96587
-0.00965484	1.96956
-0.00958003	1.96173
-0.00950522	1.95455
-0.00943041	1.96618
-0.0093556	1.98064
-0.00928079	1.997
-0.00920598	2.01213
-0.00913116	2.01717
-0.00905635	2.02429
-0.00898154	2.03726
-0.00890673	2.05084
-0.00856098	2.05548
-0.0084887	1.98862
-0.00841643	1.97422
-0.00834416	2.0018
-0.00827188	2.02955
-0.0081996	2.04743
-0.00812733	2.05287
-0.00805505	2.05266
-0.00798277	2.05548
-0.00791049	2.06447
-0.00783822	2.06661
-0.00776594	2.06841
-0.00769366	2.0718
-0.00762139	2.07864
-0.00754911	2.08546
-0.00747684	2.08892
-0.00740456	2.08557
-0.00733228	2.08479
-0.00704893	2.03705
-0.00696226	2.04679
-0.00687559	2.05154
-0.00678892	2.04679
-0.00670225	2.05467
-0.00661558	2.06591
-0.00652891	2.07644
-0.00644224	2.07869
-0.00635557	2.08068
-0.0062689	2.09234
-0.00618223	2.09805
-0.00609556	2.09126
-0.00600889	2.09492
-0.00592221	2.08107
-0.00583554	2.07104
-0.00574888	2.07086
-0.0056622	2.07391
-0.00557553	2.07675
-0.00548886	2.08777
-0.00540219	2.0859
-0.0053791	2.08305
-0.00530992	2.07592
-0.00524075	2.07583
-0.00517157	2.08533
-0.00510239	2.09216
-0.00503321	2.1012
-0.00496403	2.10623
-0.00489486	2.10075
-0.00482568	2.09878
-0.0047565	2.10343
-0.00468733	2.11559
-0.00461815	2.12914
-0.00454898	2.14148
-0.0044798	2.14269
-0.00441061	2.12541
-0.00434144	2.10635
-0.00427226	2.1029
-0.00420309	2.11609
-0.00384852	2.13314
-0.0037603	2.1456
-0.00367209	2.16494
-0.00358387	2.17685
-0.00349566	2.17998
-0.00340743	2.18051
-0.00331922	2.18054
-0.003231	2.17457
-0.00314278	2.1695
-0.00305457	2.17822
-0.00296634	2.18214
-0.00287813	2.17873
-0.00278991	2.17843
-0.0027017	2.18334
-0.00261348	2.1887
-0.00252526	2.18956
-0.00243704	2.19921
-0.00234882	2.22293
-0.00226061	2.25627
-0.00217239	2.26133
-0.00205525	2.25756
-0.00196874	2.2496
-0.00188223	2.24886
-0.00179572	2.24093
-0.00170921	2.22639
-0.0016227	2.21163
-0.00153619	2.20632
-0.00144968	2.21675
-0.00136317	2.22951
-0.00127666	2.23736
-0.00119016	2.24373
-0.00110365	2.24759
-0.00101714	2.25859
-0.000930631	2.25981
-0.000844115	2.2536
-0.000757607	2.24662
-0.000671098	2.24003
-0.00058459	2.23232
-0.000498082	2.23836
-0.000411574	2.24413
-0.000325066	2.25093
-0.000238557	2.2564
0	2.27971
7.5959e-05	2.26908
0.000151926	2.26094
0.000227885	2.26073
0.000303852	2.26117
0.000379811	2.26339
0.00045577	2.26467
0.000531738	2.25983
0.000607697	2.24898
0.000683664	2.2402
0.000759623	2.23829
0.000835582	2.23352
0.000911549	2.22083
0.000987508	2.21217
0.00106348	2.207
0.00113943	2.19565
0.00121539	2.18745
0.00129139	2.18462
0.0013673	2.19876
0.00144328	2.21985
0.00151926	2.23715
0.00159525	2.2402
0.00167115	2.23873
0.00174713	2.23702
0.00214336	2.23881
0.00221541	2.22966
0.00228746	2.22427
0.00235943	2.21844
0.00243148	2.21115
0.00250352	2.20327
0.00257557	2.2032
0.00264762	2.20927
0.00271959	2.20288
0.00279164	2.19367
0.00286369	2.18526
0.00293574	2.1823
0.00300779	2.18128
0.00307975	2.18135
0.0031518	2.18205
0.00322385	2.18065
0.0032959	2.17238
0.00336795	2.14858
0.00343992	2.143
0.00351197	2.14042
0.00358402	2.1419
0.00365607	2.14286
0.00372811	2.1456
0.00380008	2.14856
0.00381893	2.14864
0.00390811	2.15646
0.0039973	2.16433
0.00408648	2.18079
0.00417566	2.17989
0.00426484	2.16991
0.00435402	2.1545
0.0044432	2.13984
0.00453238	2.13077
0.00462156	2.12632
0.00471074	2.12446
0.00479992	2.12153
0.0048891	2.11802
0.00497828	2.11682
0.00506754	2.11495
0.00515672	2.10814
0.0052459	2.09503
0.00533508	2.08464
0.00542426	2.08455
0.00551344	2.08626
0.00533885	2.08466
0.0054409	2.0844
0.00554295	2.08976
0.00564508	2.09602
0.00574713	2.09119
0.00584918	2.08623
0.00595123	2.08446
0.00605336	2.06239
0.00615541	2.05232
0.00625746	2.05244
0.00635951	2.05326
0.00646164	2.05303
0.00656369	2.05238
0.00666574	2.04634
0.00676779	2.03693
0.00686992	2.03039
0.00697197	2.03109
0.00707402	2.0345
0.00717607	2.03712
0.0072782	2.03802
0.00690484	2.03044
0.00698107	2.03134
0.0070573	2.03359
0.00713352	2.03686
0.00720975	2.0373
0.00728598	2.0381
0.00736221	2.03731
0.00743844	2.02648
0.00751467	2.02103
0.0075909	2.02352
0.00766705	2.0326
0.00774328	2.04556
0.00781951	2.04627
0.00789574	2.03314
0.00797197	2.01077
0.0080482	2.0002
0.00812443	1.99969
0.00820066	1.99664
0.00840926	1.98285
0.00847541	1.98765
0.00854156	1.98259
0.0086077	1.97558
0.00867377	1.96912
0.00873992	1.96754
0.00880607	1.96896
0.00887221	1.97077
0.00893836	1.9722
0.00900451	1.97109
0.00907066	1.9676
0.00913672	1.96622
0.00920287	1.96933
0.00926902	1.98331
0.00933516	1.99666
0.00940131	2.00751
0.00946746	2.01603
0.00953361	2.02053
0.00971164	2.00828
0.00979492	2.00222
0.0098782	2.0033
0.00996148	1.9964
0.0100448	1.98488
0.010128	1.97451
0.0102113	1.97354
0.0102946	1.97369
0.010378	1.97679
0.0104612	1.97178
0.0105445	1.96317
0.0106278	1.95111
0.0107111	1.93044
0.0107943	1.93006
0.0108776	1.94369
0.0109609	1.96153
0.0111177	1.98327
0.0111939	1.98084
0.0112701	1.97311
0.0113463	1.96135
0.0114225	1.95169
0.0114987	1.95172
0.0115748	1.95181
0.0116511	1.95114
0.0117272	1.95421
0.0118034	1.95074
0.0118796	1.94876
0.0119558	1.94993
0.012032	1.964
0.0121082	1.9628
0.0121843	1.95924
0.0122606	1.96025
0.0122516	1.961
0.0123176	1.9562
0.0123837	1.94932
0.0124497	1.94802
0.0125157	1.94797
0.0125818	1.95238
0.0126479	1.9591
0.0127139	1.96083
0.0127799	1.96148
0.012846	1.96307
0.012912	1.96808
0.0129781	1.96858
0.0130442	1.95913
0.0131102	1.95594
0.0133407	1.92648
0.013436	1.93118
0.0135311	1.93859
0.0136264	1.94129
0.0137216	1.947
0.0138168	1.9562
0.013912	1.96626
0.0140072	1.95365
0.0141025	1.94138
0.0141976	1.93475
0.0142929	1.92995
0.014388	1.93327
0.0144833	1.94246
0.0145784	1.94858
0.0145866	1.9486
0.0146644	1.94321
0.0147423	1.93504
0.0148202	1.93405
0.014898	1.93535
0.0149759	1.92928
0.0150538	1.92776
0.0151316	1.92695
0.0152095	1.92238
0.0152874	1.91272
0.0153652	1.90556
0.0154431	1.91119
0.015521	1.91648
0.0155989	1.91909
0.0157992	1.92022
0.0158943	1.91607
0.0159894	1.91233
0.0160845	1.91533
0.0161796	1.90781
0.0162747	1.89411
0.0163698	1.88792
0.0164649	1.88989
0.01656	1.8977
0.0166551	1.9012
0.0167502	1.90149
0.0168453	1.90233
0.0169404	1.91195
0.0170355	1.91645
0.0170496	1.91648
0.0171348	1.91896
0.0172201	1.92572
0.0173053	1.9233
0.0173907	1.90774
0.0174759	1.89121
0.0175611	1.88139
0.0176464	1.88265
0.0177316	1.87997
0.0178169	1.87165
0.0179021	1.86316
0.0179874	1.86225
0.0180727	1.86702
0.018158	1.87477
0.0182432	1.88625
0.0183284	1.89791
0.0182193	1.88234
0.018303	1.89685
0.0183867	1.89674
0.0184704	1.90046
0.0185541	1.90514
0.0186377	1.90392
0.0187214	1.89641
0.0188051	1.88809
0.0188888	1.88097
0.0189725	1.89517
0.0190561	1.8969
0.0191398	1.89987
0.0192235	1.9061
0.0193072	1.90659
0.0192123	1.90522
0.0192949	1.90645
0.0193775	1.91857
0.0194602	1.9191
0.0195429	1.90731
0.0196255	1.8954
0.0197081	1.88872
0.0197908	1.88513
0.0198734	1.88684
0.0199561	1.88913
0.0200387	1.90291
0.0201214	1.90944
0.0202274	1.89412
0.0202961	1.88913
0.0203647	1.88239
0.0204334	1.87975
0.020502	1.87749
0.0205707	1.87588
0.0206393	1.87774
0.020708	1.8796
0.0207767	1.88387
0.0208454	1.89337
0.020914	1.90403
0.0209827	1.91351
0.0212997	1.89689
0.0213884	1.88384
0.021477	1.8836
0.0215657	1.88891
0.0216543	1.90042
0.021743	1.87721
0.0218316	1.86446
0.0219202	1.86543
0.0220089	1.87787
0.0220975	1.88584
0.0221861	1.88534
0.0222748	1.89119
0.0226338	1.87768
0.0226917	1.88007
0.0227496	1.88347
0.0228075	1.88983
0.0228655	1.89357
0.0229234	1.89594
0.0229813	1.89664
0.0230393	1.89855
0.0230972	1.90098
0.0231551	1.90337
0.023213	1.89215
0.023271	1.88297
0.0233289	1.87367
0.0233868	1.86737
0.0234448	1.8727
0.0235027	1.88201
0.0238002	1.87238
0.0238737	1.86903
0.0239472	1.87002
0.0240207	1.87345
0.0240942	1.87543
0.0241677	1.87886
0.0242412	1.88079
0.0243147	1.88102
0.0243882	1.87637
0.0244617	1.8706
0.0245352	1.8667
0.0246087	1.86396
0.0246822	1.86568
0.0247557	1.86685
0.0252516	1.85818
0.0253346	1.84798
0.0254176	1.83791
0.0255007	1.83979
0.0255837	1.8431
0.0256667	1.84488
0.0257498	1.85204
0.0258328	1.86088
0.0259158	1.85996
0.0259988	1.8458
0.0260818	1.83417
0.0261648	1.8369
0.0262479	1.84921
0.0263309	1.85189
0.0264139	1.84239
0.026497	1.84013
0.02658	1.84342
0.026663	1.85991
0.0266152	1.84891
0.0266984	1.86834
0.0267818	1.88355
0.0268651	1.89461
0.0269484	1.90194
0.0270317	1.89874
0.027115	1.88662
0.0271983	1.87805
0.0272816	1.86763
0.0273649	1.8668
0.0274482	1.87393
0.0275315	1.8813
0.0276148	1.87793
0.0276981	1.86762
0.0277814	1.86283
0.0278648	1.86392
0.0281601	1.8538
0.028238	1.84237
0.0283161	1.83674
0.028394	1.83473
0.028472	1.8357
0.02855	1.84026
0.028628	1.83758
0.0287059	1.84268
0.0287839	1.84897
0.0288619	1.85064
0.0289398	1.84946
0.0290178	1.85127
0.0290958	1.85457
0.0291738	1.85736
0.0292517	1.86017
0.0293298	1.86559
0.0294077	1.85602
0.0294857	1.85645
0.0295839	1.85486
0.0296744	1.84772
0.0297651	1.84483
0.0298557	1.8447
0.0299463	1.83898
0.0300369	1.84156
0.0301275	1.84911
0.0302181	1.85888
0.0303088	1.85364
0.0303993	1.84793
0.03049	1.84113
0.0305806	1.84605
0.0306712	1.84908
0.0307618	1.84002
0.0308525	1.82967
0.030943	1.82169
0.0310337	1.82422
0.0311243	1.8276
0.0313934	1.84939
0.0314985	1.85908
0.0316036	1.86199
0.0317087	1.86586
0.0318138	1.86444
0.0319189	1.85371
0.0320239	1.83562
0.032129	1.83986
0.0322341	1.84715
0.0323392	1.85237
0.0324443	1.85281
0.0325493	1.84551
0.0326544	1.83423
0.0327594	1.83098
0.0328645	1.83489
0.0329696	1.83146
0.0330747	1.83375
0.0331798	1.84525
0.0332848	1.85852
0.0333899	1.86234
0.0333556	1.86353
0.0334241	1.86153
0.0334927	1.85298
0.0335612	1.84708
0.0336298	1.84609
0.0336984	1.83869
0.0337669	1.83342
0.0338354	1.83194
0.033904	1.83985
0.0339725	1.84549
0.0340411	1.84785
0.0341097	1.84994
0.0341782	1.85772
0.0342467	1.86335
0.0343152	1.86008
0.0343839	1.85136
0.0344524	1.84841
0.0345209	1.85106
0.0345895	1.85206
0.034658	1.84876
0.0347266	1.83947
0.0347952	1.83363
0.0348637	1.82776
0.0349322	1.82721
0.0361164	1.83729
0.0362039	1.85177
0.0362915	1.84734
0.0363791	1.84027
0.0364666	1.83629
0.0365542	1.83255
0.0366417	1.8259
0.0367293	1.81675
0.0368168	1.80726
0.0369044	1.80761
0.036992	1.8118
0.0370795	1.81796
0.037167	1.82931
0.0372546	1.81035
0.0373421	1.80819
0.0374298	1.80724
0.0375173	1.81195
0.0376048	1.81654
0.0376924	1.82423
0.0377799	1.83504
0.0378675	1.83938
0.0379551	1.84209
0.0380426	1.84967
0.0381302	1.85653
0.0382177	1.86125
0.0383052	1.85404
0.0383928	1.84434
0.0384804	1.83708
0.038568	1.83721
0.0386555	1.83351
0.038743	1.83078
0.0388306	1.8322
0.0389181	1.83247
0.0390057	1.84254
0.0392027	1.82935
0.0393008	1.81506
0.0393989	1.80796
0.039497	1.80685
0.0395951	1.80378
0.0396932	1.80867
0.0397913	1.81296
0.0398894	1.82204
0.0399875	1.82885
0.0400856	1.83285
0.0401837	1.83953
0.0402818	1.84303
0.0403799	1.83714
0.040478	1.82386
0.0405761	1.81379
0.0406742	1.81184
0.0407723	1.81556
0.0408704	1.81026
0.0409685	1.80255
0.0410666	1.804
0.0411647	1.81279
0.0412628	1.81279
0.0413609	1.80596
0.041459	1.80802
0.0415571	1.81962
0.0416552	1.8242
0.0417533	1.81575
0.0418514	1.80417
0.0419495	1.80378
0.0420476	1.81109
0.0421457	1.80994
0.0422438	1.80937
0.0423419	1.81151
0.04244	1.8197
0.0425381	1.82906
0.0426362	1.83
0.0425229	1.82841
0.042628	1.8299
0.0427332	1.83598
0.0428383	1.83895
0.0429434	1.83625
0.0430486	1.81771
0.0431538	1.79867
0.0432589	1.79565
0.0433641	1.80356
0.0434692	1.81251
0.0435743	1.81462
0.0436795	1.81774
0.0437847	1.81377
0.0438898	1.80444
0.0439949	1.80505
0.0441001	1.81512
0.0442052	1.82498
0.0443104	1.82026
0.0444156	1.81906
0.0445207	1.82038
0.0446258	1.80741
0.044731	1.80446
0.0448361	1.80142
0.0449413	1.79997
0.0450465	1.7942
0.0451516	1.78191
0.0452567	1.77124
0.0453619	1.7663
0.045467	1.77045
0.0455722	1.79426
0.0456774	1.80742
0.0457825	1.82635
0.0458876	1.83615
0.0459928	1.83622
0.046098	1.8346
0.0462031	1.82688
0.0463082	1.80846
0.0464134	1.79998
0.0465185	1.80401
0.0466237	1.80181
0.0464886	1.80525
0.046572	1.80293
0.0466555	1.80116
0.0467389	1.79816
0.0468223	1.78658
0.0469057	1.7762
0.0469892	1.77206
0.0470725	1.77284
0.047156	1.77372
0.0472394	1.77303
0.0473229	1.77301
0.0474062	1.79113
0.0474897	1.80756
0.0475731	1.82241
0.0476566	1.80768
0.0477399	1.7863
0.0478234	1.77201
0.0479068	1.77065
0.0479902	1.77568
0.0480736	1.78247
0.048157	1.79005
0.0482405	1.78846
0.0483239	1.78229
0.0484073	1.77693
0.0484907	1.77267
0.0485742	1.76697
0.0486576	1.76134
0.048741	1.77163
0.0488244	1.78268
0.0489079	1.78905
0.0489913	1.7937
0.0490747	1.80656
0.0491581	1.80515
0.0492416	1.80172
0.049325	1.80064
0.0494084	1.79563
0.0494918	1.79239
0.0495752	1.79047
0.0496587	1.79004
0.049742	1.78666
0.0498255	1.78768
0.0499089	1.78987
0.0499924	1.78629
0.0500757	1.78545
0.0501592	1.8051
0.0502426	1.82126
0.0503261	1.82332
0.0504094	1.81257
0.0506917	1.77007
0.0507847	1.76395
0.0508777	1.75888
0.0509707	1.75825
0.0510637	1.76216
0.0511566	1.77106
0.0512497	1.78955
0.0513426	1.78349
0.0514357	1.78236
0.0515286	1.79244
0.0516216	1.80792
0.0517146	1.80144
0.0518076	1.79362
0.0519006	1.79308
0.0519936	1.79212
0.0520866	1.79624
0.0521796	1.79281
0.0522725	1.78906
0.0523656	1.78761
0.0524585	1.78896
0.0525516	1.7883
0.0526445	1.78074
0.0527375	1.7793
0.0528305	1.78123
0.0529235	1.78014
0.0530165	1.77564
0.0531095	1.77171
0.0532025	1.77734
0.0532955	1.77728
0.0533884	1.77938
0.0534815	1.77744
0.0535744	1.76898
0.0536674	1.76775
0.0537604	1.77491
0.0538534	1.78297
0.0539464	1.80219
0.0540393	1.79568
0.0541324	1.76499
0.0542253	1.76498
0.0543184	1.77495
0.0544113	1.78822
0.0545043	1.79654
0.0545973	1.78199
0.0546903	1.7742
0.0547833	1.77278
0.0548763	1.76513
0.0549693	1.75408
0.0550623	1.75997
0.0551552	1.77595
0.0552483	1.78296
0.0552135	1.78279
0.0552922	1.77434
0.0553709	1.76655
0.0554496	1.77549
0.0555283	1.78032
0.055607	1.78154
0.0556857	1.77596
0.0557644	1.76457
0.0558431	1.76626
0.0559218	1.76534
0.0560005	1.77236
0.0560792	1.77219
0.0561579	1.77679
0.0562366	1.78392
0.0563152	1.78673
0.0563939	1.78386
0.0564726	1.77403
0.0565513	1.76381
0.05663	1.76926
0.0567087	1.77686
0.0567875	1.7832
0.0568661	1.78097
0.0569448	1.76773
0.0570235	1.75136
0.0571022	1.7396
0.0571809	1.74181
0.0572596	1.75387
0.0573383	1.75008
0.057417	1.73099
0.0574957	1.73358
0.0575743	1.74648
0.057653	1.75618
0.0577318	1.74706
0.0578105	1.74465
0.0578892	1.73457
0.0579679	1.73378
0.0580466	1.74921
0.0581252	1.7663
0.0582039	1.77359
0.0582826	1.76959
0.0583613	1.74865
0.05844	1.73743
0.0585187	1.75104
0.0585974	1.77999
0.0586761	1.77719
0.0587548	1.75986
0.0588335	1.74486
0.0589122	1.74037
0.0589909	1.73626
0.0590696	1.73859
0.0591483	1.74516
0.059227	1.76046
0.0593057	1.76236
0.0593843	1.76892
0.059179	1.74887
0.0592529	1.76423
0.0593267	1.76377
0.0594006	1.77154
0.0594744	1.77927
0.0595482	1.77995
0.059622	1.76575
0.0596959	1.74966
0.0597698	1.73852
0.0598436	1.74235
0.0599175	1.78523
0.0599913	1.78882
0.0600652	1.76885
0.0601389	1.74384
0.0602128	1.72707
0.0602866	1.74253
0.0603605	1.76174
0.0604343	1.76799
0.0605082	1.75385
0.060582	1.73688
0.0606559	1.73696
0.0607297	1.74835
0.0608035	1.76035
0.0608774	1.76625
0.0609512	1.76848
0.0610251	1.76245
0.0610989	1.75871
0.0611728	1.75466
0.0612466	1.74985
0.0613204	1.75129
0.0613943	1.76099
0.0614681	1.74887
0.061542	1.73435
0.0616158	1.72932
0.0616897	1.73339
0.0617635	1.74755
0.0618374	1.76078
0.0619112	1.75167
0.061985	1.7553
0.0620589	1.75901
0.0621327	1.75856
0.0622066	1.73792
0.0622804	1.75886
0.0623543	1.75338
0.0624281	1.7498
0.062502	1.73659
0.0625757	1.74114
0.0626496	1.74177
0.0626643	1.73706
0.0627299	1.74454
0.0627954	1.74693
0.062861	1.76473
0.0629265	1.76236
0.062992	1.75262
0.0630575	1.73771
0.0631231	1.72312
0.0631886	1.71948
0.0632542	1.72255
0.0633197	1.72432
0.0633852	1.72022
0.0634507	1.70878
0.0635163	1.7002
0.0635818	1.7125
0.0636474	1.73328
0.0637129	1.74393
0.0637784	1.74439
0.0638439	1.73547
0.0639095	1.72868
0.063975	1.69375
0.0640406	1.70383
0.0641061	1.70336
0.0641716	1.71983
0.0642371	1.76239
0.0643027	1.77393
0.0643682	1.77161
0.0644338	1.74804
0.0644993	1.72825
0.0645648	1.73135
0.0646303	1.74382
0.0646959	1.70035
0.0647614	1.7169
0.064827	1.72807
0.0648925	1.71318
0.064958	1.72543
0.0650236	1.71068
0.0650891	1.71099
0.0651547	1.70601
0.0652202	1.69855
0.0652857	1.70162
0.0653512	1.72585
0.065637	1.72743
0.0657267	1.72101
0.0658165	1.70486
0.0659062	1.7386
0.0659959	1.75649
0.0660857	1.81491
0.0661754	1.78903
0.0662652	1.72461
0.0663549	1.65394
0.0664447	1.6091
0.0665344	1.62684
0.0666242	1.69648
0.0667139	1.76972
0.0668036	1.76619
0.0668934	1.70069
0.0669831	1.65063
0.0670729	1.68597
0.0671626	1.77785
0.0672524	1.7232
0.067342	1.72422
0.0674318	1.68334
0.0675216	1.65373
0.0676113	1.696
0.0677011	1.74285
0.0677908	1.7696
0.0678806	1.79255
0.0679703	1.7646
0.06806	1.67086
0.0681498	1.68341
0.0682395	1.74133
0.0683293	1.72358
0.068419	1.65429
0.0685088	1.67947
0.0685985	1.68592
0.0686882	1.70144
0.068778	1.73808
0.0684043	1.65792
0.0684982	1.65462
0.0685921	1.66102
0.068686	1.69393
0.0687799	1.73787
0.0688738	1.79233
0.0689677	1.82048
0.0690616	1.8007
0.0691555	1.73579
0.0692493	1.64251
0.0693432	1.58122
0.0694371	1.61057
0.069531	1.72472
0.0696249	1.79449
0.0697188	1.8363
0.0698127	1.84813
0.0699066	1.78867
0.0700005	1.70202
0.0700943	1.62377
0.0701882	1.59124
0.0702821	1.62369
0.070376	1.69596
0.0704699	1.77306
0.0705638	1.81921
0.0706577	1.76565
0.0707516	1.68065
0.0708455	1.60351
0.0709393	1.56412
0.0710332	1.58516
0.0711271	1.66518
0.071221	1.76776
0.0713149	1.83875
0.0710254	1.58966
0.071117	1.68296
0.0712087	1.75561
0.0713003	1.80182
0.071392	1.81857
0.0714836	1.79895
0.0715752	1.76523
0.0716669	1.7327
0.0717585	1.6962
0.0718502	1.6425
0.0719419	1.57031
0.0720335	1.55829
0.0721252	1.59471
0.0722168	1.66051
0.0723084	1.74801
0.0724001	1.83601
0.0724917	1.87345
0.0725834	1.8523
0.072675	1.786
0.0727666	1.69316
0.0728583	1.60204
0.0729499	1.54479
0.0730416	1.54234
0.0731332	1.59593
0.0732248	1.69276
0.0733165	1.79273
0.0734081	1.86777
0.0734998	1.89262
0.0735915	1.86181
0.0736831	1.77496
0.0737748	1.65265
0.0738664	1.55123
0.073462	1.88765
0.0735739	1.87234
0.0736856	1.77207
0.0737974	1.62722
0.0739092	1.5226
0.0740209	1.50388
0.0741327	1.56746
0.0742445	1.62416
0.0743563	1.70333
0.074468	1.78221
0.0745798	1.81995
0.0746916	1.80688
0.0748034	1.75408
0.0749152	1.68018
0.0750266	1.63408
0.0751389	1.63774
0.0752504	1.69166
0.0753619	1.76322
0.0754742	1.813
0.0755857	1.82119
0.075698	1.88898
0.0758094	1.87946
0.0759209	1.76992
0.0760332	1.65594
0.0761447	1.63541
0.0762561	1.72087
0.0763684	1.85553
0.0764799	1.9398
0.0765922	1.92127
0.0767037	1.79668
0.075975	1.70915
0.076034	1.65558
0.0760939	1.62855
0.0761529	1.6377
0.0762127	1.67846
0.0762717	1.73971
0.0763316	1.81131
0.0763906	1.88117
0.0764504	1.92854
0.0765094	1.94414
0.0765693	1.93142
0.0766283	1.8876
0.0766881	1.81598
0.0767471	1.74209
0.076807	1.68008
0.076866	1.64536
0.0769258	1.6424
0.0769848	1.67237
0.0770439	1.73339
0.0771037	1.82687
0.0771627	1.87229
0.0772225	1.87434
0.0772816	1.84132
0.0773414	1.7805
0.0774004	1.70433
0.0774602	1.62678
0.0775193	1.57363
0.0775791	1.54766
0.0783045	1.58719
0.0783906	1.53117
0.0784766	1.5338
0.0785627	1.60451
0.0786488	1.70208
0.0787348	1.78998
0.0788209	1.82476
0.078907	1.80348
0.078993	1.73588
0.0790791	1.65423
0.0791652	1.58876
0.0792512	1.57388
0.0793373	1.59583
0.0794234	1.65912
0.0795094	1.74262
0.0795955	1.80661
0.0796816	1.80614
0.0797676	1.76459
0.0798537	1.70594
0.0799398	1.64464
0.0800258	1.60416
0.0801119	1.57743
0.080198	1.59456
0.080284	1.66053
0.0803701	1.74827
0.0804561	1.79752
0.0805422	1.79515
0.0806283	1.76777
0.0806734	1.7445
0.0807504	1.70468
0.0808275	1.64314
0.0809053	1.60954
0.0809824	1.60974
0.0810594	1.62539
0.0811365	1.6473
0.0812135	1.67957
0.0812914	1.83681
0.0813684	1.84132
0.0814455	1.79679
0.0815225	1.68726
0.0815996	1.60304
0.0816775	1.55568
0.0817545	1.5468
0.0818316	1.55707
0.0819086	1.58012
0.0819857	1.61204
0.0820635	1.63403
0.0821406	1.64316
0.0822176	1.65303
0.0822947	1.65409
0.0823717	1.74328
0.0824496	1.89526
0.0825266	1.7477
0.0826037	1.82563
0.0826807	1.89548
0.0827578	1.92232
0.0827971	1.85913
0.0828602	1.74954
0.0829242	1.63828
0.0829873	1.53658
0.0830512	1.4489
0.0831143	1.38399
0.0831783	1.3516
0.0832414	1.35618
0.0833045	1.39168
0.0833684	1.46053
0.0834316	1.56203
0.0834955	1.67493
0.0835586	1.79015
0.0836225	1.90214
0.0836857	1.99721
0.0837488	2.05733
0.0838127	2.07705
0.0838758	2.06274
0.0839398	2.0096
0.0840029	1.91778
0.084066	1.81094
0.0841299	1.69429
0.084193	1.5789
0.084257	1.47453
0.0843201	1.39161
0.084384	1.34001
0.0845094	1.3331
0.0845807	1.39279
0.084652	1.49116
0.0847234	1.61819
0.0847955	1.75639
0.0848668	1.88249
0.0849381	1.9895
0.0850094	2.05971
0.0850807	2.08747
0.085152	2.06496
0.0852234	1.99521
0.0852947	1.88688
0.085366	1.75719
0.0854373	1.62089
0.0855086	1.49621
0.0855799	1.39884
0.0856512	1.33593
0.0857225	1.31474
0.0857939	1.33546
0.0858652	1.3995
0.0861037	1.8178
0.0861701	1.93603
0.0862357	2.03002
0.0863012	2.09288
0.0863676	2.12182
0.0864332	2.11273
0.0864988	2.05887
0.0865652	1.97501
0.0866307	1.86606
0.0866963	1.74602
0.0867627	1.62138
0.0868283	1.50602
0.0868947	1.40593
0.0869602	1.33955
0.0870258	1.30795
0.0870922	1.30707
0.0871578	1.35099
0.0872234	1.41903
0.0872898	1.51618
0.0873553	1.63937
0.0875332	2.00258
0.0876078	2.10746
0.0876824	2.16228
0.087757	2.16604
0.0878324	2.10474
0.087907	2.00537
0.0879816	1.87896
0.0880561	1.73958
0.0881307	1.59589
0.0882053	1.47281
0.0882799	1.41048
0.0883545	1.41103
0.0884291	1.42882
0.0885037	1.46151
0.0885783	1.50654
0.0886529	1.56318
0.0889734	1.7401
0.0890455	1.72946
0.0891184	1.69516
0.0891906	1.64612
0.0892635	1.5833
0.0893365	1.50986
0.0894086	1.44934
0.0894816	1.39368
0.0895537	1.34788
0.0896266	1.32243
0.0896988	1.34408
0.0897717	1.4011
0.0898439	1.4903
0.0899168	1.60309
0.0899898	1.71435
0.0900619	1.77643
0.0901348	1.78341
0.090207	1.73563
0.0904225	1.40034
0.0905037	1.312
0.090584	1.27353
0.0906643	1.29443
0.0907447	1.37532
0.090825	1.49728
0.0909053	1.61828
0.0909857	1.72364
0.091066	1.81403
0.0911463	1.88124
0.0912266	1.91178
0.091307	1.88569
0.0913881	1.8088
0.0914684	1.69892
0.0915488	1.60175
0.0916291	1.53338
0.0917094	1.50666
0.0917898	1.51186
0.0919398	1.65037
0.0920111	1.73942
0.0920824	1.84057
0.0921537	1.92738
0.092225	1.97166
0.0922971	1.95661
0.0923684	1.88977
0.0924398	1.77876
0.0925111	1.63643
0.0925824	1.51984
0.0926545	1.44864
0.0927258	1.42458
0.0927971	1.44266
0.0928684	1.49945
0.0929406	1.58289
0.0930119	1.69843
0.0930832	1.83313
0.0931545	1.94978
0.0933193	1.99929
0.0933693	1.94017
0.0934193	1.87215
0.0934693	1.79081
0.0935193	1.6881
0.0935693	1.5913
0.0936201	1.51589
0.0936701	1.45639
0.0937201	1.40873
0.0937701	1.39463
0.0938201	1.40322
0.0938701	1.42465
0.0939209	1.47283
0.0939709	1.54229
0.0940209	1.62698
0.0940709	1.50335
0.0945881	1.74336
0.0946881	1.75558
0.0947873	1.74448
0.0948873	1.74235
0.0949865	1.76004
0.0950865	1.82758
0.0951865	1.92477
0.0952857	1.83889
0.0953857	1.75889
0.0954848	1.56543
0.0955848	1.71785
0.095684	1.39419
0.095784	1.41383
0.0958832	1.31099
0.0959832	1.41613
0.0960824	1.58238
0.0958898	1.3172
0.0959832	1.41613
0.0960766	1.57055
0.0961709	1.75843
0.0962643	1.93871
0.0963578	2.09021
0.0964512	2.18377
0.0965447	2.2034
0.0966389	2.15679
0.0967324	2.04543
0.0968258	1.88917
0.0969193	1.71988
0.0970127	1.56172
0.0971061	1.42572
0.0972004	1.32531
0.0972939	1.28831
0.0973652	1.29003
0.0974398	1.32533
0.0975143	1.38983
0.0975889	1.48459
0.0976635	1.59916
0.0977373	1.72009
0.0978119	1.86618
0.0978865	1.98915
0.0979611	2.09254
0.0980357	2.16994
0.0981102	2.20832
0.0981848	2.20006
0.0982594	2.13875
0.098334	2.05762
0.0984086	1.95727
0.0984832	1.836
0.0987684	1.41624
0.0988406	1.35168
0.0989127	1.30949
0.0989848	1.29263
0.099057	1.30658
0.0991291	1.3698
0.0992012	1.45452
0.0992734	1.55425
0.0993447	1.66415
0.0994168	1.78835
0.0994889	1.90869
0.0995611	2.01752
0.0996332	2.11163
0.0997053	2.17198
0.0997775	2.20135
0.0998496	2.1891
0.0999217	2.14452
0.0999939	2.06775
0.100721	1.30177
0.100812	1.47934
0.100904	1.70965
0.100995	1.95881
0.101086	2.20128
0.101177	2.36975
0.101269	2.4622
0.10136	2.47973
0.101452	2.41415
0.101544	2.26252
0.101635	2.04387
0.101727	1.78603
0.101818	1.54355
0.101909	1.34572
0.102	1.2085
0.102092	1.15186
0.102184	1.1471
0.102275	1.20877
0.102367	1.35021
0.102458	1.52676
0.10255	1.72576
0.102641	1.93709
0.102743	2.17202
0.102827	2.33338
0.10291	2.42904
0.102994	2.44664
0.103077	2.39193
0.103162	2.26706
0.103245	2.09685
0.103329	1.90827
0.103413	1.70522
0.103496	1.51276
0.10358	1.3431
0.103664	1.22828
0.103747	1.15949
0.103831	1.13824
0.103915	1.17352
0.103999	1.2618
0.104082	1.39918
0.104166	1.56685
0.10425	1.76297
0.104333	1.96905
0.104417	2.15321
0.1045	2.30572
0.104584	2.40791
0.104668	2.44285
0.104843	2.30097
0.104915	2.1773
0.104986	2.03282
0.105058	1.86552
0.105129	1.69868
0.1052	1.54247
0.105273	1.40185
0.105344	1.28198
0.105415	1.19704
0.105486	1.14852
0.105559	1.13688
0.10563	1.16061
0.105701	1.22357
0.105773	1.31749
0.105845	1.43054
0.105916	1.564
0.105987	1.71447
0.106059	1.87711
0.10613	2.04164
0.106202	2.20679
0.106273	2.33271
0.106345	2.39756
0.106416	2.4271
0.106488	2.41306
0.106559	2.35162
0.106631	2.03595
0.106704	1.80813
0.106799	1.53927
0.106895	1.26857
0.106991	1.10539
0.107086	1.01987
0.107182	1.01029
0.107278	1.06022
0.107374	1.18117
0.10747	1.37942
0.107565	1.65561
0.107661	1.94566
0.107757	2.24645
0.107853	2.42024
0.107949	2.5913
0.108045	2.71118
0.108141	2.55037
0.108236	1.8235
0.108332	1.69147
0.108427	1.56571
0.108523	1.4564
0.108619	1.37519
0.108715	1.31952
0.108248	1.807
0.108332	1.6903
0.108417	1.5791
0.108502	1.4774
0.108586	1.39777
0.108671	1.33885
0.108756	1.3079
0.108841	1.30953
0.108925	1.3452
0.10901	1.42257
0.109095	1.52935
0.109179	1.6598
0.109264	1.80193
0.109349	1.93515
0.109433	2.04921
0.109518	2.14514
0.109603	2.21295
0.109687	2.23238
0.109591	2.20508
0.109649	2.23233
0.109708	2.23085
0.109766	2.19993
0.109824	2.15399
0.109883	2.08872
0.109941	2.01496
0.11	1.93634
0.110059	1.85301
0.110118	1.77541
0.110176	1.70377
0.110235	1.63464
0.110293	1.57905
0.110352	1.52372
0.11041	1.46356
0.110468	1.42966
0.110601	1.37393
0.110668	1.35863
0.110735	1.35942
0.110801	1.37771
0.110868	1.42057
0.110935	1.49427
0.111001	1.57811
0.111068	1.67234
0.111135	1.77649
0.111201	1.88195
0.111268	1.98213
0.111335	2.07139
0.111401	2.14375
0.111468	2.19497
0.111469	2.19564
0.111552	2.21459
0.111634	2.19278
0.111717	2.12656
0.111799	2.03939
0.111882	1.95341
0.111964	1.85725
0.112046	1.6734
0.112128	1.50385
0.112211	1.32812
0.112514	1.50318
0.1126	1.74425
0.112685	2.06368
0.112771	2.25796
0.112856	2.58042
0.112942	2.75239
0.113027	2.84882
0.113114	2.867
0.113199	2.81421
0.113285	1.91156
0.11337	2.05347
0.113456	2.05567
0.113504	2.09898
0.113577	1.7461
0.11365	1.74975
0.113723	1.50731
0.113795	1.5275
0.113868	1.61916
0.113941	1.10855
0.114014	1.11723
0.114086	1.5835
0.114159	1.57415
0.114232	1.5688
0.114305	1.58899
0.114411	1.64955
0.114497	1.71379
0.114583	1.76871
0.114669	1.82053
0.114755	1.88417
0.114841	1.93172
0.114927	1.94481
0.115013	1.93848
0.115099	1.92307
0.115185	1.89596
0.115117	1.91516
0.115204	1.88417
0.115291	1.86606
0.115377	1.85261
0.115464	1.84029
0.115551	1.82965
0.115638	1.81757
0.115725	1.79899
0.115812	1.78232
0.115899	1.78209
0.115727	1.79877
0.115823	1.7835
0.115919	1.77992
0.116016	1.74333
0.116113	1.70279
0.116209	1.66942
0.116326	1.62079
0.116424	1.58976
0.116523	1.58087
0.11662	1.5924
0.116718	1.62436
0.116817	1.67122
0.116915	1.73213
0.117013	1.79368
0.116664	1.60955
0.11675	1.64173
0.116837	1.68488
0.116924	1.7376
0.117184	1.85908
0.117277	1.88617
0.11737	1.89009
0.117464	1.88298
0.117557	1.88045
0.11765	1.88247
0.117597	1.88427
0.117679	1.88646
0.11776	1.88625
0.117842	1.88478
0.117953	1.88295
0.118023	1.87896
0.118092	1.88135
0.118162	1.88
0.118232	1.87082
0.118301	1.85559
0.118509	1.77282
0.118578	1.71852
0.118649	1.67268
0.118719	1.63976
0.11879	1.61537
0.118859	1.59943
0.118828	1.60304
0.118908	1.61138
0.118987	1.6194
0.119067	1.60601
0.119427	1.37019
0.1195	1.29346
0.119573	1.21041
0.119645	1.13372
0.119718	1.0619
0.119791	0.998352
0.119759	1.02355
0.11983	0.967559
0.119901	0.92568
0.119972	0.896321
0.120295	0.869235
0.120379	0.86887
0.120464	0.868504
0.120548	0.868139
0.120633	0.867769
0.120718	0.867403
0.120852	0.86682
0.120932	0.866471
0.121013	0.866122
0.121092	0.865777
0.121173	0.865427
0.121253	0.865078
0.121333	0.864728
0.121413	0.864381
0.121166	0.865456
0.121248	0.865099
0.121329	0.864746
0.12141	0.864392
0.121768	0.862829
0.12186	0.862427
0.121952	0.862026
0.122044	0.861624
0.122136	0.861221
0.122228	0.860815
0.122064	0.861534
0.122151	0.861153
0.122238	0.860772
0.122324	0.860395
0.122702	0.882901
0.122782	1.06253
0.122864	1.36769
0.122945	1.67339
0.123025	1.8575
0.123106	1.86326
0.123187	1.66989
0.123268	1.37475
0.123015	1.84337
0.123091	1.88015
0.123167	1.73098
0.123242	1.47715
0.123605	1.09892
0.123679	1.37283
0.123753	1.69047
0.123827	1.88207
0.1239	1.90455
0.123974	1.77998
0.123928	1.87253
0.124018	1.67446
0.124109	1.50209
0.124199	1.38823
0.124414	1.82069
0.124502	2.11193
0.12459	2.19566
0.124677	2.0745
0.124765	1.89114
0.124853	1.83196
0.124805	1.81861
0.124876	1.88914
0.124945	2.12547
0.125015	2.45289
0.125089	2.7511
0.125181	2.93427
0.125273	2.82222
0.125365	2.35683
0.125521	1.46914
0.125604	1.20355
0.125686	1.13528
0.125769	1.21094
0.125853	1.35944
0.125936	1.51101
0.125856	1.36405
0.125928	1.49873
0.126	1.59394
0.126071	1.59925
0.126241	1.58659
0.12633	1.65587
0.126419	1.77265
0.126508	1.91747
0.126614	2.0698
0.126709	2.14124
0.126803	2.18485
0.126896	2.20315
[truncated: 25,859 more rows]

## Sheet: Fig3C_reference2
B	rhoxx
-0.0399325	2.29671
-0.0398589	2.30308
-0.0397853	2.32133
-0.0397117	2.34245
-0.0396381	2.36228
-0.0395645	2.36793
-0.039605	2.3545
-0.0395332	2.32803
-0.0394614	2.3095
-0.0393897	2.31423
-0.0391331	2.32422
-0.0390387	2.33103
-0.0389443	2.3386
-0.0388499	2.3443
-0.0387554	2.34465
-0.038661	2.33032
-0.0384038	2.32118
-0.0383044	2.32429
-0.0382049	2.32658
-0.0381054	2.31878
-0.0380059	2.31214
-0.0379065	2.30779
-0.037807	2.29904
-0.0377076	2.29188
-0.0374614	2.29987
-0.0373847	2.31214
-0.037308	2.32216
-0.0372313	2.34448
-0.0371545	2.35826
-0.0370778	2.3596
-0.0370011	2.35024
-0.0369244	2.33851
-0.0368476	2.3333
-0.0367709	2.32064
-0.0366942	2.30725
-0.0366175	2.31192
-0.0366316	2.31806
-0.0365596	2.3163
-0.0364876	2.30938
-0.0364156	2.31411
-0.0363436	2.32432
-0.0362717	2.31313
-0.0361996	2.30166
-0.0361276	2.30817
-0.0360557	2.31296
-0.0359837	2.31472
-0.0359476	2.30959
-0.0358588	2.31412
-0.03577	2.31773
-0.0356813	2.31367
-0.0355925	2.31489
-0.0355036	2.32186
-0.0354149	2.33384
-0.0353261	2.33887
-0.0352656	2.33439
-0.0351705	2.33435
-0.0350755	2.33333
-0.0349804	2.31384
-0.0348854	2.29976
-0.0347904	2.3032
-0.0346953	2.30697
-0.0346002	2.32061
-0.0346681	2.3335
-0.0345781	2.33639
-0.0344882	2.33682
-0.0343983	2.33879
-0.0343085	2.33686
-0.0342185	2.3399
-0.0341286	2.34856
-0.0340387	2.35313
-0.034007	2.34412
-0.033921	2.34223
-0.0338349	2.34585
-0.033749	2.34274
-0.033663	2.32677
-0.0335769	2.31403
-0.0335915	2.31182
-0.0334985	2.3164
-0.0334055	2.32197
-0.0333126	2.3355
-0.0332195	2.35011
-0.0331266	2.35229
-0.0330745	2.3389
-0.0329913	2.32098
-0.0329081	2.31788
-0.0328249	2.33015
-0.0327417	2.32282
-0.0326586	2.29366
-0.0326927	2.2806
-0.0326179	2.28989
-0.032543	2.30039
-0.0324681	2.30764
-0.032074	2.32104
-0.0319567	2.33
-0.0318395	2.32919
-0.0317223	2.32896
-0.031605	2.32789
-0.0314878	2.31827
-0.0313706	2.30127
-0.0312534	2.29171
-0.0313273	2.29709
-0.0312404	2.29574
-0.0311534	2.2934
-0.0310663	2.30917
-0.0309794	2.32716
-0.0308924	2.33197
-0.0308054	2.32172
-0.0307184	2.30927
-0.0306314	2.31356
-0.0305445	2.33351
-0.0306613	2.34448
-0.0305615	2.35156
-0.0304618	2.35202
-0.0303621	2.338
-0.0302623	2.32138
-0.0301626	2.30797
-0.0300629	2.29708
-0.0299631	2.29442
-0.0297893	2.30595
-0.0297067	2.32034
-0.0296241	2.32505
-0.0295416	2.31783
-0.029459	2.31497
-0.0293764	2.32002
-0.0292939	2.31545
-0.0292113	2.30474
-0.0291287	2.29719
-0.0290461	2.302
-0.029102	2.31373
-0.0290387	2.3289
-0.0289754	2.33474
-0.0289122	2.33614
-0.028849	2.34893
-0.0287857	2.36404
-0.0287224	2.35505
-0.0286591	2.33791
-0.0284652	2.32933
-0.0283908	2.32737
-0.0283164	2.32937
-0.0282421	2.31896
-0.0281677	2.31216
-0.0280933	2.32042
-0.028019	2.33241
-0.0279446	2.33495
-0.027999	2.3341
-0.0279141	2.33029
-0.0278293	2.33692
-0.0277444	2.34254
-0.0276595	2.33722
-0.0275746	2.33779
-0.027443	2.33433
-0.0273538	2.32962
-0.0272645	2.33085
-0.0271754	2.3357
-0.0270862	2.34205
-0.0269969	2.34551
-0.027147	2.34429
-0.0270657	2.34524
-0.0269843	2.33945
-0.026903	2.34663
-0.0267307	2.35057
-0.0266485	2.35201
-0.0265662	2.36096
-0.026484	2.36304
-0.0263784	2.35357
-0.0262902	2.33603
-0.026202	2.32832
-0.0261138	2.32566
-0.0260076	2.32835
-0.0259134	2.33408
-0.025819	2.33977
-0.0257248	2.34898
-0.0256305	2.35285
-0.0255362	2.34548
-0.0257031	2.33353
-0.0256258	2.322
-0.0253629	2.30965
-0.0252745	2.31478
-0.0251861	2.3276
-0.0250977	2.33568
-0.024924	2.34386
-0.0248362	2.35147
-0.0247485	2.35993
-0.0246607	2.36986
-0.0245729	2.36919
-0.0244852	2.35889
-0.0245556	2.35275
-0.0244579	2.36022
-0.0243602	2.37467
-0.0242625	2.37732
-0.0240829	2.37137
-0.0240083	2.36425
-0.0239337	2.35265
-0.0238591	2.34107
-0.0237845	2.32487
-0.0237099	2.31465
-0.0236527	2.31842
-0.0235592	2.3233
-0.0234656	2.33314
-0.0233721	2.34089
-0.0232785	2.32643
-0.0231849	2.31669
-0.0232911	2.31488
-0.0232277	2.31202
-0.0231644	2.31111
-0.023101	2.31252
-0.0228408	2.30692
-0.022779	2.30733
-0.0227174	2.31096
-0.0226557	2.31201
-0.0225477	2.31652
-0.0224613	2.3298
-0.0223749	2.33854
-0.0222885	2.33573
-0.0221828	2.33408
-0.0221061	2.33113
-0.0220293	2.32995
-0.0219526	2.32936
-0.0218901	2.3219
-0.0218053	2.32263
-0.0217205	2.3314
-0.0216357	2.33498
-0.0213558	2.33741
-0.0212849	2.33916
-0.021214	2.33732
-0.0211431	2.33316
-0.0210722	2.34366
-0.0210013	2.35878
-0.0207658	2.36163
-0.0206825	2.36604
-0.0205992	2.37646
-0.0205159	2.37242
-0.0204326	2.35272
-0.0203494	2.3537
-0.0202661	2.35847
-0.0201828	2.35117
-0.0204233	2.34232
-0.0203539	2.35273
-0.0202845	2.35626
-0.0202151	2.34913
-0.0199278	2.33399
-0.0198337	2.318
-0.0197395	2.31258
-0.0196454	2.31825
-0.0195513	2.33062
-0.0194572	2.3445
-0.0191771	2.34804
-0.019087	2.34922
-0.0189969	2.34487
-0.0189067	2.3492
-0.0188167	2.35006
-0.0187266	2.33361
-0.0186365	2.32634
-0.0185464	2.30822
-0.0180773	2.28807
-0.0180049	2.277
-0.0179325	2.28062
-0.01786	2.30649
-0.0177876	2.3337
-0.0177152	2.33969
-0.0176427	2.33345
-0.0175703	2.33217
-0.0174978	2.34023
-0.0174254	2.35033
-0.017353	2.35766
-0.0172805	2.36345
-0.0172081	2.36542
-0.0171357	2.36398
-0.0168853	2.36362
-0.0168139	2.35391
-0.0167425	2.33595
-0.016671	2.33622
-0.0165996	2.35152
-0.0165282	2.36911
-0.0164568	2.38045
-0.0163854	2.36835
-0.016314	2.35279
-0.0162426	2.34864
-0.0161712	2.34696
-0.0160998	2.35959
-0.0160283	2.36672
-0.0159569	2.36064
-0.0158441	2.34894
-0.0157446	2.33807
-0.0156451	2.32967
-0.0155456	2.33532
-0.0154461	2.34325
-0.0153465	2.34669
-0.015247	2.35445
-0.0151475	2.36077
-0.015048	2.36925
-0.0149485	2.37523
-0.014849	2.37695
-0.0147495	2.37784
-0.0148418	2.37215
-0.0147586	2.36605
-0.0146755	2.36148
-0.0145923	2.35344
-0.0145092	2.33501
-0.014426	2.31808
-0.0143429	2.31224
-0.0142597	2.31655
-0.0141766	2.31055
-0.0140934	2.31473
-0.0140102	2.33921
-0.0139271	2.36509
-0.013466	2.37076
-0.0134014	2.35987
-0.0133368	2.3429
-0.0132723	2.34668
-0.0132077	2.36014
-0.0131431	2.36912
-0.0130785	2.38599
-0.0130139	2.39459
-0.0129494	2.3877
-0.0128848	2.38621
-0.0128202	2.37669
-0.0127556	2.3678
-0.012691	2.36287
-0.0126265	2.36774
-0.0125619	2.37752
-0.0124973	2.37703
-0.0124327	2.36436
-0.0123681	2.36534
-0.0121096	2.38446
-0.0120232	2.39639
-0.0119367	2.39376
-0.0118502	2.38678
-0.0117638	2.38379
-0.0116773	2.37885
-0.0115909	2.392
-0.0115044	2.40074
-0.011418	2.39543
-0.0113315	2.39299
-0.011245	2.40108
-0.0111586	2.40356
-0.0110721	2.39671
-0.0109857	2.38585
-0.0108992	2.37738
-0.0108128	2.37409
-0.0107457	2.3768
-0.0106763	2.37859
-0.0106069	2.37577
-0.0105376	2.36879
-0.0104682	2.36208
-0.0103988	2.36433
-0.0103295	2.36659
-0.0102601	2.36965
-0.0101907	2.37042
-0.0101213	2.37356
-0.010052	2.38384
-0.0099826	2.4012
-0.00991323	2.40508
-0.00984386	2.39575
-0.00977448	2.39061
-0.00970511	2.38996
-0.00924789	2.39456
-0.00917308	2.40639
-0.00909827	2.4141
-0.00902346	2.41641
-0.00894865	2.41785
-0.00887384	2.40698
-0.00879902	2.40072
-0.00872421	2.41504
-0.0086494	2.43394
-0.00857459	2.43284
-0.00849978	2.41946
-0.00842497	2.40787
-0.00835016	2.41213
-0.00827534	2.42211
-0.00820053	2.42768
-0.00812572	2.42164
-0.00805091	2.41243
-0.0079761	2.42229
-0.00763035	2.44133
-0.00755807	2.44575
-0.0074858	2.44003
-0.00741352	2.43679
-0.00734125	2.43038
-0.00726897	2.41241
-0.0071967	2.42799
-0.00712442	2.45576
-0.00705214	2.47137
-0.00697986	2.46702
-0.00690759	2.46107
-0.00683531	2.45254
-0.00676303	2.435
-0.00669076	2.42889
-0.00661848	2.44421
-0.0065462	2.4675
-0.00647393	2.48082
-0.00640165	2.4854
-0.0061183	2.48251
-0.00603163	2.48101
-0.00594496	2.47559
-0.00585829	2.46396
-0.00577162	2.4635
-0.00568495	2.46421
-0.00559828	2.46571
-0.00551161	2.47203
-0.00542494	2.48027
-0.00533827	2.48002
-0.0052516	2.48194
-0.00516493	2.48706
-0.00507825	2.49942
-0.00499158	2.51179
-0.00490491	2.51694
-0.00481825	2.52476
-0.00473157	2.51462
-0.0046449	2.49967
-0.00455823	2.49845
-0.00447156	2.50092
-0.00444847	2.51087
-0.00437929	2.49862
-0.00431011	2.48528
-0.00424093	2.48228
-0.00417176	2.49542
-0.00410258	2.51853
-0.0040334	2.52541
-0.00396423	2.53133
-0.00389505	2.52946
-0.00382587	2.51897
-0.0037567	2.52251
-0.00368752	2.54153
-0.00361834	2.55423
-0.00354916	2.56329
-0.00347998	2.56933
-0.00341081	2.57297
-0.00334163	2.58494
-0.00327246	2.5934
-0.00291789	2.59633
-0.00282967	2.59571
-0.00274146	2.60041
-0.00265324	2.60479
-0.00256502	2.60083
-0.0024768	2.60018
-0.00238859	2.62213
-0.00230037	2.63664
-0.00221215	2.63247
-0.00212393	2.61433
-0.00203571	2.6043
-0.0019475	2.60653
-0.00185928	2.61374
-0.00177107	2.62228
-0.00168284	2.62133
-0.00159463	2.61086
-0.00150641	2.60277
-0.00141819	2.60207
-0.00132998	2.59851
-0.00124175	2.61255
-0.00112461	2.63385
-0.00103811	2.63524
-0.000951598	2.62649
-0.00086509	2.62528
-0.000778582	2.60915
-0.000692066	2.59112
-0.000605557	2.58139
-0.000519049	2.58498
-0.000432541	2.6003
-0.000346033	2.62991
-0.000259525	2.65403
-0.000173016	2.66851
-8.65082e-05	2.68375
0	2.69438
8.65164e-05	2.69231
0.000173025	2.68939
0.000259533	2.68364
0.000346041	2.66964
0.000432549	2.65648
0.000519057	2.6511
0.000930631	2.64861
0.00100659	2.65484
0.00108256	2.66286
0.00115852	2.67265
0.00123448	2.67574
0.00131044	2.67736
0.0013864	2.66449
0.00146237	2.65732
0.00153833	2.65424
0.0016143	2.65679
0.00169025	2.65857
0.00176621	2.6386
0.00184218	2.61638
0.00191814	2.62812
0.00199411	2.63686
0.00207007	2.63592
0.00214602	2.62952
0.00222202	2.6259
0.00229793	2.62219
0.00237391	2.61877
0.00244989	2.62869
0.00252588	2.6414
0.00260178	2.65614
0.00267776	2.66522
0.00275375	2.66519
0.00282965	2.65844
0.00307399	2.63375
0.00314604	2.6144
0.00321809	2.60109
0.00329006	2.58987
0.00336211	2.58369
0.00343416	2.57758
0.0035062	2.5794
0.00357825	2.58301
0.00365022	2.57498
0.00372227	2.55005
0.00379432	2.52795
0.00386637	2.53095
0.00393842	2.55103
0.00401039	2.55797
0.00408243	2.54118
0.00415448	2.52691
0.00422653	2.51546
0.00429858	2.51367
0.00437055	2.50222
0.0044426	2.48749
0.00451465	2.47687
0.0045867	2.47043
0.00465875	2.47292
0.00473071	2.47865
0.00474957	2.48598
0.00483875	2.49175
0.00492793	2.48513
0.00501711	2.47831
0.00510629	2.47207
0.00519547	2.47541
0.00528465	2.48713
0.00537383	2.50099
0.00546301	2.51312
0.00555219	2.5188
0.00564137	2.51117
0.00573055	2.50354
0.00581973	2.4933
0.00590891	2.46525
0.00599817	2.43047
0.00608735	2.4357
0.00617653	2.45564
0.00626571	2.46052
0.00635489	2.46369
0.00644407	2.4745
0.00626948	2.46925
0.00637153	2.44882
0.00647358	2.44083
0.00657571	2.4483
0.00667776	2.45026
0.00677981	2.43763
0.00688186	2.42552
0.00698399	2.41291
0.00708604	2.41171
0.00718809	2.42996
0.00729014	2.43669
0.00739227	2.42933
0.00749432	2.41396
0.00759637	2.39741
0.00769842	2.38982
0.00780055	2.38778
0.0079026	2.38475
0.00800465	2.37873
0.0081067	2.36483
0.00820883	2.35992
0.00783547	2.36432
0.0079117	2.37391
0.00798793	2.3745
0.00806416	2.37406
0.00814039	2.38163
0.00821661	2.39402
0.00829284	2.40096
0.00836907	2.40351
0.0084453	2.40205
0.00852153	2.40421
0.00859768	2.40075
0.00867391	2.39223
0.00875014	2.3858
0.00882637	2.36526
0.0089026	2.36237
0.00897883	2.37163
0.00905506	2.37262
0.00913129	2.36714
0.00933989	2.36743
0.00940604	2.38191
0.00947219	2.39159
0.00953834	2.38598
0.0096044	2.36932
0.00967055	2.35456
0.0097367	2.35052
0.00980284	2.34434
0.00986899	2.3405
0.00993514	2.33469
0.0100013	2.33265
0.0100674	2.33012
0.0101335	2.33016
0.0101996	2.34189
0.0102658	2.36422
0.0103319	2.37963
0.0103981	2.38283
0.0104642	2.37277
0.0106423	2.35648
0.0107255	2.36021
0.0108088	2.37346
0.0108921	2.36826
0.0109754	2.35905
0.0110587	2.36061
0.0111419	2.35778
0.0112252	2.34859
0.0113086	2.3419
0.0113919	2.34588
0.0114751	2.34245
0.0115584	2.33771
0.0116417	2.33689
0.011725	2.33943
0.0118083	2.34451
0.0118915	2.34168
0.0120483	2.33404
0.0121246	2.3353
0.0122007	2.3372
0.0122769	2.32544
0.0123531	2.30094
0.0124293	2.30452
0.0125055	2.31791
0.0125817	2.32344
0.0126578	2.33989
0.0127341	2.34778
0.0128102	2.35056
0.0128865	2.34708
0.0129626	2.34206
0.0130388	2.34306
0.013115	2.33945
0.0131912	2.33893
0.0131822	2.33639
0.0132483	2.32162
0.0133143	2.30523
0.0133803	2.31382
0.0134464	2.32759
0.0135124	2.33432
0.0135785	2.32989
0.0136446	2.32765
0.0137105	2.32983
0.0137766	2.31159
0.0138427	2.29986
0.0139087	2.30294
0.0139748	2.30647
0.0140408	2.29952
0.0142714	2.2861
0.0143666	2.2715
0.0144618	2.26722
0.014557	2.28977
0.0146522	2.30792
0.0147474	2.30959
0.0148426	2.31363
0.0149378	2.31128
0.0150331	2.3047
0.0151283	2.30017
0.0152235	2.29279
0.0153187	2.28988
0.0154139	2.29354
0.0155091	2.30273
0.0155172	2.31241
0.0155951	2.31213
0.0156729	2.29913
0.0157508	2.29034
0.0158287	2.27842
0.0159065	2.25985
0.0159844	2.25338
0.0160623	2.25514
0.0161401	2.26613
0.016218	2.27827
0.0162959	2.28203
0.0163737	2.276
0.0164516	2.28275
0.0165295	2.2791
0.0167298	2.26264
0.0168249	2.24471
0.0169201	2.24524
0.0170151	2.25568
0.0171102	2.2719
0.0172053	2.28892
0.0173005	2.29816
0.0173955	2.301
0.0174906	2.29701
0.0175857	2.29713
0.0176809	2.29259
0.017776	2.30517
0.017871	2.32593
0.0179661	2.32343
0.0179802	2.31153
0.0180655	2.3056
0.0181507	2.30114
0.018236	2.28725
0.0183213	2.27767
0.0184065	2.28119
0.0184918	2.2731
0.018577	2.24955
0.0186623	2.2423
0.0187475	2.25214
0.0188328	2.26365
0.018918	2.26512
0.0190033	2.27208
0.0190886	2.27834
0.0191738	2.27034
0.0192591	2.25768
0.01915	2.25911
0.0192337	2.26551
0.0193174	2.26906
0.019401	2.27661
0.0194847	2.28132
0.0195683	2.28488
0.019652	2.28464
0.0197357	2.27172
0.0198194	2.25844
0.0199031	2.25079
0.0199868	2.24649
0.0200705	2.24551
0.0201542	2.2556
0.0202378	2.26654
0.0201429	2.26963
0.0202255	2.26403
0.0203082	2.25737
0.0203909	2.26284
0.0204735	2.26209
0.0205561	2.26144
0.0206387	2.26542
0.0207215	2.26418
0.0208041	2.25622
0.0208867	2.25215
0.0209693	2.25892
0.021052	2.26015
0.021158	2.25417
0.0212267	2.25598
0.0212953	2.26382
0.021364	2.26755
0.0214327	2.26307
0.0215014	2.25419
0.02157	2.25413
0.0216387	2.26654
0.0217074	2.26637
0.021776	2.26433
0.0218446	2.26403
0.0219133	2.26685
0.0222303	2.26746
0.022319	2.27041
0.0224076	2.27208
0.0224963	2.26909
0.0225849	2.2624
0.0226736	2.24424
0.0227622	2.23384
0.0228509	2.23662
0.0229395	2.24526
0.0230282	2.24277
0.0231168	2.22933
0.0232055	2.21976
0.0235644	2.22586
0.0236224	2.24329
0.0236802	2.25017
0.0237382	2.24921
0.0237961	2.24668
0.0238541	2.25009
0.0239119	2.25772
0.0239699	2.25748
0.0240278	2.2636
0.0240857	2.26807
0.0241437	2.25759
0.0242016	2.24239
0.0242596	2.24148
0.0243174	2.25281
0.0243754	2.2489
0.0244333	2.23651
0.0247308	2.22969
0.0248043	2.23621
0.0248778	2.2462
0.0249513	2.24508
0.0250248	2.24853
0.0250983	2.24305
0.0251719	2.23277
0.0252453	2.23184
0.0253188	2.23593
0.0253924	2.24218
0.0254659	2.24611
0.0255393	2.255
0.0256128	2.25002
0.0256864	2.24235
0.0261822	2.24132
0.0262652	2.24038
0.0263483	2.24685
0.0264313	2.25291
0.0265143	2.25574
0.0265974	2.25921
0.0266804	2.26411
0.0267634	2.27091
0.0268465	2.26862
0.0269294	2.26372
0.0270124	2.25869
0.0270955	2.25264
0.0271785	2.24664
0.0272615	2.25265
0.0273446	2.25312
0.0274276	2.24627
0.0275106	2.23232
0.0275937	2.24085
0.0275458	2.24916
0.0276291	2.24488
0.0277124	2.22844
0.0277957	2.21636
0.027879	2.21633
0.0279624	2.21449
0.0280456	2.22156
0.0281289	2.23128
0.0282123	2.22976
0.0282955	2.22082
0.0283788	2.2292
0.0284621	2.24438
0.0285455	2.26299
0.0286287	2.26549
0.028712	2.25845
0.0287954	2.24324
0.0290907	2.23079
0.0291687	2.23267
0.0292467	2.24741
0.0293246	2.24909
0.0294026	2.24829
0.0294806	2.24014
0.0295586	2.21908
0.0296365	2.20324
0.0297145	2.1902
0.0297925	2.1799
0.0298705	2.18647
0.0299484	2.20212
0.0300265	2.2184
0.0301044	2.23601
0.0301824	2.25091
0.0302604	2.24323
0.0303383	2.23291
0.0304163	2.23441
0.0305145	2.23738
0.0306051	2.24871
0.0306957	2.25257
0.0307863	2.24208
0.0308769	2.22357
0.0309675	2.2086
0.0310582	2.20655
0.0311487	2.20867
0.0312394	2.2211
0.03133	2.24502
0.0314206	2.25614
0.0315112	2.24836
0.0316019	2.23159
0.0316924	2.21585
0.0317831	2.2181
0.0318737	2.23078
0.0319643	2.24436
0.0320549	2.2459
0.0323241	2.23421
0.0324292	2.22269
0.0325342	2.20908
0.0326393	2.19875
0.0327444	2.20652
0.0328495	2.21434
0.0329546	2.20592
0.0330596	2.21211
0.0331647	2.22067
0.0332698	2.21992
0.0333749	2.20576
0.03348	2.19768
0.0335851	2.20428
0.0336901	2.19819
0.0337951	2.19769
0.0339002	2.20815
0.0340053	2.21842
0.0341104	2.22262
0.0342155	2.22004
0.0343205	2.22146
0.0342862	2.21324
0.0343547	2.1967
0.0344233	2.19931
0.0344919	2.20198
0.0345604	2.20161
0.034629	2.19863
0.0346975	2.19028
0.034766	2.18238
0.0348346	2.19314
0.0349032	2.212
0.0349717	2.22022
0.0350403	2.22406
0.0351088	2.22856
0.0351774	2.23223
0.0352459	2.23964
0.0353145	2.24001
0.035383	2.23764
0.0354515	2.22952
0.0355201	2.2233
0.0355887	2.21316
0.0356572	2.19247
0.0357258	2.17665
0.0357943	2.17426
0.0358628	2.18075
0.037047	2.16948
0.0371346	2.15947
0.0372221	2.15794
0.0373097	2.17445
0.0373973	2.19557
0.0374848	2.20134
0.0375724	2.19721
0.0376599	2.20453
0.0377474	2.21128
0.0378351	2.20686
0.0379226	2.18229
0.0380101	2.16255
0.0380977	2.16301
0.0381852	2.17273
0.0382728	2.18751
0.0383604	2.20518
0.0384479	2.20862
0.0385355	2.19852
0.038623	2.18339
0.0387105	2.16934
0.0387981	2.17009
0.0388857	2.17365
0.0389733	2.18545
0.0390608	2.20305
0.0391483	2.21358
0.0392359	2.21822
0.0393234	2.21444
0.039411	2.21304
0.0394986	2.20851
0.0395861	2.20068
0.0396737	2.20029
0.0397612	2.19691
0.0398487	2.19156
0.0399364	2.19317
0.0401333	2.20333
0.0402315	2.20176
0.0403296	2.19412
0.0404276	2.19233
0.0405257	2.18435
0.0406238	2.18525
0.0407219	2.18653
0.0408201	2.17384
0.0409182	2.1631
0.0410162	2.17062
0.0411143	2.1869
0.0412124	2.1921
0.0413105	2.20001
0.0414087	2.20831
0.0415067	2.21287
0.0416048	2.21705
0.0417029	2.21566
0.041801	2.21508
0.0418992	2.21535
0.0419973	2.20515
0.0420953	2.1884
0.0421934	2.17757
0.0422915	2.1817
0.0423896	2.19853
0.0424878	2.20192
0.0425858	2.18639
0.0426839	2.17447
0.042782	2.17294
0.0428801	2.17044
0.0429783	2.16779
0.0430764	2.18214
0.0431744	2.19087
0.0432725	2.18781
0.0433706	2.19307
0.0434687	2.19771
0.0435669	2.19015
0.0434535	2.18863
0.0435587	2.19253
0.0436638	2.18692
0.0437689	2.1737
0.0438741	2.16433
0.0439792	2.16218
0.0440844	2.16355
0.0441896	2.16716
0.0442947	2.1795
0.0443998	2.18669
0.044505	2.1643
0.0446101	2.15551
0.0447153	2.17294
0.0448205	2.17904
0.0449255	2.16833
0.0450307	2.16963
0.0451359	2.17721
0.045241	2.17921
0.0453462	2.18428
0.0454514	2.17965
0.0455565	2.17325
0.0456616	2.19845
0.0457668	2.21874
0.0458719	2.21331
0.0459771	2.20661
0.0460822	2.19974
0.0461874	2.17932
0.0462925	2.17063
0.0463977	2.17944
0.0465028	2.17675
0.046608	2.17756
0.0467131	2.18543
0.0468183	2.18897
0.0469234	2.17945
0.0470286	2.18892
0.0471337	2.20941
0.0472388	2.20763
0.047344	2.1978
0.0474492	2.19928
0.0475543	2.18603
0.0474192	2.16706
0.0475027	2.16383
0.0475861	2.16044
0.0476695	2.15953
0.0477529	2.1616
0.0478364	2.15601
0.0479198	2.14752
0.0480032	2.14593
0.0480866	2.15031
0.0481701	2.14867
0.0482535	2.14452
0.0483369	2.14253
0.0484203	2.14637
0.0485037	2.14872
0.0485872	2.15246
0.0486705	2.1614
0.048754	2.18073
0.0488374	2.19346
0.0489209	2.19407
0.0490042	2.18204
0.0490877	2.16169
0.0491711	2.15691
0.0492546	2.16472
0.0493379	2.17829
0.0494214	2.18981
0.0495048	2.17938
0.0495883	2.16163
0.0496716	2.15317
0.0497551	2.14903
0.0498385	2.14963
0.0499219	2.14341
0.0500053	2.14498
0.0500887	2.14888
0.0501722	2.15622
0.0502556	2.17589
0.050339	2.17593
0.0504224	2.16381
0.0505059	2.16751
0.0505893	2.1827
0.0506727	2.18438
0.0507561	2.1593
0.0508396	2.13535
0.050923	2.12748
0.0510064	2.12315
0.0510898	2.115
0.0511733	2.12752
0.0512567	2.15425
0.0513401	2.1704
0.0516224	2.16752
0.0517153	2.16478
0.0518083	2.15556
0.0519013	2.14529
0.0519943	2.13176
0.0520873	2.13691
0.0521803	2.16725
0.0522733	2.18893
0.0523663	2.18534
0.0524592	2.16783
0.0525523	2.16275
0.0526452	2.16696
0.0527383	2.17482
0.0528312	2.1726
0.0529242	2.17262
0.0530172	2.18574
0.0531102	2.19009
0.0532032	2.17661
0.0532962	2.15745
0.0533892	2.16834
0.0534822	2.18501
0.0535751	2.17605
0.0536682	2.15229
0.0537611	2.14917
0.0538542	2.16084
0.0539471	2.17151
0.0540401	2.17527
0.0541331	2.17534
0.0542261	2.18969
0.0543191	2.19388
0.0544121	2.18186
0.0545051	2.17931
0.054598	2.19401
0.054691	2.20342
0.054784	2.1808
0.054877	2.14756
0.05497	2.13223
0.055063	2.12846
0.055156	2.12413
0.055249	2.12367
0.0553419	2.1304
0.055435	2.14747
0.0555279	2.16661
0.055621	2.1621
0.0557139	2.14832
0.0558069	2.13984
0.0558999	2.14734
0.0559929	2.15537
0.0560859	2.14764
0.0561789	2.13195
0.0561442	2.13862
0.0562228	2.16884
0.0563015	2.17878
0.0563802	2.17002
0.0564589	2.15874
0.0565376	2.16194
0.0566163	2.16982
0.0566951	2.16031
0.0567737	2.14368
0.0568524	2.13546
0.0569311	2.1447
0.0570098	2.1447
0.0570885	2.1407
0.0571672	2.13502
0.0572459	2.12875
0.0573246	2.13848
0.0574033	2.15586
0.0574819	2.15328
0.0575606	2.1265
0.0576393	2.10762
0.0577181	2.11865
0.0577968	2.14503
0.0578755	2.14369
0.0579542	2.11168
0.0580328	2.09005
0.0581115	2.10067
0.0581902	2.1359
0.0582689	2.16627
0.0583476	2.15787
0.0584263	2.12318
0.058505	2.10784
0.0585837	2.1182
0.0586624	2.12725
0.0587411	2.11695
0.0588198	2.0992
0.0588985	2.10881
0.0589772	2.14086
0.0590559	2.16477
0.0591346	2.16488
0.0592133	2.14689
0.0592919	2.11916
0.0593706	2.10971
0.0594493	2.13573
0.059528	2.15455
0.0596067	2.12871
0.0596855	2.09262
0.0597642	2.08293
0.0598428	2.11341
0.0599215	2.15309
0.0600002	2.16034
0.0600789	2.15426
0.0601576	2.16056
0.0602363	2.17768
0.060315	2.18235
0.0601096	2.16599
0.0601835	2.13479
0.0602574	2.10265
0.0603312	2.10861
0.0604051	2.14579
0.0604788	2.17358
0.0605527	2.17685
0.0606265	2.14729
0.0607004	2.09983
0.0607742	2.08332
0.0608481	2.09829
0.0609219	2.12549
0.0609958	2.13454
0.0610696	2.09636
0.0611434	2.05614
0.0612173	2.05594
0.0612911	2.08883
0.061365	2.11858
0.0614388	2.11645
0.0615127	2.08992
0.0615865	2.0636
0.0616603	2.07547
0.0617342	2.10806
0.061808	2.12456
0.0618819	2.11333
0.0619557	2.09076
0.0620296	2.08526
0.0621034	2.12911
0.0621773	2.17587
0.062251	2.17829
0.0623249	2.13467
0.0623987	2.08981
0.0624726	2.08443
0.0625465	2.12456
0.0626203	2.17197
0.0626942	2.19206
0.062768	2.17038
0.0628419	2.12544
0.0629156	2.09037
0.0629895	2.09088
0.0630633	2.12722
0.0631372	2.14921
0.063211	2.13208
0.0632849	2.07658
0.0633587	2.03414
0.0634326	2.03738
0.0635064	2.0926
0.0635802	2.15018
0.063595	2.17048
0.0636605	2.13087
0.063726	2.07496
0.0637916	2.05847
0.0638571	2.07964
0.0639227	2.11959
0.0639882	2.14052
0.0640537	2.11922
0.0641192	2.07992
0.0641848	2.05093
0.0642503	2.06343
0.0643159	2.11389
0.0643814	2.15708
0.0644469	2.16488
0.0645124	2.13158
0.064578	2.08276
0.0646435	2.0627
0.0647091	2.09242
0.0647746	2.14351
0.0648401	2.1765
0.0649056	2.16261
0.0649712	2.11069
0.0650367	2.05298
0.0651023	2.02059
0.0651678	2.05665
0.0652333	2.12431
0.0652988	2.16743
0.0653644	2.15434
0.0654299	2.09973
0.0654955	2.04326
0.065561	2.02058
0.0656265	2.04813
0.065692	2.09749
0.0657576	2.12953
0.0658232	2.11328
0.0658887	2.06244
0.0659542	2.00871
0.0660197	2.0039
0.0660853	2.05213
0.0661508	2.11394
0.0662164	2.16041
0.0662819	2.15352
0.0665676	2.09437
0.0666574	2.01735
0.0667471	1.99793
0.0668369	2.04799
0.0669265	2.11936
0.0670163	2.16775
0.067106	2.158
0.0671958	2.08963
0.0672855	2.00578
0.0673753	1.98501
0.0674651	2.01056
0.0675548	2.06856
0.0676445	2.12691
0.0677342	2.15109
0.067824	2.10646
0.0679137	2.04312
0.0680035	1.99756
0.0680933	2.00639
0.068183	2.07822
0.0682727	2.16004
0.0683624	2.20218
0.0684522	2.1597
0.0685419	2.06624
0.0686317	1.98006
0.0687215	1.95469
0.0688112	1.989
0.068901	2.07441
0.0689906	2.16954
0.0690804	2.19632
0.0691701	2.14945
0.0692599	2.06234
0.0693496	1.98236
0.0694394	1.95543
0.0695292	1.99579
0.0696188	2.07954
0.0697086	2.16078
0.069335	2.18914
0.0694288	2.14697
0.0695228	2.06648
0.0696166	2.00655
0.0697105	2.01879
0.0698044	2.08893
0.0698983	2.17141
0.0699922	2.2198
0.0700861	2.20857
0.07018	2.14077
0.0702738	2.03557
0.0703678	1.98082
0.0704616	1.99983
0.0705555	2.06532
0.0706494	2.14223
0.0707433	2.20584
0.0708372	2.21947
0.0709311	2.16258
0.071025	2.0864
0.0711188	2.02272
0.0712128	2.01317
0.0713066	2.05418
0.0714005	2.12517
0.0714944	2.20429
0.0715883	2.21917
0.0716822	2.17593
0.0717761	2.0846
0.07187	1.99164
0.0719638	1.95354
0.0720578	1.98834
0.0721516	2.08933
0.0722455	2.19005
0.071956	2.23717
0.0720477	2.20454
0.0721393	2.11643
0.072231	2.01183
0.0723226	1.93405
0.0724142	1.94448
0.0725059	2.01804
0.0725975	2.12469
0.0726892	2.20105
0.0727808	2.21618
0.0728725	2.17182
0.0729642	2.07474
0.0730558	1.9676
0.0731474	1.90942
0.0732391	1.93411
0.0733307	2.02624
0.0734224	2.13594
0.073514	2.20832
0.0736056	2.2112
0.0736973	2.1485
0.0737889	2.04748
0.0738805	1.95913
0.0739722	1.91091
0.0740638	1.94774
0.0741555	2.04731
0.0742471	2.16225
0.0743387	2.23605
0.0744304	2.23922
0.0745221	2.16248
0.0746137	2.04154
0.0747054	1.93521
0.074797	1.91032
0.0743927	1.95253
0.0745045	2.03652
0.0746162	2.12861
0.074728	2.19977
0.0748398	2.20658
0.0749515	2.13907
0.0750633	2.03341
0.0751751	1.93114
0.0752869	1.87727
0.0753987	1.90574
0.0755105	2.01789
0.0756223	2.13204
0.075734	2.22516
0.0758458	2.2632
0.0759573	2.21516
0.0760696	2.10168
0.076181	1.97732
0.0762925	1.88829
0.0764048	1.87879
0.0765163	1.93371
0.0766286	2.03946
0.0767401	2.1567
0.0768515	2.22559
0.0769638	2.21407
0.0770753	2.14284
0.0771868	2.02332
0.0772991	1.90478
0.0774105	1.85761
0.0769056	1.89669
0.0769646	1.99475
0.0770245	2.14122
0.0770835	2.25341
0.0771433	2.27661
0.0772024	2.21217
0.0772622	2.10018
0.0773212	1.96869
0.077381	1.86187
0.0774401	1.83707
0.0774999	1.89873
0.0775589	2.01596
0.0776187	2.13857
0.0776778	2.22582
0.0777376	2.2353
0.0777966	2.15199
0.0778565	2.02771
0.0779155	1.90441
0.0779745	1.82073
0.0780343	1.81588
0.0780933	1.89647
0.0781532	2.04993
0.0782122	2.1831
0.078272	2.27398
0.078331	2.31174
0.0783909	2.26789
0.0784499	2.14899
0.0785097	1.98687
0.0785687	1.88424
0.0786286	1.85515
0.0792351	1.89967
0.0793212	2.00857
0.0794073	2.13961
0.0794933	2.25925
0.0795794	2.32932
0.0796655	2.30423
0.0797515	2.1986
0.0798376	2.04359
0.0799237	1.91041
0.0800097	1.83576
0.0800958	1.83838
0.0801819	1.91814
0.0802679	2.04891
0.080354	2.18216
0.0804401	2.27239
0.0805261	2.30349
0.0806122	2.26734
0.0806983	2.14083
0.0807843	1.9821
0.0808704	1.84434
0.0809565	1.77931
0.0810425	1.81427
0.0811286	1.93327
0.0812146	2.10956
0.0813007	2.25258
0.0813868	2.33528
0.0814728	2.33417
0.0815589	2.24757
0.081604	2.11108
0.081681	1.94849
0.0817581	1.83644
0.081836	1.78446
0.081913	1.81641
0.0819901	1.92331
0.0820671	2.06705
0.0821442	2.21675
0.082222	2.31968
0.0822991	2.31461
0.0823761	2.23297
0.0824532	2.09178
0.0825302	1.95228
0.0826081	1.83594
0.0826851	1.76854
0.0827622	1.80258
0.0828392	1.90711
0.0829163	2.04146
0.0829942	2.18871
0.0830712	2.30985
0.0831483	2.34723
0.0832253	2.2944
0.0833024	2.17851
0.0833802	2.02737
0.0834573	1.88769
0.0835343	1.78249
0.0836114	1.75128
0.0836884	1.82897
0.0837278	1.97746
0.0837909	2.16237
0.0838548	2.32676
0.0839179	2.408
0.0839819	2.39611
0.084045	2.30988
0.0841089	2.14221
0.084172	1.98014
0.0842351	1.84679
0.0842991	1.77317
0.0843622	1.78372
0.0844261	1.87692
0.0844892	2.05946
0.0845532	2.22889
0.0846163	2.35208
0.0846794	2.40018
0.0847433	2.36577
0.0848065	2.26603
0.0848704	2.09854
0.0849335	1.93634
0.0849966	1.80387
0.0850605	1.74114
0.0851237	1.75405
0.0851876	1.8406
0.0852507	1.98134
0.0853146	2.16593
0.0854401	2.31627
0.0855114	2.40499
0.0855827	2.40219
0.085654	2.32007
0.0857261	2.17923
0.0857974	1.9942
0.0858687	1.84949
0.0859401	1.75901
0.0860114	1.73737
0.0860827	1.79399
0.086154	1.92497
0.0862253	2.10223
0.0862966	2.28817
0.0863679	2.38829
0.0864392	2.41518
0.0865105	2.36435
0.0865819	2.23966
0.0866532	2.07791
0.0867245	1.88439
0.0867958	1.74822
0.0870343	1.68693
0.0871007	1.71104
0.0871663	1.81694
0.0872319	1.97672
0.0872983	2.17569
0.0873638	2.37265
0.0874294	2.47019
0.0874958	2.47548
0.0875614	2.39086
0.0876269	2.24436
0.0876933	2.07158
0.0877589	1.8811
0.0878253	1.75734
0.0878909	1.70299
0.0879565	1.73224
0.0880228	1.84204
0.0880884	2.00889
0.088154	2.22857
0.0882204	2.39324
0.088286	2.48528
0.0884638	2.48321
0.0885384	2.3982
0.088613	2.24634
0.0886876	2.06111
0.088763	1.85319
0.0888376	1.70888
0.0889122	1.63471
0.0889868	1.65004
0.0890614	1.75658
0.089136	1.93665
0.0892105	2.16125
0.0892851	2.33604
0.0893597	2.44964
0.0894343	2.49881
0.0895089	2.46391
0.0895835	2.34628
0.089904	2.18292
0.0899761	1.9587
0.0900491	1.76967
0.0901212	1.63019
0.0901942	1.58491
0.0902671	1.64709
0.0903392	1.80172
0.0904122	2.03138
0.0904843	2.24417
0.0905573	2.41963
0.0906294	2.53227
0.0907024	2.55843
0.0907745	2.48099
0.0908474	2.33164
0.0909204	2.10933
0.0909925	1.91249
0.0910655	1.74577
0.0911376	1.62809
0.0913532	1.59007
0.0914343	1.65313
0.0915146	1.81274
0.091595	2.00038
0.0916753	2.22447
0.0917556	2.42634
0.091836	2.54872
0.0919163	2.56374
0.0919966	2.47036
0.0920769	2.32937
0.0921573	2.14475
0.0922376	1.93161
0.0923187	1.74644
0.0923991	1.6274
0.0924794	1.58591
0.0925597	1.6272
0.0926401	1.75842
0.0927204	1.96739
0.0928704	2.2061
0.0929417	2.407
0.093013	2.53518
0.0930843	2.59201
0.0931556	2.55847
0.0932278	2.43372
0.0932991	2.25264
0.0933704	2.06645
0.0934417	1.87889
0.093513	1.70785
0.0935851	1.58266
0.0936565	1.5684
0.0937278	1.65119
0.0937991	1.81368
0.0938712	2.03204
0.0939425	2.25623
0.0940138	2.46603
0.0940851	2.58453
0.0942499	2.61891
0.0942999	2.55945
0.0943499	2.41382
0.0943999	2.22444
0.0944499	2.02424
0.0944999	1.80316
0.0945507	1.65149
0.0946007	1.56907
0.0946507	1.57366
0.0947007	1.6604
0.0947507	1.82659
0.0948007	2.07706
0.0948515	2.30709
0.0949015	2.51767
0.0949515	2.66543
0.0950015	2.71299
0.0955187	2.66248
0.0956187	2.514
0.0957179	2.3401
0.0958179	2.13857
0.0959171	1.93591
0.0960171	1.75897
0.0961171	1.62765
0.0962163	1.56793
0.0963163	1.59987
0.0964155	1.71913
0.0965155	1.91254
0.0966146	2.14122
0.0967146	2.37329
0.0968138	2.5585
0.0969138	2.50051
0.097013	2.69902
0.0968204	2.6454
0.0969138	2.50051
0.0970073	2.30906
0.0971015	2.09156
0.097195	1.86474
0.0972884	1.64589
0.0973819	1.52433
0.0974753	1.49254
0.0975696	1.55081
0.097663	1.69336
0.0977565	1.89994
0.0978499	2.17197
0.0979433	2.4067
0.0980368	2.60125
0.098131	2.71577
0.0982245	2.74129
0.0982958	2.68156
0.0983704	2.54476
0.098445	2.33144
0.0985196	2.11328
0.0985942	1.89164
0.0986679	1.69548
0.0987425	1.55358
0.0988171	1.47558
0.0988917	1.48725
0.0989663	1.59887
0.0990409	1.80513
0.0991155	2.06362
0.0991901	2.31836
0.0992646	2.52254
0.0993392	2.68697
0.0994138	2.75141
0.0996991	2.74298
0.0997712	2.66631
0.0998433	2.524
0.0999155	2.3219
0.0999876	2.08713
0.10006	1.81188
0.100132	1.61699
0.100204	1.5127
0.100275	1.47588
0.100347	1.50232
0.10042	1.60638
0.100492	1.80931
0.100564	2.03822
0.100636	2.28579
0.100708	2.5127
0.10078	2.6719
0.100852	2.76879
0.100924	2.78917
0.101652	2.70554
0.101743	2.54285
0.101834	2.32307
0.101925	2.07386
0.102017	1.84132
0.102108	1.65016
0.1022	1.50114
0.102291	1.45086
0.102383	1.47758
0.102474	1.57725
0.102565	1.75469
0.102657	1.98514
0.102748	2.22956
0.10284	2.4901
0.102931	2.68789
0.103023	2.82602
0.103115	2.87762
0.103206	2.84103
0.103297	2.70431
0.103388	2.45812
0.10348	2.20327
0.103571	1.94562
0.103674	1.72369
0.103757	1.55649
0.103841	1.45442
0.103924	1.42502
0.104008	1.47453
0.104093	1.59502
0.104176	1.78285
0.10426	2.01528
0.104343	2.26793
0.104427	2.50278
0.104511	2.7373
0.104594	2.88123
0.104678	2.92335
0.104761	2.86546
0.104846	2.72355
0.104929	2.50622
0.105013	2.22231
0.105097	1.96845
0.10518	1.74566
0.105264	1.567
0.105347	1.45601
0.105431	1.40689
0.105515	1.41778
0.105599	1.53036
0.105774	1.71061
0.105846	1.94249
0.105917	2.19772
0.105988	2.4691
0.10606	2.71504
0.106131	2.90779
0.106203	2.98507
0.106274	2.96435
0.106346	2.86138
0.106417	2.68674
0.106489	2.44819
0.106561	2.1853
0.106632	1.89318
0.106703	1.66674
0.106775	1.48362
0.106847	1.35768
0.106918	1.32364
0.106989	1.36809
0.107061	1.50401
0.107133	1.70128
0.107204	1.95042
0.107275	2.21834
0.107347	2.48324
0.107419	2.72628
0.10749	2.91639
0.107561	2.99453
0.107634	2.98955
0.107729	2.91071
0.107825	2.76432
0.107921	2.55951
0.108017	2.32268
0.108113	2.03198
0.108209	1.77513
0.108305	1.55539
0.108401	1.42328
0.108496	1.36768
0.108592	1.36391
0.108688	1.43818
0.108784	1.57864
0.108879	1.77796
0.108975	2.02615
0.109071	2.29664
0.109167	2.54669
0.109262	2.777
0.109358	2.97492
0.109454	3.06336
0.10955	3.05609
0.109646	2.95034
0.109179	2.77332
0.109263	2.5358
0.109347	2.23143
0.109433	1.98157
0.109517	1.7461
0.109602	1.55706
0.109687	1.43207
0.109771	1.36366
0.109856	1.34544
0.109941	1.4061
0.110025	1.54891
0.11011	1.76238
0.110194	2.01843
0.110279	2.29871
0.110364	2.55959
0.110448	2.81821
0.110534	2.99628
0.110618	3.09114
0.110521	3.09967
0.110579	3.02465
0.110638	2.87392
0.110697	2.62759
0.110755	2.37211
0.110814	2.10821
0.110872	1.84915
0.110931	1.62062
0.110989	1.43994
0.111048	1.32685
0.111106	1.28334
0.111165	1.32065
0.111224	1.42903
0.111283	1.60097
0.111341	1.81637
0.111399	2.07641
0.111532	2.38913
0.111599	2.64057
0.111665	2.87067
0.111732	3.05281
0.111798	3.15546
0.111865	3.17852
0.111932	3.12561
0.111998	2.96366
0.112065	2.73789
0.112132	2.46864
0.112198	2.18132
0.112265	1.91572
0.1124	1.69462
0.112483	1.48722
0.112565	1.34265
0.112647	1.26913
0.112729	1.27757
0.112812	1.3488
0.112894	1.49112
0.112977	1.69686
0.113059	1.98493
0.113142	2.26295
0.113224	2.54032
0.113306	2.79579
0.113444	2.99908
0.11353	3.13634
0.113615	3.2047
0.113702	3.19253
0.113787	3.10727
0.113873	2.9516
0.113958	2.73411
0.114044	2.47958
0.114129	2.16175
0.114215	1.88307
0.114301	1.64132
0.114387	1.44964
0.114434	1.32478
0.114507	1.27098
0.11458	1.27511
0.114653	1.34913
0.114725	1.47034
0.114798	1.65778
0.114871	1.8952
0.114944	2.17389
0.115016	2.46413
0.115089	2.77592
0.115162	3.01555
0.115235	3.18189
0.115342	3.26314
0.115428	3.27278
0.115514	3.20517
0.1156	3.06661
0.115686	2.83498
0.115771	2.59195
0.115857	2.32031
0.115943	2.03552
0.116029	1.76168
0.116115	1.52606
0.116047	1.32357
0.116134	1.20909
0.116221	1.17451
0.116308	1.21812
0.116395	1.32645
0.116482	1.48315
0.116569	1.68754
0.116656	1.97028
0.116743	2.26254
0.116829	2.55045
0.116657	2.81189
0.116754	3.02839
0.11685	3.20871
0.116947	3.3528
0.117043	3.38232
0.11714	3.32187
0.117256	3.18576
0.117355	2.98599
0.117453	2.73106
0.117551	2.41684
0.117649	2.14141
0.117747	1.88117
0.117846	1.63987
0.117943	1.4304
0.117595	1.27515
0.117681	1.18559
0.117768	1.17724
0.117855	1.24515
0.118115	1.36808
0.118208	1.55241
0.118301	1.78879
0.118394	2.05681
0.118488	2.37915
0.11858	2.68047
0.118528	2.95283
0.11861	3.16953
0.118691	3.32071
0.118773	3.39563
0.118884	3.3929
0.118953	3.29131
0.119023	3.14649
0.119093	2.94487
0.119162	2.69252
0.119232	2.42133
0.119439	2.14439
0.119509	1.85208
0.119579	1.62504
0.11965	1.44202
0.11972	1.31113
0.11979	1.23002
0.119759	1.19875
0.119838	1.21636
0.119918	1.3284
0.119997	1.4924
0.120358	1.70246
0.12043	1.95783
0.120503	2.23698
0.120576	2.5188
0.120649	2.83111
0.120722	3.08003
0.12069	3.28395
0.120761	3.43326
0.120832	3.51871
0.120902	3.51436
0.121225	3.39141
0.12131	3.1987
0.121394	2.94533
0.121479	2.67062
0.121564	2.39229
0.121648	2.10828
0.121783	1.83594
0.121863	1.58551
0.121943	1.41233
0.122023	1.28638
0.122103	1.21355
0.122184	1.17322
0.122264	1.18908
0.122343	1.29641
0.122097	1.46576
0.122179	1.68463
0.12226	1.93312
0.122341	2.22114
0.122699	2.52946
0.122791	2.81951
0.122883	3.1142
0.122974	3.32331
0.123066	3.46586
0.123159	3.55029
0.122995	3.56907
0.123082	3.50654
0.123169	3.35887
0.123255	3.14967
0.123633	2.89193
0.123713	2.6023
0.123794	2.31155
0.123875	2.05061
0.123956	1.81079
0.124037	1.55578
0.124118	1.371
0.124199	1.24248
0.123946	1.16884
0.124021	1.14945
0.124097	1.19693
0.124173	1.30052
0.124536	1.43353
0.12461	1.62011
0.124684	1.86451
0.124757	2.15128
0.124831	2.45133
0.124905	2.77589
0.124859	3.02917
0.124949	3.23667
0.125039	3.40471
0.125129	3.52847
0.125345	3.60242
0.125433	3.60608
0.12552	3.50723
0.125608	3.35437
0.125696	3.14261
0.125783	2.87327
0.125736	2.5753
0.125806	2.28335
0.125876	1.97653
0.125946	1.73727
0.12602	1.53293
0.126111	1.36744
0.126204	1.24048
0.126296	1.14402
0.126452	1.10463
0.126534	1.1501
0.126617	1.25362
0.1267	1.41096
0.126783	1.61767
0.126866	1.86049
0.126787	2.12209
[truncated: 25,868 more rows]
